# Supplementary material for: Regional uniqueness of tree species composition and response to forest loss and climate change
Source: Nat Commun. 2024 May 31;15:4375. doi: 10.1038/s41467-024-48276-3 (PMC11143270; doi:10.1038/s41467-024-48276-3)
Supplement: Supplementary file 4 — Source data [file 41467_2024_48276_MOESM4_ESM.zip]

Archive with 5 entries (5 files):
- source_data_fig1.csv
- source_data_fig2ab.csv
- source_data_fig2d.csv
- source_data_fig3.csv
- README_source_data.md
