# Supplementary material for: Regional uniqueness of tree species composition and response to forest loss and climate change
Source: Nat Commun. 2024 May 31;15:4375. doi: 10.1038/s41467-024-48276-3 (PMC11143270; doi:10.1038/s41467-024-48276-3)
Supplement: Supplementary file 4 — Source data [file 41467_2024_48276_MOESM4_ESM.zip › source_data_fig1.csv]

x	y	NMDS1	NMDS2	NMDS3	evoPCA1	evoPCA2	evoPCA3	envPC1	envPC2
33.5	-29.5	0.516165018078044	-0.234622470913311	-0.175145834324332	-0.131416702372659	-0.154906806960798	0.112445036481695	-0.22665643693585585	0.3926564984116573
104.5	-29.5	-0.0476967961383495	-0.139192409235453	0.0186259545279773	-0.331362929010645	0.0820779523412779	0.0135348623993789	0.19618823931797102	-0.09685741884960257
105.5	-29.5	-0.0472369957210213	-0.134272976075307	0.0225369906868994	-0.309605080581378	0.0759686728004341	0.0187641442336013	0.17289803597618755	-0.0675174056367925
106.5	-29.5	-0.0309156743890829	-0.157607317392756	0.0181728332500078	-0.282411021569276	0.0560049308809956	0.0196268786455275	0.23157429586426265	-0.09568366419452166
107.5	-29.5	-0.0646241846544483	-0.154259428756019	0.0153688142259336	-0.289968620539389	0.0686285080540946	0.014849828243598	0.21823703574413128	-0.08186574430789982
108.5	-29.5	-0.0647562384196169	-0.157641471844552	0.0162184474198894	-0.292675086346924	0.0657908014718874	0.0170550784471572	0.2463525130613217	-0.09360083415524774
109.5	-29.5	-0.0293917636452528	-0.166622071784465	0.0192951423519905	-0.252674663288806	0.023895807890665	0.0235313023215596	0.27057781443230655	-0.08232572098151648
110.5	-29.5	-0.0607196180206094	-0.165736062896089	0.0151185684180393	-0.262674971096066	0.0430479395028501	0.0181631033007081	0.25636728950258164	-0.09013832444112549
97.5	-29.5	-0.0450986886631433	-0.136414181562979	0.0017126504763425	-0.376967767116817	0.0938500767808965	0.0120924207980493	0.14311554217715294	-0.04462038632443038
98.5	-29.5	-0.0397395761118035	-0.123917370927613	0.0014074291481694	-0.381979215330882	0.105455915392915	0.0101076320603318	0.06170743432394552	-0.009988224344298965
99.5	-29.5	-0.0457938519316352	-0.101509927669706	-0.0140791834180419	-0.393048435149518	0.103537993753007	0.0150149434569797	0.05066337784572758	0.005434178869978758
100.5	-29.5	-0.0456295052605364	-0.101645644360092	-0.0130158126718025	-0.389862329498438	0.0973509254012874	0.000169580240144189	0.08832383709213228	-0.018141567309101502
101.5	-29.5	-0.110677124544049	-0.108359380850979	-0.0059260680738738	-0.392739547772642	0.108240676811775	-0.001755201852792	0.1128823849914097	-0.044229403174840795
102.5	-29.5	-0.0357463422041015	-0.138144759167396	0.0095893834332592	-0.336738379110233	0.0700763487538864	0.0130732508313195	0.13720573781428713	-0.050793655478693446
103.5	-29.5	-0.0468807023385506	-0.14119861983923	0.0199389482874455	-0.314733479841098	0.0723232266371558	0.0159570870552133	0.16791368405938334	-0.08177659097086468
76.5	-29.5	0.0825040766324262	-0.513600857289611	-0.247177705804804	-0.17100172870722	-0.10340553104126	-0.0131101055164363	0.0658339433664581	0.1890207235435923
77.5	-29.5	0.103631145416385	-0.352804925281948	-0.175507809030906	-0.102785757423481	-0.171375747619258	-0.0030593327381395	0.07859969746111226	0.1733756873501882
78.5	-29.5	0.115765496077409	-0.363028805674308	-0.204953705155582	-0.133863009955006	-0.139782470455605	0.0572511626451781	0.07917378363196631	0.16739571914609233
79.5	-29.5	0.054242607889911	-0.397986112863943	-0.153931522779941	-0.111406132184241	-0.130457783832042	0.0500390089263589	0.0990632308047342	0.13851445377975993
80.5	-29.5	0.0457715102419574	-0.340403836011501	-0.173755082804758	-0.125820700457876	-0.100577561323673	0.0823979126173945	0.1019299968229648	0.12267089720407333
81.5	-29.5	0.0343943881382643	-0.346327660163364	-0.169305087301223	-0.207009656355132	-0.0407763686470143	-0.0180145915270599	0.09415050727750836	0.10994243641511753
82.5	-29.5	0.0794383893698816	-0.356213595832981	-0.142065683521631	-0.143043268468094	-0.0774480766727122	0.0812310182193801	0.11457676803026146	0.09422410402595269
90.5	-29.5	-0.0969913394227497	-0.188271070443345	-0.0190846215562271	-0.329105890719565	0.0750278949020852	0.0014147347579976	0.22540087251532295	-0.053465862976240716
91.5	-29.5	-0.0094070088323366	-0.320403998830638	-0.120379029327806	-0.0854557894552077	-0.0730474487124162	-0.0250946734915257	0.21874512003230387	0.005747983878198202
92.5	-29.5	0.0022270159979044	-0.222922043156657	-0.0951855188423853	-0.160903971351026	-0.0703515409282693	0.034862478149515	0.20032114296087758	0.01999168564857799
93.5	-29.5	0.0416726484273118	-0.233364854556783	-0.0735172058084101	-0.143578734213899	-0.0300778842148323	0.0262965300218151	0.23723187771507884	-0.0031849141521366805
94.5	-29.5	-0.0039996856856778	-0.210027415384409	-0.027690305387199	-0.281086915929597	0.0273397307408836	0.0136860712933536	0.18852112045953553	-0.038078566943270394
95.5	-29.5	-0.016589607644457	-0.172210265383005	-0.0206570213820692	-0.350127084455733	0.0776213026066628	0.0135714092012341	0.1779326415118593	-0.04151610505661236
96.5	-29.5	-0.0447982661094041	-0.134072135107505	0.0033397572746856	-0.390773249977319	0.10211861160435	0.000369424562263559	0.13080688194075488	-0.03224693916201924
83.5	-29.5	-0.0949875731951934	-0.409654347353733	0.248234288530626	-0.0812212962094939	-0.163800439538941	-0.0969405535514319	0.14801016824004343	0.07055726547426724
84.5	-29.5	0.0401475933226871	-0.264981478876877	-0.128081307209599	-0.262860785529904	0.0770884417206806	-0.0018011176701003	0.1632357339188016	0.039841436516046824
85.5	-29.5	0.0514305528326561	-0.268874343310921	-0.123905573156405	-0.207523727388233	-0.0917739514754204	0.00721497589226	0.1682942439963798	0.0013200033278707322
86.5	-29.5	-0.0092469714338956	-0.187233852529003	-0.0290352712991277	-0.138672193317742	-0.0621384533818161	0.0173583183887753	0.23446193308055419	-0.025967499497314802
87.5	-29.5	0.0281816731244003	-0.250732581710686	-0.0110334144541143	-0.124620916675471	-0.0883929837453776	0.0198025261219263	0.28600999264067584	-0.02387139872026653
88.5	-29.5	0.0170558609129297	-0.226658070135358	0.0238358374967522	-0.158142559407886	-0.0427244373681441	0.000860658878074606	0.29513496970733955	-0.03197489393267935
89.5	-29.5	0.0068635421547931	-0.205155844999907	0.015588904337016	-0.237888880336028	0.0276111755458314	0.0258528417756764	0.27435333387831184	-0.07594835783571759
111.5	-29.5	-0.0755021065547493	-0.144958549109385	0.027951368537122	-0.293300854353425	0.0727978184009882	0.0142844916698708	0.23861254286313877	-0.09918028525028161
112.5	-29.5	-0.02952636280642	-0.165749161460137	0.020482913289654	-0.269572962418703	0.0490860393781685	0.0161403961753365	0.2322966304447472	-0.08549421159647144
113.5	-29.5	-0.175464052242195	-0.200528725345055	-0.0372478794583088	-0.308729666576049	0.0719759253073084	-0.0163805482992266	0.20552396368256873	-0.06526282719114475
116.5	-29.5	0.0029562152947542	-0.155428779955299	0.0148610505382665	-0.247227197490257	0.0440836618209659	0.0204326758823226	0.30034897250506276	-0.12653477843303176
117.5	-29.5	-0.212355003595937	-0.316629122190475	-0.0419877712478677	-0.148967512238212	-0.115266468196286	0.0360943819951216	0.32581165815896745	-0.19430882617768883
-75.5	7.5	0.176359917699566	-0.0787324245825982	0.0324733872682512	0.103725157872376	0.0979357656585567	0.0598267946603513	0.21595696748729848	-0.060858884668515446
-74.5	7.5	0.204128700373091	-0.0808657430127194	0.006804833982355	0.141342933843315	0.121008342719045	0.000475692387190513	0.2972045551472798	-0.08884723118071777
-73.5	7.5	0.261879550820777	-0.105767377660848	-0.133708890459915	0.192160620784721	0.0947194615663353	-0.0892486987027185	0.3536597059724614	-0.10775180547702655
-72.5	7.5	0.288010378111144	-0.143246523792798	-0.149011168692861	0.187641218871121	0.0668772651912327	-0.123160096504497	0.39595152970971326	-0.15752712421386933
-71.5	7.5	0.277675323290405	-0.147363778766372	-0.165598694682453	0.187434217901819	0.0690910123133767	-0.110650231874856	0.42402660536378795	-0.1875582508232051
-70.5	7.5	0.311459866132844	-0.111518165365888	-0.211297142349274	0.169186407782688	0.0597603214750344	-0.113778841208386	0.45077692271302633	-0.1889740141858951
-69.5	7.5	0.316794238879354	-0.105243402869007	-0.217548503641263	0.161793746260853	0.051375257902421	-0.128383293565579	0.4501288309636214	-0.1894591594870581
12.5	7.5	0.277550237581164	-0.330330251310012	0.160667322805912	0.0181781982444827	-0.24538221629282	-0.102821752688448	0.2279504080013382	0.11993192690495924
13.5	7.5	0.280069554695278	-0.352098006081563	0.125786106548957	0.0073928064699975	-0.253885443836847	-0.0909566297997792	0.24044782430259842	0.08701553420029058
-48.5	7.5	0.346927594213491	-0.0515799632869597	-0.0766923085151963	0.180198505494955	0.0668204046499451	-0.0176882751599296	0.31917267021459383	0.0039029573526538
-47.5	7.5	0.377359589648047	-0.0127449222592045	-0.102968932731752	0.169891110140487	0.0509282073821521	-0.0220678894453212	0.3326230177386319	0.018861834690861556
-46.5	7.5	0.395168102762868	-0.0060782375789835	-0.0469226188650897	0.170778140948753	0.0422837786512039	0.0313519325760294	0.32276025891795895	0.04125797061231532
-45.5	7.5	0.39480484462672	-0.0416908820219252	0.0046747480599822	0.158721676002429	0.0185724441815914	0.070054873877051	0.27307726747012445	0.07897298832183325
-44.5	7.5	0.421242725180576	-0.0123182533234103	0.027010714799704	0.150210117906023	-0.0020422125505517	0.0806638057769262	0.2448832716709131	0.11866511945337828
-43.5	7.5	0.435669322373204	-0.0081511113045211	0.0363942346799688	0.140348589399578	-0.0232047027957645	0.0822752900055959	0.23329943504163728	0.1276217384821755
-42.5	7.5	0.433243956434956	0.0310831345128434	0.0131333615832728	0.146650768857209	-0.0107852715698866	0.0766446165035247	0.24603141755240746	0.12689153810429843
-62.5	7.5	0.289985504139776	-0.106714864952684	-0.163987430766305	0.188846358705948	0.0788761662007531	-0.120338349450951	0.45428877911331167	-0.15839593480665462
-61.5	7.5	0.294157799573314	-0.172429098764654	-0.181079049042352	0.142181602875448	0.0369360990868304	-0.0803025756687357	0.4072715426914767	-0.19646185747187792
-60.5	7.5	0.293891793481984	-0.184647411431128	-0.197320591764344	0.140275175886827	0.0457256136888954	-0.0899871699098685	0.4033040139197653	-0.21306580773986006
-59.5	7.5	0.356617270850066	-0.0581049801052191	-0.199795331707019	0.144900439310906	0.0376418117141526	-0.0993850218094446	0.4033711077609895	-0.18753015847241378
-58.5	7.5	0.362918026183853	-0.0511792469670681	-0.228647975490382	0.132579679899571	0.0123932778799493	-0.0722973486060553	0.43537290241893156	-0.13239406650115754
-57.5	7.5	0.322302038588178	-0.150012979482646	-0.175506177195764	0.155339808714596	0.0456628485629357	-0.114021482704608	0.4380887938251243	-0.09699389457622927
-56.5	7.5	0.311733389104418	-0.141423706071551	-0.167242995902713	0.167834848271981	0.0715060895150823	-0.113726813204537	0.4274371657582614	-0.07585621355821577
-34.5	7.5	0.326297584624959	-0.0071780497825597	0.136959514530478	0.0886899055715319	-0.0827674046065785	0.141880699780623	0.1189235217920196	0.19109182906049496
35.5	7.5	0.338756899730477	-0.272810889701313	0.0127783115371674	-0.0514716691884894	-0.254541128404953	0.0259100757791926	0.07258554590751727	0.21587217615477122
36.5	7.5	0.26761669180519	-0.253134554722863	0.0743138254146687	0.0022801923874271	-0.252922044371015	-0.0290254081725786	0.15236126789186094	0.12512059226998762
37.5	7.5	0.267273923095105	-0.365083558744388	0.111346570607501	0.0171979003982448	-0.228610914250627	-0.0750210479735494	0.2419731392172931	0.1002062658237767
-77.5	7.5	0.195107477925252	0.139742445471121	-0.095343531802325	-0.0296007486056728	-0.128841754942746	0.0928150366108943	-0.1826782385792239	0.36155287874362774
-76.5	7.5	0.152746568007946	-0.058779857082141	0.0846709919784262	0.0201834301707502	0.0351251971899263	0.117520347894825	0.10148263160457813	0.07526559654993926
-41.5	7.5	0.416401456632134	-0.0399920883077722	0.0478227739946276	0.140597305737711	-0.0088130449385106	0.106126503126087	0.2519009677792411	0.12690915867132188
-40.5	7.5	0.316935671110627	-0.0326836602810558	0.0926179839949016	0.119174078473216	-0.0378323769514238	0.139533541952565	0.19569311692496072	0.1503334443748127
-39.5	7.5	0.362844126173757	-0.0191342430303578	0.11198634670349	0.108428751880511	-0.0585244005324201	0.162778852023805	0.12019504302647148	0.2137335757835849
-38.5	7.5	0.332321724596306	-0.0024719812622975	0.135547039988113	0.0809161311275166	-0.0891348693758581	0.169951362165102	0.1023570178227634	0.19708224799332302
-37.5	7.5	0.339672494767913	-0.0033074125918728	0.127078208968719	0.0852647607601514	-0.0927307989067729	0.150799317793727	0.13344553879674556	0.20973112066117136
-36.5	7.5	0.334334764602853	-0.0057287113728893	0.137859969959608	0.0693327641565144	-0.1071573814512	0.141173076679597	0.11777400539435302	0.23344238808337156
-35.5	7.5	0.34901011793598	-0.0238731911737434	0.146969165256342	0.0650823612481032	-0.115462824747071	0.156966541181702	0.07159333321403269	0.2490151511147518
21.5	7.5	0.225964812326366	-0.524413433300372	0.12929938828655	0.0217206590340731	-0.224116074181737	-0.153656283430899	0.3203012943113696	0.03590440132829471
22.5	7.5	0.265841921375974	-0.492283597534099	0.130211605445739	0.0034340046400521	-0.224561198545665	-0.14503514796596	0.30206722055905205	0.06382117833564524
23.5	7.5	0.180596007264019	-0.503524288920437	0.0913822216343574	0.0026754653080829	-0.221949270823818	-0.191990070118632	0.31963487615241976	0.059829228357340634
24.5	7.5	0.297134033557915	-0.507927898482149	0.157129835720442	-0.0119142227192208	-0.216454579762873	-0.15075109942139	0.2691044783201409	0.0826929008020652
25.5	7.5	0.291362040510719	-0.343536960804384	0.145843715727054	0.0121047456842215	-0.243174288029813	-0.0922343325765003	0.23673696108534997	0.08550755664171172
26.5	7.5	0.266433152343419	-0.335983547415833	0.0045497876984307	0.0212026250322505	-0.252029033373944	-0.0946882061836591	0.208896533433332	0.1031695832569143
27.5	7.5	0.336680713412092	-0.385483720569722	-0.0213279331167669	0.0104184455135284	-0.264630286463377	-0.0297871518747761	0.16569157825090036	0.1321969351464503
-68.5	7.5	0.367011991236835	-0.0588020164975153	-0.218200447508717	0.14080069889009	0.0208067741624871	-0.108146473547456	0.4428663531223965	-0.17069504119312337
-67.5	7.5	0.343979637843772	-0.094833756089173	-0.233950759660238	0.130758055665024	0.0312424996964505	-0.119023602444711	0.4281276070712049	-0.14182025624377023
-66.5	7.5	0.344211722704919	-0.0986110604476121	-0.227298275171458	0.121703724950544	-0.0032296567568824	-0.0787455030887696	0.4449422629871558	-0.13608227154369767
-65.5	7.5	0.295320118520324	-0.188733010449799	-0.200739704767792	0.133891340713911	0.0319174416860965	-0.092000462633683	0.4322611071399428	-0.1418990196047355
-64.5	7.5	0.43199725839697	0.0152809638968381	-0.221325522142911	0.0737174474797781	-0.0074839804956346	-0.0532389805375376	0.4374672540639865	-0.1398432281893582
-63.5	7.5	0.46182696976052	-0.058132137116848	-0.12743813970472	0.125855010058361	0.0154445650627605	-0.0852424343084244	0.45365867827269113	-0.13861693157046098
14.5	7.5	0.20255038986515	-0.426548034912848	0.0251071552127741	0.0300278231194205	-0.233829225124361	-0.152783573795867	0.3030338096626437	0.07816684449580157
15.5	7.5	0.235659354932192	-0.442814292853376	0.0136794615282623	0.0235334864027918	-0.229984022471658	-0.125572607079161	0.30299693614813444	0.0879434484250602
16.5	7.5	0.209300767013142	-0.438687051071848	0.0057088939241499	0.0158168473361885	-0.234235638714872	-0.167149655302871	0.3273946979611366	0.06524397644294103
17.5	7.5	0.233837542369586	-0.508918294997438	0.108909260544827	-0.0371118765423818	-0.207454518650493	-0.185343522509432	0.3419565189600219	0.06924301056034321
18.5	7.5	0.25229938614844	-0.524397449433313	0.111012932162331	-0.0075279642372952	-0.235261444858094	-0.157991170982696	0.31899808013261033	0.0892894570055031
19.5	7.5	0.2555393077956	-0.495848204827468	0.139550730736778	0.0178818166231808	-0.225169958023105	-0.141691620490723	0.2888057639356325	0.07093474411344641
20.5	7.5	0.187744233189822	-0.506366754960385	0.107015320723978	0.0211090452195782	-0.225494760289644	-0.193902980818398	0.3165131948755099	0.027226707189089115
-55.5	7.5	0.326637898652294	-0.138216236396735	-0.169955539338582	0.172259881497217	0.0599985864358145	-0.114544014587358	0.40377199840464195	-0.06430323448489068
-54.5	7.5	0.343274229035476	-0.144742024936464	-0.174388680205206	0.15653711298583	0.0468842467675145	-0.0900514066333951	0.4081282512981127	-0.06809888937202338
-53.5	7.5	0.379102272185326	-0.0923155649050203	-0.164998799220776	0.139175777193251	0.027335848954033	-0.0760941450578511	0.3892295882558054	-0.0600329384419482
-52.5	7.5	0.394134299866756	-0.0327644575738304	-0.177505183731907	0.135133345808235	0.0264402345476853	-0.0615696162490061	0.37005328431060625	-0.045682060461547956
-51.5	7.5	0.409316771309925	-0.0772535224752313	-0.134266852197632	0.136138818465383	0.019518963915492	-0.055886821010061	0.3625282333959296	-0.03136589134288407
-50.5	7.5	0.321611102112544	-0.0881498652123629	-0.113323723946386	0.171216189914436	0.0691669093962386	-0.0431028157309288	0.356528826944582	-0.027433375610632017
-49.5	7.5	0.328144259728128	-0.0620014174848915	-0.126333244910185	0.17632719026805	0.0751101020268847	-0.0540390251501028	0.33977317972187	-0.01853000734573654
28.5	7.5	0.474883221406016	-0.38329411059278	0.110189068984482	-0.0834356709632307	-0.216855937523903	-0.0349415701898519	0.19235579405614892	0.11566120337515691
29.5	7.5	0.255255587858175	-0.263217639782421	0.134828707888736	-0.0570036629181869	-0.232152922477135	-0.074337077118478	0.19108922376999557	0.13287261892519753
30.5	7.5	0.343631269858481	-0.468992375407073	-0.0061123950470532	-0.0379940032227776	-0.263212588787076	-0.0490038339893226	0.17825122280320793	0.1927131216432969
31.5	7.5	0.34072614433691	-0.476485743500945	0.0071553042005497	-0.0232543666168199	-0.261782168283081	-0.0101606682620831	0.17258428107415688	0.2124864252628692
32.5	7.5	0.35349619854237	-0.435185818991631	0.0537516992081681	-0.028084179125046	-0.283255714785815	-0.0119223674065648	0.12694926054894506	0.21983754304600048
33.5	7.5	0.331067114147127	-0.373961768019461	-0.0527417664602718	-0.0538853931924561	-0.265507481189103	0.0260500793673824	0.07990725964889597	0.252758124439858
34.5	7.5	0.34212966589081	-0.356003108805944	-0.0493888504786088	-0.0180506270165056	-0.268251451609486	0.0513993482061883	0.05704954975715737	0.27807199787487774
129.5	7.5	0.0461250544862272	-0.286082194297082	0.0963619483400842	-0.0699078906384949	-0.129077812569255	-0.0466854593557316	0.41529593365683026	-0.10485942035954354
100.5	7.5	-0.260280860670776	-0.406546142532197	0.251544003754682	-0.147773344768331	-0.102363870437257	-0.0545004177200355	0.41644447448641664	-0.09653936502409959
101.5	7.5	0.0718275866879697	-0.567628206049267	0.0429658830592919	-0.126604470244908	-0.147533605199077	-0.000640892767861642	0.3945746615147659	-0.07397660520898386
102.5	7.5	0.0140451516650649	-0.265457630586512	0.123378048690438	-0.0586319353007717	-0.128807913688833	-0.0171384870372071	0.38308473050412806	-0.06470941799845284
103.5	7.5	0.04255119263125	-0.278033489043659	0.127334217598206	-0.0540352324082912	-0.0896481911905989	-0.0053656073339071	0.3575987293632178	-0.04863494366332622
115.5	7.5	0.0952736821091499	-0.599908826526016	0.113145205415907	-0.133137886638806	-0.131989789627227	-0.0620110785568479	0.3583289838758155	0.04851066329261095
149.5	7.5	0.0074477967955976	-0.281114902966544	0.14086598231488	-0.126112534547588	-0.0905649005787793	-0.0413808255257404	0.4815339476544144	-0.21084353684486032
139.5	7.5	0.0077225788596635	-0.251876929668423	0.145479519975326	-0.173234241655542	-0.0671353960175507	-0.0141193333459969	0.3794517175315493	-0.1786319330286374
140.5	7.5	0.0250121621503705	-0.240508903457869	0.129558318160995	-0.126816360571149	-0.0954575029640202	-0.0237525425809572	0.38880102681555306	-0.1341681028478342
141.5	7.5	0.0192399271552553	-0.234217616493222	0.133328064596229	-0.145386811979569	-0.0876969914073805	-0.0169654934970599	0.3938786650916677	-0.17041808339185002
142.5	7.5	-0.190944935743192	-0.507012918840977	0.0224093151377711	-0.261204552203996	0.000241140721678039	0.0071371741600566	0.41122560777887296	-0.13694246435468455
143.5	7.5	-0.042545019430607	-0.361369443466785	0.151652518938215	-0.112338390694186	-0.101725944914761	-0.0433760326903982	0.4073466659373111	-0.12378592793475719
144.5	7.5	-0.0028557289041751	-0.298413936562871	0.12005653637244	-0.120912393966926	-0.0848679028944487	-0.0387921036429927	0.44306410933644913	-0.15781415153450254
145.5	7.5	-0.0116586219659245	-0.432113582835455	0.141925018657205	-0.110747080004853	-0.0793001531594443	-0.0222207672986277	0.4582180565385517	-0.1839595830504812
133.5	7.5	-0.058923311708885	-0.401123220089569	0.12297031042358	-0.0842613519319623	-0.116610893838266	-0.0332671952740705	0.41013962333082454	-0.12122925758289074
134.5	7.5	-0.0213867986986785	-0.391283245057071	0.106292329602083	-0.101114837738664	-0.0964046785471913	-0.0520745616849377	0.4593182663909538	-0.15082243387630018
135.5	7.5	-0.0272021206999557	-0.390953679311767	0.106404082059237	-0.0890691417698498	-0.101367063597948	-0.0765965166759434	0.5238548046898343	-0.1895774139616664
136.5	7.5	0.001304259748674	-0.31061016111721	0.108452142483874	-0.0856482246584565	-0.100962349195928	-0.056138780115005	0.5633869760060134	-0.2168317090834815
137.5	7.5	0.0192961743021213	-0.247387167286649	0.137084016022774	-0.134339671625698	-0.0907793154985692	-0.0218894286273802	0.4833387691352986	-0.2294279877893749
138.5	7.5	-0.0036592664803065	-0.264249065115574	0.159017791425506	-0.190305742343247	-0.0607890272294021	-0.0073533429912486	0.34097058503564504	-0.20562428541083097
-74.5	-7.5	0.203988091838324	-0.107954810451802	-0.0810891946942733	0.174983695288783	0.122328711322065	-0.0765858710945302	0.5846340125607481	-0.23342623218159944
-73.5	-7.5	0.141545790863125	-0.0526480783420579	0.0096559067712786	0.121946419654897	0.13923630438538	-0.0257116081765976	0.47022075979460926	-0.20631905715119378
-72.5	-7.5	0.179757456337481	-0.0911084672435061	-0.0070937835598204	0.140391576336432	0.138633261209466	-0.0367371462237658	0.3888501229685518	-0.12304222084556596
-71.5	-7.5	0.186727507087996	-0.0883688099529108	-0.0110962399862299	0.171109265197235	0.124862002100719	-0.0480662041082346	0.3664512065634029	-0.10088674705399353
-70.5	-7.5	0.15459848046619	-0.0905626657118346	0.0163017277150702	0.0785073433835846	0.122469791856346	0.026814790873537	0.24059578039209126	-0.12388545433450204
-69.5	-7.5	0.199095909952048	-0.0998237747933605	-0.057575735992961	0.147500854711692	0.129932477354257	-0.0266788247531946	0.35741446251665004	-0.0739693267712235
-68.5	-7.5	0.228921233405496	-0.104073383917953	-0.0709156582822053	0.173152339327592	0.0873642013796301	-0.0428664670648423	0.35249630746665855	-0.042839824134001885
-67.5	-7.5	0.232232211448066	-0.0952109417285212	-0.0575610270619114	0.166105491777399	0.0749533183533989	-0.0088398091398385	0.3611490222371948	-0.0327553368788598
-66.5	-7.5	0.22980471474847	-0.0980915444094723	-0.0522793848695418	0.172106799469692	0.0821150152983188	-0.0186974004048425	0.3727855827083418	-0.02131653948932571
-65.5	-7.5	0.238473185912337	-0.0882391300041611	-0.0486595570217441	0.162899400684058	0.060318814504798	0.0051456776701373	0.3501226088778707	-0.015392932296429586
-64.5	-7.5	0.208979812379837	-0.0953591789860023	-0.0522861053884776	0.171808476551689	0.119690987942452	-0.0347309329757872	0.3882346485539559	-0.04214730443696079
-63.5	-7.5	0.203921042941332	-0.0742088942406201	-0.0460463354249981	0.166731991588743	0.12040881392166	-0.0227111151436154	0.3982918952356958	-0.04723107291013906
-62.5	-7.5	0.223924264329714	-0.104895782856662	-0.0772145037855858	0.184387203732257	0.118052884542559	-0.0599529998911204	0.4007915363691905	-0.05642658879040274
-61.5	-7.5	0.209659462318729	-0.0936424879954611	-0.0664394893434306	0.178661612729891	0.119371817065488	-0.0559149265780862	0.4136914651807137	-0.054381144992152686
-60.5	-7.5	0.211801225176055	-0.0861358691597367	-0.0570286610308055	0.16489717628724	0.120724376342272	-0.0263902235034256	0.3779291170066698	-0.04324572889886808
-59.5	-7.5	0.204529988390121	-0.0863205515692709	-0.0628942823880182	0.165203006985222	0.128670186448644	-0.0519546002075588	0.3894615899832277	-0.09360293776034252
-58.5	-7.5	0.223003490827547	-0.0937134580537617	-0.081185808059487	0.195013257032011	0.116053315700907	-0.0704013839848864	0.37419766702928065	-0.09140357064958814
-57.5	-7.5	0.258806233526825	-0.118086684799407	-0.115828465024642	0.200184618069013	0.101910738995321	-0.104009323695933	0.4239606444335209	-0.09644231912955069
-56.5	-7.5	0.273862624825282	-0.121081505702824	-0.126172171885564	0.199073828181603	0.0998091512640857	-0.109778834694309	0.41345971230348444	-0.08636436188544436
-6.5	-7.5	0.196374997470889	-0.30801067378699	0.0359089149615504	0.0589213070894553	-0.226954812745963	-0.16856188596295	0.24776110781094018	0.019412331864573876
-5.5	-7.5	0.201535026677114	-0.31376942575832	0.0477885742914126	0.0513027731158884	-0.234370587079051	-0.176129429103116	0.23343885661943015	0.02983707092788694
-4.5	-7.5	0.214476703585267	-0.303646714813065	0.0403305274287682	0.0576186607133695	-0.236439825388174	-0.1671563873341	0.23178159816414753	0.04644519776486015
-3.5	-7.5	0.20264147658543	-0.307441083876147	0.0127380940456598	0.0602713805844148	-0.224477478997404	-0.175633416227544	0.2597311200295962	0.021328672737758153
-2.5	-7.5	0.189977814277664	-0.30821539402046	0.0468483628926746	0.0586537366139684	-0.227016620787573	-0.173165327142156	0.2594975990300304	0.013634220102300634
-1.5	-7.5	0.201107366033077	-0.307644716994828	0.0448553530473616	0.059029225447817	-0.228944975187842	-0.17275875637469	0.2503777844578199	0.02291406018461135
-0.5	-7.5	0.215689952220603	-0.3063685969277	0.0519646332321244	0.0503551432007307	-0.237278776508081	-0.163106841739121	0.21904281199007053	0.05408272722750195
-55.5	-7.5	0.249514848045528	-0.118152396822106	-0.0955100269026911	0.199320615965977	0.0897588692703283	-0.0698969119609399	0.34753656198837357	-0.05885508523773355
-54.5	-7.5	0.267218685284336	-0.0269962913795976	-0.130571683973745	0.17933177538845	0.0709646445842699	-0.0349462448759376	0.32726672895146414	-0.06656344201358827
-53.5	-7.5	0.275477311748803	-0.0873846524351818	-0.125429551638946	0.187679787883337	0.0801076220307512	-0.074617994109306	0.36808096378003113	-0.08727949220952379
-52.5	-7.5	0.277903078197037	-0.0849430967127245	-0.130612596060439	0.183806563995829	0.0715949585328169	-0.0809866916171736	0.3966473682310814	-0.09776541647002776
-9.5	-7.5	0.182517180309029	-0.345869442008617	0.0569828036853166	0.0575845320005717	-0.219326564218156	-0.178305874209034	0.3785193511068947	-0.017108906206749038
-8.5	-7.5	0.187895405117288	-0.353783491733042	-0.0274255551109429	0.059344375663148	-0.221777432470727	-0.184988028520525	0.34866370334226404	-0.006405392835655141
-7.5	-7.5	0.188872072237863	-0.352417249872073	-0.0218911716355532	0.0601839274306893	-0.220859797520108	-0.177635443366547	0.309981580144362	0.007930062437831458
0.5	-7.5	0.223479653434786	-0.309326167117526	0.0359606878239135	0.0509441659162936	-0.245593049409207	-0.152497752206697	0.16144806932527114	0.09863005051799925
4.5	-7.5	0.173416974697587	-0.364735078131382	-0.0920958848880099	-0.0017341035559559	-0.187863860097527	-0.158143093574931	0.3631785344829811	0.023598328431115447
5.5	-7.5	0.189279108670237	-0.365299240684215	0.0027974932929678	0.0370872128410893	-0.208107288023243	-0.198696815683784	0.3876542227093539	0.03474485876743079
6.5	-7.5	0.206795313514673	-0.329201914053138	0.0903482032715312	0.039818856541066	-0.237709034631539	-0.154669109997129	0.3437152925686895	0.07624436789699084
21.5	-7.5	0.234771096793707	-0.38372723152502	0.168036726696926	-0.0175768592727669	-0.233856555651967	-0.100745159657004	0.2393187774167195	0.0759089856324601
22.5	-7.5	0.237177429210177	-0.313543525989842	0.143300650783422	-0.0033342635863785	-0.226382707012198	-0.128321860392544	0.24559160214778325	0.06818541800319737
23.5	-7.5	0.241952214035076	-0.320422867780004	0.148076826697201	0.0101508755303559	-0.248355220388303	-0.121577847713299	0.24239772100897547	0.06869149318012809
24.5	-7.5	0.235685630937623	-0.32119757754385	0.170446206353189	0.0062527725301797	-0.242349716476778	-0.121038708654844	0.23843901312061486	0.07120278611448737
25.5	-7.5	0.242144601029227	-0.318649836512924	0.168539647938927	0.0183200223459401	-0.229055415722168	-0.0956586232519648	0.22129490807884092	0.07870027272212107
26.5	-7.5	0.278342243065916	-0.300684908430957	0.0867059957865035	0.0194710739234295	-0.265105765959147	-0.051305728835989	0.19580575225351088	0.09789761718775356
27.5	-7.5	0.271271217500452	-0.29386818682768	0.0928708600511176	0.0148887180827343	-0.266296574113151	-0.0509426901331136	0.18401991864750983	0.10404592856570649
14.5	-7.5	0.259378503560027	-0.33106620621128	0.132009577748767	-0.000279643795331912	-0.251370004993606	-0.0820671024569298	0.21495874588462632	0.04814670066763118
15.5	-7.5	0.274695400577724	-0.308257305635853	0.129439301225653	0.0102435127428748	-0.250777537661838	-0.0663760015304952	0.20387547286960453	0.07802938886376082
16.5	-7.5	0.236061084621182	-0.345618309215492	0.119051027646039	0.0086264087577592	-0.247468180462789	-0.06759679698279	0.2146380835984386	0.09356314726483801
17.5	-7.5	0.248025435931058	-0.304453237073852	0.208300238443017	-0.0056422101751125	-0.232070015316123	-0.109468433981075	0.22126430363133287	0.09871618255009453
18.5	-7.5	0.262670833798192	-0.329474207587292	0.14979826776346	0.0112104625445029	-0.250649336725897	-0.0680487618318387	0.22587779260671828	0.1018821543559861
19.5	-7.5	0.240266406872518	-0.316482696774678	0.15430537073258	0.0032567255768013	-0.236777778924865	-0.106382348276276	0.24269534322738898	0.08641519524527212
20.5	-7.5	0.233934843011188	-0.344967833743612	0.157097981396413	0.0138084567682726	-0.248151680968593	-0.113175187917577	0.23974498104989642	0.08030755174973987
42.5	-7.5	0.432630926060108	-0.289511155447306	-0.172098005682128	-0.0944383517491496	-0.145440327899143	0.0182712931818521	-0.1323924512608396	0.3643040508026137
43.5	-7.5	0.54818647264969	-0.354503703339726	0.021464790958609	-0.0666309598467094	-0.179557883626642	0.0833892866857449	-0.11102867865367147	0.39202563760181136
44.5	-7.5	0.578988692106508	-0.3159496750215	0.0839922182401334	-0.0761799961905998	-0.149487017157953	-0.0185916161334716	-0.09700845825195385	0.43367990986870286
45.5	-7.5	0.608189780105922	-0.352447617681632	0.0366727125524187	-0.113726550972159	-0.190133025103588	0.125499939577077	-0.09606002355046762	0.4568627600421492
46.5	-7.5	0.578923302938764	-0.314855823477592	0.0678359485509501	-0.130115615080582	-0.156598693553173	0.0046467100298805	-0.09268383592165597	0.41825620801890956
28.5	-7.5	0.275779288917288	-0.292239801833178	0.0863443644166288	0.0119202566807567	-0.262683173826486	-0.0437147201015675	0.1733347568867473	0.11030570960992758
29.5	-7.5	0.286987401640297	-0.295041566919601	0.070120788049665	0.0077779261316459	-0.273185853358067	-0.0433260101048083	0.15616151502255607	0.12037883041217899
30.5	-7.5	0.352921950204334	-0.269211855572792	0.0741563864511534	-0.0395542197090504	-0.233142440869574	-0.0272806554383142	0.13305886461550492	0.13485103721614441
31.5	-7.5	0.338960135251266	-0.376143212104883	-0.0639818479698661	-0.0743578778926612	-0.215047842129119	0.0606502719091276	0.12058749724849144	0.1363416828730935
32.5	-7.5	0.347798384714706	-0.295181836979246	0.0100000878101267	-0.0195614504638261	-0.240427930116094	0.0344263628969229	0.09339871867905364	0.14709417763693958
33.5	-7.5	0.282222698162086	-0.293815247436784	0.041964020900063	-0.0268792327577239	-0.252219186863376	-0.0317215135891767	0.09650778443896048	0.09779737216543695
34.5	-7.5	0.325910875458698	-0.280079826661932	-0.0063845086154239	-0.0134201958672976	-0.247113001654056	0.0127230070287097	0.04850088718856937	0.14124120654403075
7.5	-7.5	0.222396793936821	-0.321581051798029	0.105144509233214	0.0316815363287144	-0.25368731389297	-0.133553839224778	0.30667127425495705	0.08643187605142325
8.5	-7.5	0.189178833618961	-0.365535443370059	0.0642251330400858	0.0295435347911544	-0.216951314998562	-0.186163457100959	0.3628331205404933	0.03242714858302935
9.5	-7.5	0.163916822119643	-0.31712022451968	0.0279221487336589	0.0315393721341976	-0.214118869876477	-0.182001622910571	0.4087900467617645	-0.08410826613164578
10.5	-7.5	0.227476156222855	-0.360680377853943	0.0949068649946299	0.0015105736943068	-0.21594009086815	-0.121790126084205	0.26079156253692304	0.0016640777090582357
11.5	-7.5	0.214331712771736	-0.326945987661676	0.107089099840519	0.0046784760349258	-0.219847111140223	-0.143089408231972	0.2843340188303901	0.002230784375561964
12.5	-7.5	0.221264147368458	-0.318353751662148	0.118250443570399	0.0311371694040907	-0.242645688298814	-0.136289915008369	0.2567566255407579	0.02406697467921799
13.5	-7.5	0.238502552097606	-0.324147576449571	0.15505113969421	0.0133157763310263	-0.245194034784158	-0.107325328339701	0.2508682387576527	0.0227821865363057
77.5	-7.5	0.0319585584058463	-0.313087166542291	0.149152627659552	-0.0115165870543604	-0.142129019943714	0.0019703635778447	0.342765377779254	-0.06848481553350591
96.5	-7.5	0.0282561955635964	-0.209686956037075	0.161329499446726	-0.110565124480008	-0.0987869318002134	-0.0174488227519685	0.36503662060882514	-0.0547209819809887
97.5	-7.5	-0.0126795600984653	-0.2679368953835	0.0537711871713126	-0.0970375994624057	-0.0921501078059031	-0.0589587518871956	0.36684691216076587	-0.06055619342136489
98.5	-7.5	-0.015826259458609	-0.270460799923344	0.0552163691653068	-0.10129159207451	-0.0779931507065868	-0.0457897409853513	0.4212160190000021	-0.05800961499965492
35.5	-7.5	0.223976426977341	-0.254313844496378	0.0629466183798657	-0.0374371637859604	-0.225319543379817	-0.0682734341161002	0.16386578045147163	0.04370603485472955
36.5	-7.5	0.222772746696258	-0.258739318875735	0.0670127668195079	-0.0303294062910282	-0.232822197970258	-0.0904739640364607	0.1817307743005279	0.03492161272153051
37.5	-7.5	0.216269088795519	-0.25386300222557	0.0672627083396058	-0.0408994758566018	-0.219679820989631	-0.087842593355604	0.17355543633071951	0.035974615337631285
38.5	-7.5	0.323798315888586	-0.226813627150319	0.0640950500525023	-0.0708392574404458	-0.240017120281858	0.0778011277749187	0.01486956653518416	0.2171119778420579
39.5	-7.5	0.431716582285636	-0.32747321526109	-0.104041407387037	-0.0530083794869553	-0.209566109747398	0.0830016355210545	-0.06978573092254597	0.28104773022878227
40.5	-7.5	0.442348923996143	-0.322775551504525	-0.0798230957723132	-0.048526060219005	-0.230339821418907	0.0859183339599791	-0.06704679923189683	0.29295264213338074
41.5	-7.5	0.5631585199232	-0.31568054229828	0.0449200016015903	-0.0867585505425461	-0.149725562161221	0.0040381730093227	-0.12423146645766572	0.36332141248126276
112.5	-7.5	-0.0286767000828568	-0.298085923649173	0.0733141086178026	-0.130482768150943	-0.0742962006487371	-0.0736469799597105	0.4051620439961641	-0.13043215012753615
113.5	-7.5	-0.0351464665523248	-0.382002737432181	0.078389011133125	-0.0604707303902227	-0.115688925538495	-0.0810396301038043	0.4381759817688747	-0.1251072898840129
114.5	-7.5	-0.0546771600616699	-0.50348861169002	0.175962213390282	-0.063018700205641	-0.083763585748956	-0.073015990383431	0.42320643872474706	-0.13597419974963904
120.5	-7.5	0.0212254097417766	-0.276536251292944	0.105187828314361	-0.0998238676829081	-0.0753039101916539	-0.018284367544195	0.2671482465770272	-0.05529916340691916
121.5	-7.5	0.297732751198225	-0.0624468827148972	0.323328163443533	-0.147773344768331	-0.102363870437257	-0.0545004177200356	0.31161233404508076	-0.10079000256384474
-62.5	30.5	0.171755876000735	0.0289051434454976	0.041851254832849	-0.0068015424807031	0.0247419871397212	0.160172358474814	0.0730826291201482	0.08519679076377155
-61.5	30.5	0.167696749683437	0.156795750605653	-0.0313660689287164	-0.0427893233784403	-0.153485355604239	0.158830287678976	0.0058326595574599936	0.13191308577026734
-60.5	30.5	0.137037274743139	0.147479904468708	-0.0340885119061447	-0.0546632817753559	-0.157026353483007	0.138007960031566	-0.008860545699702398	0.10999562608757715
-59.5	30.5	0.18990151093681	0.181658924709292	-0.0298425414028527	-0.0487547635448323	-0.153482882689818	0.141228777783591	0.014625315995916826	0.07826908450596855
-58.5	30.5	0.203865906453517	0.168063163138581	-0.0276623692298689	-0.0317210540779484	-0.147081253994668	0.135520312345464	0.08246175379934727	0.037978296907103956
-57.5	30.5	0.193323248768828	0.025671147747153	0.0732663463977203	0.0059824592430893	-0.101326358707523	0.156439690293352	0.16347984486460093	-0.005935453132505775
-56.5	30.5	0.190651384274018	-0.0083209096165164	0.10457649612845	0.0689886812957427	-0.0575457088555398	0.138344498889662	0.2158468310720206	-0.021413281106805838
-48.5	30.5	0.246069954080594	-0.0354647794855034	0.11920131631579	0.0802616590011821	0.0856686443736447	0.161874197182372	0.28679196060282675	-0.10817051615221446
-47.5	30.5	0.241747274115854	-0.0353521384080382	0.123423702586018	0.0722199170748196	0.0914369262954412	0.161808986404348	0.282607236983381	-0.08743116064522388
-46.5	30.5	0.257164752658261	-0.0603951058720834	0.0596250950155968	0.102257759303002	0.0919803170914267	0.144000584820729	0.3240244114844021	-0.07077921135214583
-45.5	30.5	0.474100678261129	0.0145796593916245	0.0880232822387309	-0.0012378426292623	0.0158478514347417	0.11879031208936	0.3438660348192325	-0.06257126899227757
-55.5	30.5	0.205535687308008	-0.0051606227475404	0.0917299170418411	0.0754050237224384	-0.018702135249288	0.164510510598919	0.24548142550799562	-0.02162479979358833
-54.5	30.5	0.217734931628153	0.0107975950858683	0.0819829561071965	0.0930450938460966	0.0247100808450153	0.171213405074621	0.2838507135886893	-0.0283391297739005
-53.5	30.5	0.254622703888539	-0.0154268503864898	0.082780637125606	0.0880036278338372	0.0608697326842727	0.166550382817519	0.2966940632798034	-0.034238093563017276
-52.5	30.5	0.253626523603856	-0.0149474915237286	0.0872112706639034	0.0778161250818907	0.0418502059449561	0.177064848802677	0.297521528205965	-0.042233302629649735
-51.5	30.5	0.26652572967344	-0.0541479467558688	0.107838804725718	0.0749491019366409	0.0816333068876463	0.168694216402876	0.3133308317374477	-0.06709087320754267
-50.5	30.5	0.260853072830513	0.0515477908943053	0.0256217059044501	0.0833955596418203	0.0846753120820695	0.155289048782181	0.3122918643746259	-0.09794907351653453
-49.5	30.5	0.296764833274701	0.114467792393711	-0.0080839181558571	0.0653796027919487	0.0815241844970714	0.161388957578746	0.30640995370017976	-0.11640212427158357
-67.5	30.5	0.0840918883863177	0.136888610264828	-0.0678100135559973	-0.0880878713524079	-0.162988844226067	0.126859679706376	-0.26898294818840446	0.26740501250547344
-66.5	30.5	0.179845305276183	0.11652630507178	-0.141142764182722	-0.0776083768246906	-0.192459024612869	0.152433687058688	-0.26681418497337955	0.17219312124505737
-65.5	30.5	-0.0229560770702587	0.0485284560484857	0.137763846042391	-0.105420336407996	-0.195052272937897	0.147912001454068	-0.27296144451333987	0.2065714357056411
-64.5	30.5	0.150554617719431	0.121021048141098	-0.132679073023106	-0.105898581142313	-0.140502997586081	0.148968491314341	-0.20534352833267522	0.22726439774178048
-63.5	30.5	0.144483591131812	0.105736725142063	-0.0770738778577888	-0.0791855529643833	0.0160137535990761	0.121205895512677	-0.007204682370430635	0.0935673564448255
21.5	30.5	0.448772449044652	-0.428887527961073	-0.197663544218495	-0.0801978303008984	-0.206451653125606	0.0807685975729667	-0.08767436156465794	0.31026642554178646
22.5	30.5	0.335280011964946	-0.353343086673372	-0.182118834117983	-0.0805398907722462	-0.230808970592487	0.085556698195749	-0.07138497550223914	0.2923557289194364
23.5	30.5	0.445466632119995	-0.177394149156416	0.062075474493601	-0.0530091430377377	-0.243660518183489	0.0600905180835249	-0.04166518364077534	0.26470616539275976
24.5	30.5	0.387668081016176	-0.226019147956307	0.0585009867101844	-0.0362045465517091	-0.251855035138489	0.0356560528626192	-0.03418841434253651	0.23419974400203172
25.5	30.5	0.391976206415954	-0.213003699903012	0.0617955573950056	-0.0292516849781614	-0.254159394349946	0.0415031328101765	-0.031318588245305964	0.22818726845986476
26.5	30.5	0.354606978165825	-0.219098006700922	0.0666436452747918	-0.0641703596296779	-0.224800557133642	0.0365828779721436	-0.012936137082240475	0.20546905244595293
27.5	30.5	0.347220644003972	-0.219680799429316	0.075736006253371	-0.067427250435063	-0.228475726306364	0.0401399041532101	0.000201976645402554	0.18958239927486845
14.5	30.5	0.48503132095216	-0.2025481268691	-0.0619723304229699	-0.0770136760304259	-0.18658871508266	0.0725028277346236	-0.20900963972629277	0.35229210680305956
15.5	30.5	0.381451719002592	-0.306470598993464	-0.137371265890343	-0.0647335979842005	-0.229767924861877	0.100454256194386	-0.21557775967574108	0.3797773388203205
16.5	30.5	0.521700090064281	-0.207091216190908	-0.0199371308830989	-0.0862825668473417	-0.213342189430711	0.119089945091801	-0.2081695303416024	0.3568319601292372
17.5	30.5	0.520736911753107	-0.20197095346189	-0.0212700763648628	-0.081397204677015	-0.215218475493917	0.105726131793668	-0.1896383896651019	0.360283841031156
18.5	30.5	0.49734619852604	-0.272238857356806	-0.242638441817801	-0.0808074870496346	-0.205381926262596	0.129433513081108	-0.16182853200212477	0.34805892415043455
19.5	30.5	0.477986374696654	-0.28630730938645	-0.237926169744254	-0.0806701473489632	-0.208148906406819	0.128465631292232	-0.15126163789702363	0.3458009185540995
20.5	30.5	0.561349854616114	-0.161175092591148	-0.010285459675585	-0.0941775662652449	-0.203305484779878	0.100451613925401	-0.12583288336623713	0.32828681231850654
28.5	30.5	0.365462761180169	-0.221306998867943	0.0651239889869439	-0.0572260954237504	-0.242329204637812	0.0393241746447278	-0.0224639928036564	0.2090162234307294
29.5	30.5	0.281169754630306	-0.217904734815038	0.090813573385408	-0.0621287210791603	-0.227308462551315	-0.0018197041100005	0.0501642947935895	0.13820194189060844
30.5	30.5	0.34950154913824	-0.23485425331705	0.0622947223665034	-0.0148360964909249	-0.262201049010004	0.0322960396036239	0.019782763948886947	0.20704550416512565
31.5	30.5	0.356939289182408	-0.236261393458561	0.0610914515165401	-0.02288877970183	-0.247016177773061	0.0349247533544741	0.040236539244905584	0.19620181031480968
32.5	30.5	0.319154032247214	-0.247765553267085	0.0584905767875125	-0.0156951349361022	-0.252132213422416	-0.0122025242804105	0.10548928464193184	0.15569296822104722
33.5	30.5	0.267680457374912	-0.238799083217384	0.152390774750264	-0.058740155999218	-0.23369650192518	-0.0340828185950893	0.15509752577037766	0.12254734760839846
42.5	30.5	0.385451858090076	-0.232381988618639	0.118578395218655	0.000910281903784233	-0.236979363760226	0.0400615711931023	-0.010625842298633238	0.27651311422776975
43.5	30.5	0.307200140372079	-0.272250782334755	-0.0331586572325951	-0.0035742705774542	-0.227599390695799	0.0332365635643835	0.023590239575239497	0.2532510313638547
44.5	30.5	0.157346067636727	-0.262991478978925	-0.06297068574487	-0.0383415126605287	-0.221978194709014	-0.0081820566975907	0.10395572406299919	0.1686858838238438
45.5	30.5	0.129959865919335	-0.19986145457324	0.126198986546274	-0.0291453301829294	-0.154489611893998	-0.0711911179951286	0.350036642906316	-0.050826416296690186
109.5	30.5	0.113719924453521	-0.169187537460991	0.560514257267129	-0.0822222260590215	-0.177955833764632	0.248155043130554	-0.10531326911665016	0.3036341379312394
110.5	30.5	0.0146839634128489	-0.0631644017509714	0.507917078367831	-0.0837473216478297	-0.198278230676219	0.246446460817535	-0.10991655479091528	0.29347886450954047
111.5	30.5	0.0073666099143429	-0.0861585175042715	0.571792029193671	-0.0617368276981361	-0.214336252168736	0.214954894994138	-0.12858959476206644	0.32096258669047395
112.5	30.5	0.0084516685123639	-0.0895761804929643	0.53588311511042	-0.0758762245776759	-0.189134064732843	0.255009939292326	-0.13062867713122808	0.31197062133233516
113.5	30.5	0.0598479484647364	-0.156149050673101	0.515999115580385	-0.0655252291438268	-0.203555067713694	0.239780703004035	-0.12836155978759783	0.27824837697181176
114.5	30.5	0.0314735741129188	-0.137206520128597	0.501765156833243	-0.0670434175572519	-0.205901519610552	0.234465625300945	-0.12997573008195398	0.27483331893501656
115.5	30.5	0.0335897581554912	-0.144911304055612	0.501125848237605	-0.0606633210310807	-0.20454189074137	0.237097907985032	-0.1298651000793565	0.27119646459778646
116.5	30.5	0.0141680162061676	-0.122826532498415	0.502069333810905	-0.0634605432862181	-0.205530737427546	0.251752272046995	-0.13100560333489072	0.284181789815953
117.5	30.5	0.0305924173994135	-0.13987959373656	0.514520452784449	-0.0733263146210363	-0.202051336018142	0.248065939872622	-0.12465933021220227	0.2917817339910157
118.5	30.5	0.0121894462670174	-0.115697251406799	0.511888408456457	-0.0694449629211393	-0.20053330135238	0.243903057028686	-0.13133757165188376	0.3073374794308627
119.5	30.5	0.032737448939801	-0.121375580533132	0.51985397534318	-0.0606757165126552	-0.205319490496837	0.24987446506963	-0.12972969265716675	0.2934528145642123
120.5	30.5	0.029932187049096	-0.147609231490294	0.507725002400596	-0.0636739774837138	-0.20479141718887	0.250126695631755	-0.1262400818510935	0.26670369074108363
121.5	30.5	0.0239762862887662	-0.159961676106872	0.499727463524565	-0.0728022305789037	-0.202623372200838	0.251947962808768	-0.12062344343086531	0.27082669562078254
122.5	30.5	0.0486409880358195	-0.139885325022664	0.513847632443318	-0.0737699648831975	-0.197197378541577	0.249805732483988	-0.11738362231597155	0.27374628338171575
123.5	30.5	0.09401456103769	-0.156064390181146	0.382518583215365	-0.0801156202493558	-0.205155465551585	0.242485284455229	-0.11859746826930229	0.2723484074004313
124.5	30.5	0.103484079925205	-0.161050530588288	0.376926198401999	-0.0740511247498641	-0.21139083244376	0.247094681161404	-0.11182663186765922	0.25558280025749247
132.5	30.5	0.0192630525442727	-0.0237677570672877	0.506204431902439	-0.0947275893450371	-0.188511468208045	0.229686543729334	-0.12682045623217134	0.31334740351450574
133.5	30.5	0.044892384409488	-0.021838847372268	0.505257594298919	-0.0921607046884404	-0.195904811302508	0.228418900816267	-0.1354219677848541	0.3110596260346558
134.5	30.5	-0.0724340312186336	-0.104734460386572	0.469142320205815	-0.0862238725356283	-0.186581162623944	0.232718567275465	-0.14671300519644395	0.2845455486210784
135.5	30.5	-0.0532382301460337	-0.144425327956252	0.464034828699436	-0.0642991803094253	-0.200616653937551	0.21825630022286	-0.15264877008865665	0.2843260825521598
136.5	30.5	-0.0330338759254853	-0.0983836021080249	0.506176325703873	-0.0616188061538018	-0.198399924073936	0.238837721620185	-0.14041026201563436	0.28602136833233954
137.5	30.5	0.0771931976674023	-0.16026456428466	0.374860317626604	-0.0819196814714691	-0.202191591538951	0.242107900853367	-0.11859078875674255	0.2702639806247142
138.5	30.5	0.113226898460076	-0.178168168045633	0.373983021183316	-0.0650554575797052	-0.219070081869524	0.24347893108144	-0.0944761122245659	0.24207426777903854
139.5	30.5	0.0746015444278662	-0.17891028615786	0.337847045582793	-0.0779164709857042	-0.223646257229971	0.198868160256404	-0.061807838928634506	0.21115323034821812
140.5	30.5	0.180934762082323	-0.197950230996344	0.324569411221624	-0.0629775528307961	-0.220435199554175	0.222134108516618	-0.037249219955766265	0.19389104601943236
141.5	30.5	0.0290034385097392	-0.203142639789308	0.283182113627449	-0.100872130833137	-0.19262636625682	0.210638190102901	-0.01766152144893694	0.15744151392841274
142.5	30.5	0.0289340606882115	-0.206951479053176	0.270576698151882	-0.0994197611479423	-0.197146991067006	0.190130490541437	0.008522109080371387	0.137159907085703
143.5	30.5	0.0456164949657862	-0.206769548001839	0.27056194399746	-0.0522410714399258	-0.224564700584658	0.198280635654582	0.016938019014092327	0.14090058353677837
144.5	30.5	0.049786543237697	-0.207391822822347	0.267155500727808	-0.0527472852670626	-0.220569167782605	0.197675801207823	0.016878227713360287	0.1477525580372494
145.5	30.5	0.132506056509981	-0.188004376986323	0.231632043212395	-0.096689366032215	-0.203158095694912	0.174072168616951	0.03438877584173523	0.12299861106540322
146.5	30.5	0.0873728911619947	-0.20749869820484	0.207925337778309	-0.0907954563629908	-0.136120897343041	0.133511269707094	0.1449876629234055	0.06693392557155381
125.5	30.5	0.0833521626794926	-0.125727779125412	0.378564423302338	-0.0739579363821534	-0.211747206611617	0.235120897370342	-0.10905248118752982	0.2564923853946024
126.5	30.5	0.0852742344445852	-0.129372096822164	0.378003420029361	-0.0740391432867403	-0.212712669839488	0.235412496797886	-0.11246414240521893	0.24631231903645545
127.5	30.5	0.119692715215693	-0.130790562430678	0.370329934528545	-0.0724833161659699	-0.215907222587124	0.235052899352617	-0.10875450044102103	0.2235409414139036
128.5	30.5	0.101889325010742	-0.111855600996372	0.371151018454884	-0.0678971725001322	-0.214692174950259	0.238485598003111	-0.12818125674937453	0.24280155293415737
129.5	30.5	0.115212555417873	-0.0823197499634354	0.364315818138554	-0.0842326808046514	-0.213322621596294	0.217015926480001	-0.14141984821428571	0.25127487921208996
130.5	30.5	0.105471760398562	-0.090140341756372	0.355581931295128	-0.0747479638270645	-0.214255722754705	0.221588941778898	-0.14413325861756554	0.2840032934436356
131.5	30.5	0.0989733326243478	-0.0108688312294928	0.337650592835368	-0.108778348637886	-0.181602194133151	0.216170424843155	-0.13009875821372907	0.2956732558184573
-75.5	-30.5	0.147582473106717	-0.0202006454026965	0.153277508727672	0.000480267351258263	-0.0328227243008195	0.0961276822853145	0.164670614222669	0.05958230136405181
-107.5	-30.5	0.240027092410767	0.178135404793511	0.185462973553857	-0.0893542609767595	-0.135166294696486	0.098233645165988	-0.175284952513319	0.3271096224349014
-103.5	-30.5	0.112772560413711	0.0037253436852217	0.129491723602852	-0.081666918767806	-0.0804061925386874	0.114171575601686	0.03224147828039044	0.2206397408958177
-102.5	-30.5	0.0653774317105028	0.0680171820687303	0.0562716310741679	-0.208655335688944	0.0794536773535657	0.0802966006868973	0.0965992944074177	0.057800115169029796
-101.5	-30.5	0.0372755372595294	0.114567908693121	0.128344704982446	-0.438002033536893	0.0914491750531097	0.0046827977408402	-0.02155281114887752	0.10972736367627989
-100.5	-30.5	0.110609384726739	0.117397286785703	0.178852399415209	-0.344237551263652	0.0015553926663275	0.0402085707818581	-0.10119560854407822	0.21805144283863104
-99.5	-30.5	0.145059069032798	0.118170239761523	0.203572487891378	-0.22164464220199	-0.078956773914194	0.0817718106402051	-0.15399103549817814	0.23278547339803773
-98.5	-30.5	0.169320600632338	0.235328124350571	0.12569052395083	-0.379894056458523	-0.0013295773515765	0.06536071258582	-0.16720188841657252	0.2063922616286395
-97.5	-30.5	0.104431758821323	0.127564716136923	0.180670685295606	-0.391888801292827	0.0453937918115901	0.070660428471976	-0.14143294455781694	0.14385141241462937
-96.5	-30.5	0.0666713661310375	0.124274068254719	0.12991113650868	-0.373463291794761	0.0735927037798357	0.0558780472294162	-0.054704209766598115	0.10136869254053445
-95.5	-30.5	0.0912593351294078	0.0571822158563653	0.135174173585151	-0.217617764406942	-0.0096622696499396	0.0858250692164974	-0.018544223228264108	0.16513262446584745
-94.5	-30.5	0.0905781267849163	0.0953247755619155	0.0996559219339624	-0.0740895333492847	-0.10030349568358	0.104329132982136	0.005863885965198498	0.16980081872820785
-5.5	-30.5	0.507030119656588	-0.10534678072768	-0.314969320517284	-0.185549202627793	-0.0483833102369521	0.0080681215846824	-0.21575982560275295	0.3335788973564491
8.5	-30.5	0.56306530810766	-0.594237419175749	0.0786461025919313	-0.117309289306999	-0.0338230281876087	-0.0317918019582257	-0.2094101959782749	0.3262685983563556
9.5	-30.5	0.52339762720844	-0.0903766116660433	-0.293886571911383	-0.185549202627793	-0.0483833102369521	0.0080681215846824	-0.21314426808607337	0.30326483081250727
10.5	-30.5	0.499032305913229	-0.116368291543769	-0.324309951991803	-0.185549202627793	-0.0483833102369521	0.0080681215846824	-0.21168823182765822	0.3245831044783874
24.5	-30.5	0.524817159868522	-0.0893382574568228	-0.29181761781588	-0.185549202627793	-0.0483833102369521	0.0080681215846824	-0.2143936815007828	0.4084858786863589
36.5	-30.5	0.509323489754029	-0.2354477294946	-0.175829027820235	-0.108633319235078	-0.148652004428176	0.0919286403879903	-0.2153421967653797	0.31994878189469256
37.5	-30.5	0.49441556253721	-0.25284550536501	-0.139540707483932	-0.116366746123553	-0.168434631383625	0.10145135903802	-0.2267184422214811	0.2752335453281799
38.5	-30.5	0.580734759220308	-0.379165011325504	0.063895726580667	-0.0675257987988952	-0.149287125543248	0.121114185990712	-0.2247718672838153	0.31117881962835797
39.5	-30.5	0.540923478013955	-0.074305491089601	-0.264561052087366	-0.185549202627793	-0.0483833102369521	0.0080681215846824	-0.18114550989507772	0.35989094672010036
65.5	-30.5	0.161294725677913	-0.152504414223537	-0.183537161325836	-0.144136999231719	-0.148366861994031	0.0840824212628068	-0.17828492976102048	0.353584995034822
66.5	-30.5	0.145485691363997	-0.143769426394701	-0.192436390560784	-0.121563831194125	-0.134577561322728	0.0138738776410196	-0.17762623691484183	0.34324431402664213
67.5	-30.5	0.0481268346424134	-0.070754367839574	-0.226138850402706	-0.160300100015056	-0.0993652990992853	0.0166078824718732	-0.146862629731355	0.40333106385882206
69.5	-30.5	0.142648682178083	-0.189410671063425	-0.25420463596845	-0.115958165229274	-0.0702930101966912	-0.0998053116182274	-0.08446577079135281	0.33898884001649704
70.5	-30.5	0.0833877601110683	-0.162853509013713	-0.138648274667139	-0.097273554636162	-0.151667645275456	0.0762069875573809	-0.02917054883168852	0.2928632374878277
71.5	-30.5	0.0671057934092465	-0.145699801323446	-0.303801136501996	-0.163416141907553	-0.0809926228272008	0.0607587301495185	-0.040808710127406146	0.28797125456872724
72.5	-30.5	0.0510398949653545	-0.148240564171819	-0.308740340799088	-0.2035475116333	-0.026935921043743	-0.0140407123573266	-0.01579267077186938	0.2831045135405793
73.5	-30.5	0.172481247739804	-0.590013079435587	-0.158141491248181	-0.203751624879108	-0.0589874373616739	-0.0220683345332221	0.005418435165617586	0.275478711168949
74.5	-30.5	0.193197508241079	-0.21298522167923	0.207147792080756	-0.11492005320819	-0.120212007735171	0.0634191220685626	0.020255096669192625	0.24165780021338462
75.5	-30.5	0.147054210147317	-0.498227203306716	-0.265901545851325	-0.203751624879108	-0.0589874373616739	-0.0220683345332221	0.02281323608188813	0.2236535761576347
53.5	-30.5	0.511275586504747	-0.169610503670839	-0.220787301956481	-0.131974876014767	-0.139059410108809	0.114131800280175	-0.16948072611654397	0.41786565482744153
54.5	-30.5	0.48682778745797	-0.199293594880491	-0.183459259668096	-0.124803318202889	-0.167285738224258	0.124419542339081	-0.22265462952117296	0.3223572454047219
31.5	-30.5	0.484756344656995	-0.154299640170327	-0.327994655699979	-0.141323204671221	-0.0296386208091265	-0.0157353773815829	-0.20552147179324234	0.38230685810211046
33.5	-30.5	0.344370813122092	-0.235736347165166	-0.207048213968364	-0.114207108878286	-0.103152689473721	0.059250375504393	-0.23478268949014794	0.393138181341785
104.5	-30.5	-0.0561953699216817	-0.120773288726835	0.026734765171796	-0.326298678414922	0.0858131524546636	0.0213641079234106	0.18301524410726505	-0.1060253108805484
105.5	-30.5	-0.057572628812085	-0.116490629253125	0.0280760537365547	-0.325134330317746	0.0926108848747153	0.0251110601566752	0.19199938067568675	-0.09294206460983719
106.5	-30.5	-0.117805127653742	-0.11717658691627	0.0325591990587619	-0.32946454841735	0.0971653377799236	0.0198400112088558	0.2023188926594906	-0.10270959046370785
107.5	-30.5	-0.117801316152661	-0.110079224557579	0.0319063526578068	-0.358161421097532	0.105413546940752	0.0180497212409622	0.20385664058889733	-0.12003988713922756
108.5	-30.5	-0.0575502771863433	-0.11476252072812	0.0310479479608087	-0.348954245981901	0.102820377394076	0.0198430249528229	0.2200118021086605	-0.12582105650106765
109.5	-30.5	-0.0474154861242569	-0.134042963690298	0.0280842323775724	-0.332590430227289	0.0904749909729671	0.0077675041235281	0.23035310392269473	-0.11867032327994984
110.5	-30.5	-0.111686419246336	-0.130605515100475	0.0307525841524281	-0.332902824895051	0.0992612944845413	0.0146403736203441	0.21714411951547366	-0.11864691010890666
97.5	-30.5	-0.0673581271151608	-0.110749053807369	-0.0033536957378097	-0.406917426002624	0.115025146099739	0.0064983944412591	0.07435722225407358	-0.03293391741022474
98.5	-30.5	-0.0510903043007362	-0.108686210573201	-0.0304647068278389	-0.429655884334691	0.130989240553926	0.0050032199149865	0.0449599858161936	-0.0010756345867828944
99.5	-30.5	-0.050741191170916	-0.10553124375135	-0.0066958830717988	-0.41615503919311	0.112681361034161	0.0018247611757003	0.05924507508658306	-0.01762699385057096
100.5	-30.5	-0.121467238476723	-0.0778250017972471	-0.01420922703668	-0.415884838935404	0.117592562344647	0.0061539834577389	0.06711527382750025	-0.029986412763958574
101.5	-30.5	-0.12439716652017	-0.120841520645621	0.0083791833351113	-0.392069527228446	0.104308865907012	0.0117796523548357	0.08608419476425709	-0.04434935015150048
102.5	-30.5	-0.0587708693177377	-0.122134631122813	0.0179311742793643	-0.366445129299687	0.0911612444153914	0.0157659363418228	0.13439369046178562	-0.07312555846156527
103.5	-30.5	-0.0573588927495236	-0.124052562228675	0.0241137819942586	-0.351457932005221	0.0809185442184886	0.0142285859819752	0.1576398014626645	-0.0991820223518409
76.5	-30.5	0.115277550203778	-0.585026859339289	-0.157924956278425	-0.203751624879108	-0.0589874373616739	-0.0220683345332221	0.05199163167764729	0.20171335795427628
77.5	-30.5	0.0970018708410136	-0.351709461310646	-0.166811540571579	-0.0818381608012143	-0.157837797252077	0.0851643298247003	0.06272318496328684	0.1824794304500252
78.5	-30.5	0.142379974093742	-0.525522850226482	0.144201067463622	-0.138146626901869	-0.110107825944329	-0.0540561533608618	0.053577922695069856	0.1728979134074606
79.5	-30.5	0.188939224200641	-0.466082712130873	-0.199758853053423	-0.0839831247814583	-0.169867862395497	0.0626127096529203	0.05761298910808271	0.1737078752979337
80.5	-30.5	0.0146611609333683	-0.310202842252766	-0.164573839086672	-0.171680719149703	-0.0551112059856156	0.0167790952619915	0.0725310616991463	0.14327719985977913
81.5	-30.5	-0.100000614737946	-0.348978542785728	-0.202101365274479	-0.222031095261904	-0.0351625848251973	0.0011916500326386	0.07192043575419267	0.12734184642046362
82.5	-30.5	-0.203624887535389	-0.287736195708759	-0.144753418254884	-0.198637731878622	-0.0886623985934522	-0.0465071214521366	0.08592614094578113	0.1130589172202014
90.5	-30.5	0.0030555969379197	-0.173292718165533	0.0055720643239439	-0.282428505986365	0.0635844904210441	0.0203049359582855	0.2688387792776716	-0.08803166576717276
91.5	-30.5	0.0432966290683568	-0.237314675317821	-0.0500786006646168	-0.0519264759700852	-0.0865241114614372	0.04376234582027	0.24674011421041506	-0.006407339649477999
92.5	-30.5	-0.0498941427512655	-0.273127940691536	-0.0792623513111934	-0.187262404529496	-0.0268936075595573	0.0026176244483871	0.24968419708229758	-0.01417740247853819
93.5	-30.5	-0.0152385454734528	-0.236432128661053	-0.0439908055563127	-0.158734534633537	-0.0490701111975813	0.01814168858179	0.2660337493392912	-0.005965744324411342
94.5	-30.5	-0.0230487897919437	-0.15983203323502	-0.0179528261600456	-0.368166834443986	0.102793698272487	0.0072014782376813	0.2142606911533309	-0.055736364590900526
95.5	-30.5	-0.04254544773585	-0.141870304527283	0.0042258092238382	-0.367517825147585	0.0881614223709629	0.0060717804417568	0.14397596523066386	-0.054081451572356595
96.5	-30.5	-0.0494939201979376	-0.128040575729918	-0.000404706281870957	-0.398287479726794	0.103370282063773	0.0011147923090492	0.09428459679130617	-0.040770622983355535
83.5	-30.5	0.158156009835601	-0.437341170260826	-0.158474146331166	-0.137385559628941	-0.0686942072678152	0.101806785937047	0.12941034257017214	0.07774698217471708
84.5	-30.5	0.0818328416980544	-0.438404566140362	-0.108457190186193	-0.218094609776591	-0.000658170991665569	0.0190074376093673	0.15941609987095345	0.04409286670612708
85.5	-30.5	0.0470808572699623	-0.246599746132633	-0.123288916614112	-0.188337816993472	-0.127226986138602	0.0092031777358573	0.18344040186791524	0.01815116062857691
86.5	-30.5	-0.0027678876320763	-0.192827315320191	-0.0646895870031719	-0.113252102850259	-0.0661421672540383	0.0260331580964243	0.2406729179419288	-0.0021935482898932553
87.5	-30.5	0.0203605392170017	-0.228974507233697	-0.011144733515136	-0.12203473104747	-0.0751476392641612	0.0210984459680053	0.33377385093535195	-0.02813036583884215
88.5	-30.5	0.0191133663112009	-0.229981865933408	0.009017088242665	-0.115252054848865	-0.0624114547487157	0.0254614171660665	0.4007256022044301	-0.06622293459287436
89.5	-30.5	0.026454915301677	-0.219846321137956	0.0182811188203429	-0.12737883665528	-0.0503849439743971	0.0173907404810627	0.3692031919759441	-0.0767985779448671
111.5	-30.5	-0.108280712120244	-0.138422097881986	0.0269995633457673	-0.317273287871854	0.0854789436068476	0.0139173380664505	0.22185162620287438	-0.11326863128945355
112.5	-30.5	-0.0636183216301807	-0.154325834901459	0.0200683291694366	-0.29276988548697	0.0651135308709638	0.0135599789693714	0.22170553219424935	-0.1140418502986744
113.5	-30.5	-0.110394976028045	-0.13432248062812	0.0274805852955615	-0.299682353844323	0.0705715995528984	0.0138284799369174	0.21721278348576786	-0.1077874193776476
114.5	-30.5	-0.144876621983154	-0.13298336102661	0.0134015426490697	-0.349134724394637	0.0969601595096079	0.0050106672262299	0.1622923231161924	-0.06880165072997259
116.5	-30.5	-0.0635070516319095	-0.160698187188072	0.0578650733812208	-0.24774258315201	0.0087725388667929	0.0289917626542092	0.28039979211602234	-0.13451776530810242
117.5	-30.5	-0.0433102240691246	-0.123209884150029	0.0572473637289851	-0.304314485530889	0.0721654631520041	0.0037779298485014	0.3606408478283238	-0.2345151872856547
-62.5	31.5	0.162947129016271	0.148795194304326	0.0049999332751098	-0.0469541208139177	-0.103940458823918	0.191901006822406	0.024682337485789404	0.10398695436280286
-61.5	31.5	0.15641695308196	0.160093377912756	-0.0336280385133016	-0.0561658518388794	-0.165067472853701	0.143510035474784	-0.014252266994645841	0.12356936598718773
-60.5	31.5	0.143041012336876	0.157725574350096	-0.0410960125202394	-0.0613372667782784	-0.163283338198456	0.136761639646869	0.003253461938206411	0.0974029087380529
-59.5	31.5	0.141251900451413	0.156506710893246	-0.0355676505783702	-0.0443903507494238	-0.153967595674313	0.127395657566795	0.036662810297124294	0.051770390125765106
-58.5	31.5	0.205577861856891	0.16647042175085	-0.0372888864876528	-0.0218520601120036	-0.136883794428191	0.145406028145364	0.11084425940439874	0.017656864495052483
-57.5	31.5	0.217505274049484	-0.0102379091643116	0.131293577864695	0.0255466952740017	-0.0831378839043846	0.159439037253875	0.181244272411692	-0.026252355751368115
-56.5	31.5	0.183054345329679	-0.0081016570586139	0.10475309299125	0.0691200767982135	-0.0368004739914558	0.134771868792288	0.21807094803888463	-0.04660458651133458
-48.5	31.5	0.303295672313483	0.128924637082778	-0.0335091567690761	0.0528098998977641	0.0938828041206358	0.152026343488512	0.28503116466059014	-0.13152349910040478
-47.5	31.5	0.24506775418158	0.0174082179034751	0.0047823923229363	0.0839764126244075	0.0928323517023552	0.145053745485343	0.2917035614863042	-0.11820748751526851
-46.5	31.5	0.299539462675937	0.0844185492821124	-0.152759428440832	0.0863414368192864	-0.0091321855925983	0.0756888380373802	0.3559476228900335	-0.09274907609425535
-55.5	31.5	0.215040441636905	-0.0096866342640519	0.0983534427414429	0.0775798715345543	0.0268236551977582	0.168300295054164	0.24932120519546744	-0.03205574648045598
-54.5	31.5	0.213881814003675	0.0191317625674745	0.0824671117683908	0.0844583562278798	0.0260686593223196	0.175409763211453	0.28550207523499177	-0.04530058068177297
-53.5	31.5	0.249013095760228	-0.0024742947284611	0.0854199067224035	0.066326165229805	0.0493262664987239	0.177622229938466	0.3014854973766341	-0.05759230630957
-52.5	31.5	0.243462611597537	-0.0050668946055381	0.075071370895681	0.0787813591698541	0.0487561309469479	0.164036394255319	0.30652175508031787	-0.07231078300713759
-51.5	31.5	0.230167128307858	0.000354856765869282	0.0512043258457192	0.0799823165905195	0.0697115348814648	0.151419494343166	0.31968617453652437	-0.11026159731682368
-50.5	31.5	0.297474375744148	0.12267994521413	-0.0162647137771876	0.0553776126852311	0.0843171988754283	0.161303337027754	0.31654745751797736	-0.13584623293028109
-49.5	31.5	0.261707413956207	0.106431914129411	-0.0561401059136351	0.0567758070068336	0.0974464451388841	0.155518565386129	0.3096327251991217	-0.15857130071804051
-67.5	31.5	0.150291194528543	0.180080520485573	-0.0360371025092229	-0.0869618684807219	-0.170725031267789	0.131125803387073	-0.2679939364390849	0.262952133813731
-66.5	31.5	0.0243721782416178	-0.108796090283042	-0.16007476552011	-0.107472233494642	-0.195757427939405	0.143615441477067	-0.27055820016074283	0.13596859155687357
-65.5	31.5	0.128630318630429	0.203630001195988	-0.0869798978512307	-0.105477973791159	-0.14835160167416	0.154355342006452	-0.2873310770649158	0.22494851397357818
-64.5	31.5	0.0553693037086397	0.0042967868452166	-0.102283716680209	-0.127626622211178	-0.115488933219414	0.124140444087983	-0.1612255192792053	0.18297661972181212
-63.5	31.5	0.101673406746724	0.0512848777580982	0.050897903910705	-0.0907333821897526	-0.0329162484046204	0.147699366279407	-0.024262071210015276	0.12329834499387848
21.5	31.5	0.569470810560897	-0.164179331518907	-0.0095943132244663	-0.0725897246705471	-0.211639557071106	0.117674603795806	-0.10527759227990295	0.3139217592556478
22.5	31.5	0.343931545616528	-0.356167195144686	-0.200337534177621	-0.0928388289415743	-0.205085898165887	0.0978850885136533	-0.08410754799931287	0.29343995193926087
23.5	31.5	0.328302204034818	-0.349563051253481	-0.160515754732897	-0.0503668595134715	-0.24005170596153	0.0472356417474203	-0.03963042071218781	0.2520954639392389
24.5	31.5	0.400495065800788	-0.203723058293112	0.0787127812748324	-0.0530273514000884	-0.240539169353548	0.0310420521114427	-0.03161761500205393	0.22821201847100095
25.5	31.5	0.350141458015424	-0.216034598900006	0.0783360238568584	-0.0710118750650229	-0.228109831630929	0.0331143450852606	-0.007350295114439596	0.1833996840090036
26.5	31.5	0.352964188185079	-0.215663086105383	0.0737814925425252	-0.0585797697976811	-0.231908933584446	0.0317539356950322	-0.009765956225004499	0.18509659528749936
27.5	31.5	0.348911839525376	-0.215871978432186	0.0782493887675233	-0.0775689124477098	-0.224811412827699	0.0284393687002187	0.016303046338013178	0.17648234995997705
14.5	31.5	0.481638586668745	-0.19867944210426	-0.0557802328499116	-0.17869069431125	-0.142748276362461	0.0840025322265729	-0.20166297395474578	0.3622290319395581
15.5	31.5	0.509601382999593	-0.193502364949586	-0.0276415807674596	-0.0946703709507688	-0.207842055723699	0.0932878626661075	-0.2248122148549397	0.37815568231053165
16.5	31.5	0.532247002040169	-0.197599984369573	0.0136522772303984	-0.0807099455637419	-0.216876723294958	0.108782422758159	-0.2027400337734456	0.3422460707030593
17.5	31.5	0.4334963598299	-0.339255189703079	-0.158731621174579	-0.0672903586492132	-0.225776772612257	0.139898713938204	-0.21465976335336404	0.34503277712846586
18.5	31.5	0.587325524264333	-0.156474733184123	-0.0115816607064626	-0.0943756106585951	-0.199964650572505	0.113722581235316	-0.17667382916062302	0.33934024056332285
19.5	31.5	0.579136290656414	-0.150803766574593	-0.0491028591778289	-0.0847129967097495	-0.1951278581655	0.111404915064636	-0.15515811436945573	0.34197713752480097
20.5	31.5	0.581815675153146	-0.151960547064171	-0.0598217681420006	-0.0762228635086321	-0.175507160159726	0.114491721450411	-0.136279920828762	0.33652680025855863
28.5	31.5	0.344160813997792	-0.218526294811471	0.0804879071417159	-0.0745775132900922	-0.218421301600082	0.0237879801972433	0.028446513927006898	0.1508931291833609
29.5	31.5	0.267576163997608	-0.233774412075825	0.0997277953464694	-0.0616515994077571	-0.226186332336771	-0.0354381395861601	0.10989621451035685	0.06687383052476646
30.5	31.5	0.337298312996919	-0.236050544864328	0.0666796337485971	-0.0444323853418498	-0.241792863084891	0.0046184931624042	0.04739229394457611	0.16509766133121018
31.5	31.5	0.314982515295558	-0.255098444977276	0.0426330859836415	-0.0088423700254171	-0.255683186148924	-0.004383844177869	0.10013816218612381	0.16360188799958575
43.5	31.5	0.383328396722122	-0.262435661914254	0.198221625022847	-0.0247256204858128	-0.220854421499058	0.0463776241202534	0.049037613736916376	0.20555370737515669
44.5	31.5	0.0755881389449329	-0.254006086984273	-0.137579451120744	-0.0733864327535099	-0.16478855728228	0.0329783317189917	0.12126701664072126	0.14972211649427333
110.5	31.5	-0.0174383969817166	-0.163305811620805	0.466723736827199	-0.0615942165217291	-0.206789827567755	0.243752406697866	-0.10846773401391245	0.26304570013950357
111.5	31.5	-5.97254557725531e-05	-0.113367104652766	0.470606129046792	-0.057011370077023	-0.2228690000511	0.21853406739011	-0.1229780102695683	0.2786350810390694
112.5	31.5	0.0539303672376002	-0.0919598691560532	0.532877580056612	-0.0615423412204654	-0.220963349478835	0.223074801450741	-0.12922956348319936	0.28182083143172165
113.5	31.5	0.0230505725497401	-0.0885515063371456	0.515491375670163	-0.0644490988995861	-0.214331766047152	0.233843540413428	-0.12865774554861353	0.27960618022118594
114.5	31.5	0.0898376448945009	-0.108449631495351	0.384731541536225	-0.0707154823960623	-0.207453495921426	0.231336994364292	-0.12472604974901043	0.24141428374552576
115.5	31.5	0.0724102212661316	-0.107327515252102	0.378336690984249	-0.0699163770496758	-0.208381155632572	0.245018745686278	-0.12202977381863475	0.24975247033006892
116.5	31.5	0.0032423133623915	-0.104325373955412	0.486816929795474	-0.0644689245042796	-0.205577777482292	0.250865022025897	-0.12293055186824262	0.25043917746940775
117.5	31.5	0.0125186658986724	-0.12877597852969	0.478501002334546	-0.0685816529532255	-0.204818904434139	0.240948460136243	-0.11987242478446158	0.2466235355216636
118.5	31.5	0.0094760596122055	-0.0924881345946596	0.492523603710522	-0.0590535816007577	-0.21056623551999	0.240272472940434	-0.1280321103907003	0.2592945789940411
119.5	31.5	0.035709134843729	-0.105231462790586	0.51564863381747	-0.0624767823867097	-0.206074089561673	0.25060602690445	-0.12596461864507183	0.2636025130082131
120.5	31.5	0.0825587688109079	-0.108511874840294	0.385292581363413	-0.0596183515129502	-0.209705722353031	0.241488804185863	-0.11870253806986125	0.23717320675610326
121.5	31.5	0.0770196990718506	-0.144031716738534	0.378886297919215	-0.0761702616589014	-0.202803501326103	0.238599742643005	-0.11259697423683697	0.23339558938461305
122.5	31.5	0.106186042411541	-0.143633380683929	0.380274077091228	-0.0773848004438794	-0.212656317552034	0.237202400569361	-0.10727079472078777	0.23890055672515906
123.5	31.5	0.110381639403824	-0.137761956152796	0.369937792063658	-0.0743132410194555	-0.220172373316359	0.232204964566631	-0.1037840587747105	0.23214922924614495
124.5	31.5	0.116969672186977	-0.136917551613223	0.367749112533672	-0.0735598615731253	-0.220135330377988	0.233840110181103	-0.10316826685666006	0.22621376749920766
132.5	31.5	0.0575615979025515	-0.0616977773620766	0.336946660266161	-0.0800675184825052	-0.216391287739278	0.192669035834191	-0.13876228342833252	0.3066568162786648
133.5	31.5	0.0623290720734783	-0.0766129634648366	0.332275157875898	-0.0921710120222026	-0.190780109343512	0.223549084192449	-0.1440317585532642	0.2977717152476035
134.5	31.5	0.107754409669925	-0.0821039171232353	0.354583096261252	-0.090253343230624	-0.201850998851571	0.229630379872454	-0.15274407154659594	0.27860122510539365
135.5	31.5	0.003482254352333	-0.0454329960817599	0.504754240443808	-0.0820973975492512	-0.184475027916092	0.246181229469376	-0.15142541832739656	0.2829425846180559
136.5	31.5	0.0716223919559861	-0.0795021039939861	0.368177645197545	-0.0710016917392586	-0.204388468036704	0.226346167380853	-0.13470377045732532	0.2797386983083459
137.5	31.5	0.0965366322141845	-0.118354134817588	0.373985626272057	-0.0829275838740666	-0.207751816042058	0.245114895657272	-0.12090558030316012	0.26078096875325274
138.5	31.5	0.135133280338227	-0.141817939379575	0.369480200614012	-0.0848710909840531	-0.219284862288455	0.233573101118011	-0.10007385551142736	0.23371601286143118
139.5	31.5	0.197516008185539	-0.0927471694652972	0.355759876431236	-0.0745185584916229	-0.213902225072686	0.225403122491381	-0.062458423611110446	0.18793608948557453
140.5	31.5	0.228707141513438	-0.174310978147122	0.338211476962729	-0.0720515508239757	-0.221122416872221	0.221769255713678	-0.0387532650828651	0.1741840157097893
141.5	31.5	0.22524201166361	-0.174049813457132	0.337918960360377	-0.0729332839228888	-0.208684873590609	0.217498857829957	-0.0294628360795511	0.1641427123723698
142.5	31.5	0.0242936965007049	-0.202419686306052	0.275947180514352	-0.0979370174550985	-0.198791853387647	0.201299974363347	-0.00638230365238057	0.14131715192077843
143.5	31.5	0.0142104985914191	-0.199021506100159	0.273289877871258	-0.121264113893081	-0.184729752846075	0.194443710891258	0.007024834989049524	0.12415335606836686
144.5	31.5	0.0237501098321513	-0.20063414766668	0.270865421008326	-0.0595015116977003	-0.216017878681101	0.193764076978001	0.006964470429524737	0.13514226056651119
145.5	31.5	0.0255018737754542	-0.204172740639489	0.264104591349918	-0.0925415657757522	-0.203664366348845	0.19439015013241	0.016778200401015724	0.1278312867983752
146.5	31.5	0.127367610875003	-0.19149482548359	0.222478483345817	-0.0856951458691929	-0.192315943040153	0.16793374414274	0.06330095523041332	0.10400866697236982
147.5	31.5	0.0733113497918062	-0.203583641461427	0.192778243655463	-0.0758964505731543	-0.116512753636352	0.130448782678299	0.1931741363909764	0.036646923674453165
125.5	31.5	0.121493129560943	-0.14617330142183	0.3638191129752	-0.111454415806405	-0.197612770701706	0.235503991866188	-0.10391249252970448	0.2228762940787035
126.5	31.5	0.0980198492370172	-0.125041590207315	0.373165630353716	-0.065628061246602	-0.219214618191186	0.233372440137245	-0.10481904140271976	0.22278085344837265
127.5	31.5	0.104179649184099	-0.0975826103805382	0.37016220578243	-0.0672715590900072	-0.216214489855795	0.230616912847974	-0.11372011550062835	0.22653492024115932
128.5	31.5	0.117415696511208	-0.0929386462980012	0.370199455539805	-0.0731370336018029	-0.213101477627061	0.228263279348362	-0.12960175323228146	0.23920613880198693
129.5	31.5	0.140759468309901	-0.0924413020658591	0.360872458868887	-0.0964451888722742	-0.200904207927727	0.232297888315863	-0.14769485844068808	0.24940372759931131
130.5	31.5	0.127755498745621	-0.103340790394972	0.364332858190334	-0.0848143626871383	-0.200877204696749	0.241257718498163	-0.15142655706900843	0.2768995543382851
131.5	31.5	0.0642873419848255	-0.0452884779707488	0.335428430300265	-0.0971353754439932	-0.196828219989345	0.217153227438855	-0.14142575989384376	0.2955857801570298
-107.5	-31.5	0.242353298490601	0.19138002371574	0.143598458498118	-0.0979407803009736	-0.132855810598179	0.10452970541776	-0.1811336585131698	0.32197679732862
-105.5	-31.5	0.175146172438824	-0.297760722301875	-0.264250580252574	-0.16154253734177	-0.0634056533006441	0.0348061939163017	-0.1049751368706316	0.27311113158308664
-104.5	-31.5	0.202306932945533	0.142637605810592	0.15306932924286	-0.0588205420855214	-0.128493442294802	0.102159135125895	-0.042614312964108225	0.26191354784996
-103.5	-31.5	0.0807278974082022	0.0519968384611637	0.0898608075546987	-0.206790056027002	0.0305385633897287	0.0912123227175684	0.0650640573470003	0.10961593336620684
-102.5	-31.5	0.0078980021662302	0.107641837351068	0.0592212462955425	-0.450796372242822	0.146048080432305	-0.0067420142825439	0.045478384030496116	0.03906723249600576
-101.5	-31.5	0.11714489005761	0.121535387975373	0.195624180547741	-0.329266940411846	-0.0142847439820779	0.0438560128414149	-0.09777866548515479	0.1985084638867925
-100.5	-31.5	0.162289782129198	0.220006369199272	0.132532368473707	-0.267962589023194	-0.0603539021089418	0.0674856607190109	-0.15988738841473832	0.23833492859472535
-99.5	-31.5	0.18655083624677	0.196862657606137	0.143268753684749	-0.23953412180297	-0.072694481864538	0.0801066838250262	-0.17704524637644045	0.21724284978584613
-98.5	-31.5	0.162343981175197	0.244329798890255	0.138146958932406	-0.337906062071205	-0.0162001738110486	0.0693855970242874	-0.175781092532115	0.19924278671690904
-97.5	-31.5	0.0518814858494507	0.134712572538691	0.140601620103668	-0.401063062846819	0.0475638071492971	0.0519679608899242	-0.13568473988744686	0.14905761615419183
-78.5	-31.5	0.19221343472698	0.220264807038823	0.0425027138753037	-0.238704967370882	0.0748826479152113	-0.0212790199108888	0.19709872360256495	0.026606403788373513
-77.5	-31.5	0.119591945741866	-0.0630857689750534	0.124228652122701	-0.0038894639958719	0.0050087863690136	0.0772280743343559	0.19627173938067619	-0.012558453557029425
-96.5	-31.5	0.0464911478847678	0.212558478967126	0.0447006056144906	-0.311467273694505	0.0357597296257365	0.0468398191384572	-0.027110587366974907	0.13345095122679687
-95.5	-31.5	0.127911549187139	0.133738043531084	0.142986951119244	-0.108961949912358	-0.127452803419823	0.0930463802300224	-0.057686144731445274	0.17708835125096004
-94.5	-31.5	0.0692686041190241	0.0611513609751922	0.141257600138665	-0.0899113065174018	-0.126161522812712	0.0903461361401327	-0.019032813583937238	0.16588574113732876
2.5	-31.5	0.476114973664166	-0.159520013881077	-0.34553620680831	-0.185549202627793	-0.0483833102369521	0.0080681215846824	-0.1970546831979465	0.3324175417798607
4.5	-31.5	0.602751844323709	-0.260824074920461	-0.145397812016113	-0.103935584123251	-0.190412233049227	0.152887103279707	-0.2168156197097676	0.2656761926966608
-11.5	-31.5	0.602749347309177	-0.260921209520264	-0.145459962951468	-0.103935584123251	-0.190412233049227	0.152887103279707	-0.18237584213137506	0.3735213032860902
7.5	-31.5	0.51603768555322	-0.0966950505296714	-0.303868194430559	-0.185549202627793	-0.0483833102369521	0.0080681215846824	-0.22542765179715116	0.2710626079896408
8.5	-31.5	0.474925060700343	-0.163475337755461	-0.346262024213974	-0.185549202627793	-0.0483833102369521	0.0080681215846824	-0.21863210756904905	0.29027154736441446
27.5	-31.5	0.599793818029299	-0.409065375610937	0.136311876341485	-0.101059933686008	-0.175195521646544	0.146530541199879	-0.21541632975441485	0.4298648583564915
35.5	-31.5	0.499522535304921	-0.492165592444547	-0.151390574954462	-0.164720590371229	-0.12820853084663	0.0233439360334956	-0.18932193534910022	0.4118785068456498
36.5	-31.5	0.483370660605884	-0.252831592823406	-0.150179516168508	-0.102074740234249	-0.168319132270695	0.108529464599197	-0.22636869103453755	0.3048615694294362
37.5	-31.5	0.566460513194898	-0.262595147366645	-0.0971330566172844	-0.0729616851953978	-0.166144008056036	0.134468843216247	-0.2378353599636209	0.30425224205628304
38.5	-31.5	0.577522596222927	-0.35585844336837	0.0600325542463326	-0.0799479156187642	-0.171489499298599	0.13117797540609	-0.22437304992632526	0.2914597969596265
63.5	-31.5	0.602569322948868	-0.261050019856488	-0.145884211478123	-0.103935584123251	-0.190412233049227	0.152887103279707	-0.1717880204471282	0.3416225548394016
64.5	-31.5	0.340638652754863	-0.242244711965699	-0.213101287442966	-0.121107535362809	-0.167232511077511	0.0795771517926854	-0.1712937133793647	0.3826383161364233
65.5	-31.5	0.286685618581796	-0.251048509620314	-0.210028594749883	-0.111468853121939	-0.171034211912013	0.0491960968577653	-0.1742067654159956	0.42671717189962427
66.5	-31.5	0.136128518861837	-0.123899898339761	-0.201914230326858	-0.113331985997118	-0.146193120253155	0.0627410711396655	-0.2025817693331707	0.3136034828444535
56.5	-31.5	0.514195036463729	-0.507678056024096	-0.108765345908589	-0.164720590371229	-0.12820853084663	0.0233439360334956	-0.17386242402800045	0.392686193896199
57.5	-31.5	0.521513259220367	-0.237942227342626	-0.172191034652231	-0.124317471306593	-0.169676731884826	0.123900300808189	-0.16330441998088402	0.39249298281074246
58.5	-31.5	0.520054461470994	-0.232874544953769	-0.190361996830657	-0.113709225829348	-0.173575757703786	0.119735491279184	-0.1618058816581139	0.3715701078475065
60.5	-31.5	0.536385489353934	-0.2582251365126	-0.0370908057457154	-0.129935788784391	-0.164996117145719	0.0695384029740198	-0.15954521859665025	0.3692892008509613
61.5	-31.5	0.337840083843251	-0.230965588532413	-0.231487432697172	-0.155960391193382	-0.134088000091068	0.0783007254344745	-0.1785364832410016	0.3197422893752672
62.5	-31.5	0.276205390853493	-0.239938058020025	-0.194909092023923	-0.273778266159295	-0.0977722032808137	0.102356182194628	-0.17299231859183253	0.29700340359622185
71.5	-31.5	0.100987389588334	-0.181431843112373	-0.292716381129819	-0.142465091592985	-0.080311438366859	0.028315468354251	-0.07709966040071392	0.30807490416144356
72.5	-31.5	-0.0057210136429453	-0.235129069842218	-0.271866264390248	-0.345427127582827	-0.0056648018646307	0.0792248652874103	-0.06028919902035396	0.3055018674149404
73.5	-31.5	0.0836884469598206	-0.260378678523517	-0.307515924820142	-0.127162834897871	-0.115206047631307	0.1122413971929	-0.03213438162345675	0.28677635508355176
74.5	-31.5	0.0683607545735469	-0.296681259721473	-0.196414908192033	-0.110921968873875	-0.128432863194363	0.058372466982932	-0.0007982633534036422	0.24955056587113708
75.5	-31.5	0.0991541525955794	-0.6164850353335	-0.0337947058327738	-0.203751624879108	-0.0589874373616739	-0.0220683345332221	0.005217154396404215	0.2360317341763078
54.5	-31.5	0.509629387679502	-0.108064855585497	-0.312550093197909	-0.185549202627793	-0.0483833102369521	0.0080681215846824	-0.2088135202511973	0.32696706611427356
43.5	-31.5	0.646656285610166	-0.505366560748515	0.101282191210996	-0.184673049156844	-0.0487841223666752	0.0082077453565401	-0.1612094482818211	0.36484666847909036
31.5	-31.5	0.521359554343484	-0.379499856065907	-0.0638555939924393	-0.0605335147301131	-0.141842488789665	0.105572503667742	-0.2112678160988023	0.3832793374417045
32.5	-31.5	0.602335596702689	-0.261534637295709	-0.146545351472883	-0.103935584123251	-0.190412233049227	0.152887103279707	-0.23313004392608508	0.3974700943229197
33.5	-31.5	0.596702465230889	-0.334743306226567	-0.0165692998717662	-0.055869272972671	-0.115109789469139	0.0811240863145785	-0.2355273386850062	0.3827642826440341
104.5	-31.5	-0.135744977483039	-0.110371067241034	0.0174222135764864	-0.376531641281355	0.120974825846982	0.0085535493933444	0.154509743745072	-0.13728421220996104
105.5	-31.5	-0.124301807794701	-0.112712842945614	0.0274512092334432	-0.362330607058564	0.11900642983404	0.0108432497242315	0.1884940439815838	-0.1331030444584829
106.5	-31.5	-0.118827984550277	-0.116151805611104	0.0327190729380447	-0.341893760793366	0.109974088962401	0.0185907694345817	0.21482950612640894	-0.15273786044641469
107.5	-31.5	-0.12424847624191	-0.099437126450915	0.0405030912058283	-0.37372888730828	0.117741386777181	0.0183706798662898	0.18606640911093564	-0.15501264795474362
108.5	-31.5	-0.129004571200352	-0.0955715801945922	0.0427238238964474	-0.366111742942158	0.114849756297491	0.0181583718081837	0.1810331690618091	-0.15095920360472748
109.5	-31.5	-0.122696406223123	-0.101128891148342	0.0346551224614318	-0.376042512233618	0.124048031959006	0.0140933088286376	0.2021212704220972	-0.1576859463271311
110.5	-31.5	-0.122448548351396	-0.106140542490886	0.0450455246722368	-0.354139741833403	0.106118689851707	0.0218533462730189	0.1872120172085434	-0.1378040724277923
97.5	-31.5	-0.0546754956896662	-0.10058317189693	-0.0288755727948012	-0.463301522088337	0.13479594681617	-0.006913107174023	0.03417216964636799	-0.007330798838868331
98.5	-31.5	-0.052393885739926	-0.111233030684742	-0.0022280433978192	-0.445733745905797	0.140238011744389	-0.0070203718755988	0.058271578107760964	-0.007691870622855982
99.5	-31.5	-0.134248810898379	-0.0828934438799149	-0.0114339472692596	-0.442037378494153	0.135930714143028	-0.0092031963765106	0.07584369744790422	-0.04684798745756775
100.5	-31.5	-0.124486142194571	-0.0715664189981341	-0.0134611396851613	-0.429508823053634	0.128221553520402	-0.0028330421863974	0.10009111258264629	-0.0691630144813222
101.5	-31.5	-0.125606334964149	-0.116555321699557	0.0097803885701714	-0.397341136483903	0.104966639493916	-0.0027528390356585	0.11828732473593345	-0.0856511969979929
102.5	-31.5	-0.127102103602112	-0.117199595443558	0.0136652585687384	-0.381897383553367	0.107652511478603	0.0107676913548944	0.12704256545036527	-0.08976937961047675
103.5	-31.5	-0.132422173360892	-0.109702637045349	0.0153518877761757	-0.394906109868471	0.111596860939746	0.0048942457252696	0.12194911271137462	-0.11023195747838889
76.5	-31.5	0.105050636433448	-0.499260311456088	-0.264162367381918	-0.203751624879108	-0.0589874373616739	-0.0220683345332221	0.005517948021854307	0.22819941983058464
77.5	-31.5	0.184627857185019	-0.546626242189221	-0.218196401035418	-0.203751624879108	-0.0589874373616739	-0.0220683345332221	0.010632987676829466	0.2017365760035266
78.5	-31.5	-0.0205220812418945	-0.300052498697386	-0.270087219822038	-0.221960831264799	-0.0445773880473116	-0.0225207922428007	0.006029556291416271	0.17145199137635894
79.5	-31.5	-0.14303405437128	-0.206826811681838	-0.194196510353283	-0.396369380099156	0.0450233558282457	-0.0390988012215039	0.02457400803412034	0.15055173041431527
80.5	-31.5	-0.167932522469329	-0.222783226783373	-0.164235384878358	-0.411466868525895	0.0561364078506178	-0.0492997185116951	0.037419605642995665	0.13059962484694526
81.5	-31.5	0.191901329891754	-0.539671080977317	0.187135705766994	-0.203751624879108	-0.0589874373616739	-0.0220683345332221	0.051947637192176266	0.1306664736578535
82.5	-31.5	-0.287731729053949	-0.24950515231178	0.0425941569561386	-0.437922803659329	0.0880396012175976	-0.0357944617056923	0.06295012792243407	0.11913351226259555
90.5	-31.5	-0.010606846005325	-0.169152820922656	0.0033280892094443	-0.309985267724278	0.0696135251544773	0.0145602571371728	0.2600753412391529	-0.1010594215085766
91.5	-31.5	-0.0979796983138646	-0.166185996904132	-0.020793916045285	-0.379414101354431	0.101682374448286	-0.0106205606559202	0.2603092022960274	-0.07684521429850079
92.5	-31.5	-0.0106366136041505	-0.267913985592556	-0.0627461459159534	-0.131196136080243	-0.0523115235074193	-0.0042312264098835	0.30973009659833606	-0.023765078817422507
93.5	-31.5	-0.0030744018434709	-0.226194957576849	-0.0035223585514104	-0.232788559284353	-0.0039957319826852	0.0057552712989859	0.2911208866383016	-0.025387599531796777
94.5	-31.5	-0.140712996546421	-0.13894445107947	-0.0144350456359492	-0.395351571555479	0.122563309471385	-0.0152659515211557	0.22588698914007013	-0.07091911395839473
95.5	-31.5	-0.0658570651781235	-0.0944523530017806	-0.0081743978423393	-0.394874988657309	0.115220955843049	-0.0119493368821026	0.10823384202148621	-0.10080904340687111
96.5	-31.5	-0.143960851971835	-0.101804968504716	-0.0067267223611791	-0.437273452212297	0.130285014282718	-0.0059326290547766	0.07090919675071865	-0.05572529117016497
84.5	-31.5	-0.206771648059513	-0.333875424273506	-0.0943400428403472	-0.249618342609231	0.0210522081550523	0.0319120600747589	0.17650629225074516	0.045759900626464727
85.5	-31.5	0.0065885403426601	-0.193750797453101	-0.0502206803499538	-0.0721482577488336	-0.106714671131176	0.0363039571444457	0.23460578804504204	0.016092090402668565
86.5	-31.5	0.0371251482326849	-0.243838830702154	-0.0425569398122472	-0.0581322600903621	-0.110089155163648	0.0325193249455785	0.27847455591162895	0.007750725321674499
87.5	-31.5	-0.0169105461818867	-0.227463911836316	0.0204725676723035	-0.180952953442414	-0.0081390870626226	0.0132916139710074	0.3524547991874303	-0.06977191169644309
88.5	-31.5	-0.0353638222651558	-0.181917667771731	-0.0026018218611487	-0.292951226929028	0.0478397998546187	0.0082891286273208	0.4046022610900887	-0.12318350261225862
89.5	-31.5	-0.0026212117483587	-0.184981582885553	0.0035791606298458	-0.246701475983738	0.0287052789948172	0.0053689061805183	0.2969782970421739	-0.08341053504511536
111.5	-31.5	-0.123022923737042	-0.107617665487273	0.0488676734028816	-0.343961883915044	0.104288658017697	0.0214723630523252	0.19738478251126884	-0.12765031054497647
112.5	-31.5	-0.114723729499311	-0.133444979973842	0.0255594727112434	-0.344611392364263	0.100707328796213	0.0138608317602433	0.2152093779062042	-0.12803551971320173
113.5	-31.5	-0.115959909549336	-0.122941493330397	0.0296891742350926	-0.338359751004178	0.0924988930148369	0.0116437749416806	0.20583466124668814	-0.137257166859227
114.5	-31.5	-0.115604067450349	-0.120792705906997	0.0307527609451502	-0.338616940501294	0.0915086555179453	0.0123815737020522	0.19104686150068398	-0.12709769648263108
115.5	-31.5	-0.167727141422028	-0.139887348775363	0.0314491903958198	-0.353737756193679	0.107604912631972	-8.15005077091797e-05	0.16355977485611534	-0.1007349337860815
-76.5	5.5	0.177971275736063	-0.0739890299440129	0.0437999651015705	0.0806186123378656	0.0993960902510281	0.0720862346827682	0.1970416163038039	-0.017318742969538208
21.5	5.5	0.201767419440494	-0.431981088737698	-0.0329355360454743	-0.0170762273173066	-0.190388194365852	-0.181655006566933	0.33691864288037665	-0.021788150003996778
22.5	5.5	0.186039963530074	-0.434879979998445	-0.0148952681932399	0.0170166447626359	-0.220543478740838	-0.190098138093806	0.3381815259245376	-0.023971368350510495
23.5	5.5	0.188735569885321	-0.42465164797424	0.0808328054026246	0.0161054442666395	-0.216358684197071	-0.189234409123652	0.3354590275989588	0.010107449584453573
24.5	5.5	0.17839979076263	-0.495755291670724	0.0881372391717815	0.0229450830944562	-0.219232475454135	-0.184369763575855	0.32154557854475824	0.006579947036962363
25.5	5.5	0.210053726776375	-0.400667126683723	0.0181308786502407	0.0183142622900748	-0.226445470147122	-0.177199204129739	0.2983228261639753	0.007257251298991057
26.5	5.5	0.210751553188586	-0.358396299884506	0.0549329424291561	0.0214722820800794	-0.220936655549959	-0.178363495869246	0.2808298659025855	0.02053374617146997
27.5	5.5	0.22422034001877	-0.285053463837765	0.0253343069337077	-0.0357309977124955	-0.234709843276483	-0.0928160381551733	0.19436241802228088	0.062097781889668954
-41.5	5.5	0.362782606357045	-0.0492155929613333	0.0510419411798758	0.13826585516844	-0.0132035533879224	0.119090135917327	0.2563070692521556	0.12106429983180138
-40.5	5.5	0.315116989249915	-0.0559086522152509	0.0668840309948834	0.141254539449897	0.0045763150742574	0.120089462057596	0.22548473198564503	0.13644975835287695
-39.5	5.5	0.315594704158205	-0.0318846114141937	0.0992102469145589	0.115919840937365	-0.0146483004128352	0.150310468280407	0.14505666664692718	0.2012634991592498
-38.5	5.5	0.293876669963193	-0.0240190238529414	0.155495266035875	0.068114775695902	-0.103332277645409	0.163341631710399	0.09735232351119588	0.22825093439081343
-37.5	5.5	0.321280712188003	-0.0385027172164128	0.063898183919744	0.143026000948437	-0.0010540841129465	0.127105361155936	0.16113735530571816	0.19698748752928297
-36.5	5.5	0.317748328073248	-0.0707876267933811	0.161501769248626	0.0661028456472821	-0.11052073732256	0.083575284267802	0.18323945484969978	0.20277746695143478
14.5	5.5	0.194166482304413	-0.40657101767496	0.0264844011696947	0.0340450607977855	-0.233172174122252	-0.178269984411452	0.29974162675475496	0.057932975663599055
15.5	5.5	0.17714394727899	-0.499915672245637	0.0912188053364307	0.0292698067988358	-0.213647737017692	-0.177899264954549	0.3261214267962835	0.05322804962279668
16.5	5.5	0.200008808356597	-0.501946356739023	0.102012730294581	0.0230691642898229	-0.23334047223773	-0.172729942412937	0.3145721002991492	0.043178546945617534
17.5	5.5	0.173076544271384	-0.495546255181617	0.0848861317592212	0.0254996184138157	-0.226363403447897	-0.204677533226017	0.3289818704303099	0.02771700576312272
18.5	5.5	0.193227294936005	-0.43522553945263	-0.0301121777185759	0.0282000744775512	-0.22406684923026	-0.214749050170383	0.3275558784440887	0.01616941334520691
19.5	5.5	0.21518097315004	-0.488308119521584	0.076345431487084	-0.0191558018435271	-0.212598152739018	-0.174858548043148	0.3261849110958976	-0.01146374184183092
20.5	5.5	0.208016476936959	-0.433821621258296	-0.0189647559817054	-0.0147329396994681	-0.197602965797593	-0.151092399454353	0.332017609938777	-0.022187803909011775
-68.5	5.5	0.239518524444749	-0.155095751268237	-0.139587052446094	0.192916789570887	0.0833761239693251	-0.123686105566385	0.46753279232251915	-0.21135552543496475
-67.5	5.5	0.257595813383834	-0.119245950247381	-0.128485111336861	0.194753925942	0.0965076171765639	-0.112536834299096	0.4600285406978813	-0.19112479231085913
-66.5	5.5	0.314757881566531	-0.0857839254067839	-0.205670258998138	0.175262727775026	0.0786955154108007	-0.136148461100029	0.4602234024725828	-0.15269531778944687
-65.5	5.5	0.289028148078929	-0.193586580087906	-0.204035126291936	0.138381028605616	0.0232627449898473	-0.111289073883949	0.4460946148616759	-0.16227049301519436
-64.5	5.5	0.325765976402949	-0.123117354459263	-0.0867339568924724	0.149273283052273	0.0330581936150007	-0.0964196703881475	0.44211091883869874	-0.17320826329323807
-63.5	5.5	0.314203968073368	-0.14751929765005	-0.24776098664527	0.126291816920046	0.0388077332767318	-0.0799759178508596	0.4545317846212126	-0.16386200696050077
-55.5	5.5	0.314080484041743	-0.132843121956926	-0.159597320419371	0.1780388619846	0.075052546391594	-0.113541333817378	0.40379978233486896	-0.06088751137848885
-54.5	5.5	0.330765370870171	-0.137140002754752	-0.162788238986815	0.166976691311516	0.0652183949895629	-0.11236749542178	0.40132991355819825	-0.04904917202724499
-53.5	5.5	0.319171564736761	-0.135189925206973	-0.164163047516216	0.168316199822712	0.0694462090844073	-0.108172956369004	0.39437589825077146	-0.04270036757946959
-52.5	5.5	0.321855650579479	-0.108086279234904	-0.137089668215625	0.183132713116517	0.0735360756248596	-0.0682341402604176	0.3745248469820177	-0.03210829188867908
-51.5	5.5	0.340411618723011	-0.112365290028874	-0.138034535996128	0.17721563151939	0.0613279033068371	-0.0560012662869563	0.36445275306582936	-0.023079000561410733
-50.5	5.5	0.378865708217231	-0.0949506231486419	-0.116690693729269	0.158697963504848	0.0325137556413535	-0.0251815747779138	0.3618140367881392	-0.009080639074686321
-49.5	5.5	0.403985772045664	-0.0832938306270061	-0.0867452508600953	0.149438038790968	0.0271771678260529	-0.0207634349690341	0.3560177700463454	0.005806799245850322
28.5	5.5	0.148187843946373	-0.327474174178338	-0.0688106006796536	-0.0277549992686362	-0.19999113777665	-0.0942789350718885	0.20713415248993436	0.0644132521219961
29.5	5.5	0.278382801068314	-0.315652397283599	0.0267864958896929	0.0047912594500969	-0.256714779687981	-0.0625737094798749	0.18537751835605712	0.12083723487961828
30.5	5.5	0.350993850324904	-0.317837388748457	0.108989554109074	-0.0051350582816377	-0.273065947094617	-0.02255652847004	0.1999391549078404	0.15782109541130082
31.5	5.5	0.349837886949143	-0.449859301278985	0.0135417040830273	-0.0245446789933698	-0.268353552453613	-0.0508260144897648	0.17476013125820428	0.18911737387368205
32.5	5.5	0.387287845893283	-0.382790544191007	0.0154486651710363	-0.0294274361006876	-0.276616349867634	0.0204739483704488	0.09131940616009647	0.2583852796058709
33.5	5.5	0.342164549945516	-0.28253913882877	0.009710927103341	-0.0427448742147859	-0.263371826540867	0.0349346861660238	0.08863046261711399	0.21695338629340097
34.5	5.5	0.310815325730109	-0.273606619332548	0.025373027488054	-0.0493468884476207	-0.239808769202967	-0.0061502322201702	0.09741700635937868	0.18203232192350438
118.5	5.5	-0.002888583312462	-0.29935968507267	0.0901448827812202	-0.0759018525164559	-0.122293550892532	-0.0602790899094583	0.3172444813865219	-0.03810927003541904
99.5	5.5	-0.0596034159738091	-0.342350630428552	0.0538452424041575	-0.12761414730289	-0.0672569164844543	-0.056523397440276	0.45456727673539515	-0.15397371529126821
100.5	5.5	-0.0089375525841509	-0.315902217547334	0.0577959984683215	-0.0827116192859577	-0.0986938261862016	-0.0612701907055134	0.4339615156601254	-0.07591558790133356
101.5	5.5	-0.0141400553217209	-0.313543464588642	0.0716802141022118	-0.0681491883619268	-0.0969923769197865	-0.0744051781872048	0.4190454439790979	-0.059581337257446194
128.5	5.5	-0.189199557166368	-0.410378894768425	-0.116630736899918	-0.159288853295991	-0.1096002244493	0.0232970644337009	0.44388985527584446	-0.15964437113225163
130.5	5.5	-0.0255869699551057	-0.378900301820241	0.117367166840159	-0.0874293721966733	-0.128657442845689	-0.0389841570164508	0.5334046868049288	-0.2187437097668139
131.5	5.5	0.017706114005427	-0.251872669045388	0.130643889830655	-0.0860812304414934	-0.119420210272528	-0.0362448506889414	0.5307838842606204	-0.22002028863089762
115.5	5.5	0.0065808635535959	-0.355445364020185	0.0648052536015104	-0.065948084646939	-0.109907292913313	-0.0598393752777657	0.39958802666782467	-0.039900851090833044
117.5	5.5	-0.0117184405335134	-0.312800391874445	0.0886452047430447	-0.0811013842620806	-0.108280711162755	-0.0641668165617846	0.33850613709620836	-0.04869200999720306
146.5	5.5	0.0094203642771147	-0.275040808281317	0.146241463802901	-0.115689618010648	-0.0922027981167142	-0.0703051220543168	0.4302961630827668	-0.1507572796785835
147.5	5.5	-0.0359708727575448	-0.409821008856533	0.143853561443344	-0.153019960670591	-0.0632365233034999	-0.0258947863745808	0.4694143808044453	-0.19864652579552558
139.5	5.5	0.0012329139755156	-0.296889754727601	0.117688414875467	-0.0677549124150611	-0.131112742182896	-0.0601072426559324	0.41322363036020426	-0.13269290102332276
140.5	5.5	0.103772852501718	-0.52444380386774	0.247324900965841	-0.100580114414674	-0.0934505113829194	0.0087444728022519	0.4211417364743845	-0.13027765810589037
132.5	5.5	0.0163694410731188	-0.249430464737371	0.130923941229108	-0.1428031282373	-0.0831232041495531	-0.044085198291524	0.5159568015584018	-0.2606281661890849
133.5	5.5	0.0170771603202486	-0.248532933718504	0.134814156614716	-0.152902790669712	-0.067309133221656	-0.0324859340365677	0.46587277617908845	-0.23398207396932896
134.5	5.5	0.012539902649516	-0.246318140434776	0.137324259631526	-0.183164795052093	-0.061367081985827	-0.0137931735100898	0.461016340034972	-0.23388996588472807
135.5	5.5	-0.0025434854858808	-0.267216588150414	0.154515554641062	-0.161136165991182	-0.0828376109595851	-0.0175554923271967	0.536286817945176	-0.2229893411148834
136.5	5.5	-0.0033848689334574	-0.311995510223073	0.122250062602104	-0.114182885616653	-0.0876435034144951	-0.0376918528361077	0.5467854217060193	-0.1912567955008599
137.5	5.5	-0.0041316326098319	-0.328255688146464	0.117425355936741	-0.0744122847984116	-0.0969909514282383	-0.0533273054495684	0.45735926723178794	-0.15312111771757
138.5	5.5	-0.0057167613164373	-0.307815379624237	0.115897061909758	-0.0636750567610684	-0.123271782461685	-0.0452492722415187	0.38815218001282037	-0.13201880398646215
-68.5	-5.5	0.222292655482363	-0.105429793875891	-0.0677353350426396	0.181962720167483	0.102325807003724	-0.0436040537000521	0.3884322001597149	-0.07687388021165394
-67.5	-5.5	0.230021776517925	-0.117653319841694	-0.0832274614632521	0.199142666702393	0.0986933915309034	-0.0696985736761508	0.41209804009376527	-0.0831677205122083
-66.5	-5.5	0.233135625911203	-0.121165916957289	-0.0902881922592145	0.199733164454725	0.0980900668082574	-0.0919595787566913	0.44611769511294086	-0.07697968346405773
-65.5	-5.5	0.25854105582589	-0.113567341265297	-0.111160335082177	0.20028972064881	0.105614834461981	-0.101199609405777	0.4636734499099555	-0.0748419132051929
-64.5	-5.5	0.219597464231484	-0.107427318942565	-0.0650076880177351	0.183233440909256	0.108547365407858	-0.0526932116944243	0.4621903477673184	-0.07390186681444794
-63.5	-5.5	0.206282540021906	-0.102859756549535	-0.0619247563847434	0.1717274536409	0.123478266032846	-0.0532395850564891	0.4401845629118785	-0.07460611157142163
-62.5	-5.5	0.198203496975275	-0.0895768393822408	-0.0783478065718974	0.157058584329886	0.136110498011591	-0.0531056069316337	0.3910735726194382	-0.10565195904141318
-61.5	-5.5	0.223778728661624	-0.0960437547868253	-0.105465661902659	0.181158255620039	0.121895767618177	-0.091662263399684	0.42050648263299634	-0.1134515164286226
-60.5	-5.5	0.231500108912154	-0.096198822345511	-0.109589706187405	0.19830185841215	0.113504237545089	-0.0934951098093548	0.4036906543224394	-0.10682375312572157
-59.5	-5.5	0.232028961106129	-0.0877854366575762	-0.0830687137391523	0.195145023130118	0.117628500647851	-0.0731552631471319	0.3915467802432458	-0.08028137743451967
-58.5	-5.5	0.206653534193194	-0.0684156425155738	0.0282405930582072	0.136777108832592	0.0339544827645355	0.0915778556893849	0.24791759685033563	0.04506689696519384
-57.5	-5.5	0.224144086681774	-0.0574467998330623	0.0290630583761327	0.14221569556024	0.0254840306585941	0.0904873138485335	0.19691253416373725	0.09583384017417261
-56.5	-5.5	0.288081319297252	-0.106275211453059	-0.106363190609979	0.198285131034064	0.0931854105877376	-0.0759163350525536	0.35503764667021853	0.0001714922890423067
-55.5	-5.5	0.299174885092365	-0.109324127416783	-0.110480371606674	0.193996809755123	0.0848186154188287	-0.067412885530281	0.34696730139836235	-0.011200439380470597
-54.5	-5.5	0.293451510523814	-0.107137025372748	-0.106869220553943	0.194522034243158	0.0899799249029257	-0.0699842422667565	0.36143087696051196	-0.027911523803867664
-53.5	-5.5	0.285449172762991	-0.108285400773651	-0.108420197548289	0.195984676761721	0.0967293131767021	-0.0779780997162463	0.3938940573618862	-0.03414524440609439
-52.5	-5.5	0.281501949729348	-0.111609764531607	-0.112670412138421	0.196786112004208	0.100269826796611	-0.0923091875202921	0.3993678606432869	-0.04190126271099505
-51.5	-5.5	0.278248655244684	-0.120037846992172	-0.126810561366396	0.199347111034094	0.0989965910695876	-0.100839343442945	0.41370637344988415	-0.06311839427661571
-50.5	-5.5	0.243383419811714	-0.119464543863171	-0.106171074432707	0.199906716438011	0.101281020407462	-0.100127721767763	0.4480556993570342	-0.09863059519249838
-49.5	-5.5	0.235883895939112	-0.125464949252734	-0.147937177458495	0.169265737305124	0.0756497300558642	-0.0633782642828897	0.452812128063183	-0.16616292347485093
21.5	-5.5	0.203443589358877	-0.339585777704101	0.104542722674427	0.0214805102096981	-0.25120648889497	-0.156943760580199	0.2710238972402673	0.0655831992647297
22.5	-5.5	0.192135392930127	-0.396432099318193	0.0513105685304651	0.0292060292052957	-0.230425679693649	-0.203095398186885	0.2813098469932247	0.05221755412777489
23.5	-5.5	0.188914064814452	-0.399719742998089	0.0385333532948598	0.0261760368481447	-0.234852702512789	-0.196162176547083	0.29370046707626973	0.038527755768391764
24.5	-5.5	0.191204345865148	-0.393462008886404	0.045978157117869	0.0304302688967584	-0.233891745398204	-0.20381101813427	0.2923253243343158	0.04079721029528081
25.5	-5.5	0.198280787259045	-0.337450961767292	0.0884455656954691	0.0318301191605889	-0.237372681719625	-0.176574760440783	0.28399912026869234	0.041630985165766854
26.5	-5.5	0.206931667449048	-0.393960722020913	0.0589751408975279	0.0152059662334539	-0.244528860524	-0.171104616443116	0.28563169235392816	0.04135736450600934
27.5	-5.5	0.204345101930853	-0.36506404968621	0.0725848468831623	0.0377402710380518	-0.231481674505516	-0.164921053917619	0.2814999677956506	0.03731897244165613
14.5	-5.5	0.204282191162897	-0.34193380707151	0.110473856559379	0.0120037616149876	-0.24066729507359	-0.150807009736059	0.26688815443101616	0.0670899602251122
15.5	-5.5	0.198418276292922	-0.391323500990877	0.0657111691365618	0.0270916607815903	-0.242219493528375	-0.16147972261806	0.2781312511114613	0.05528464227654321
16.5	-5.5	0.19736729426383	-0.386211182715666	0.0726633882447093	0.0333869927832596	-0.236078783760355	-0.171081746598319	0.26348202798506626	0.05209162117674627
17.5	-5.5	0.222679203775131	-0.328575299783618	0.118903655455338	0.0282976496626995	-0.261190983562982	-0.139826631062692	0.2509933507006669	0.062035032100098204
18.5	-5.5	0.195286472272052	-0.322364103863545	0.0906436268268478	0.0504323092880424	-0.240963662936586	-0.183333442355387	0.2812436431816237	0.05613162433843421
19.5	-5.5	0.203986409480456	-0.335263735801759	0.116008838080584	0.0347065221959132	-0.243535774217331	-0.166974801731124	0.2842410097759425	0.06207472786367555
20.5	-5.5	0.193457184502879	-0.335800000474241	0.086307981086523	0.0445297465717975	-0.238331645629354	-0.183111673583714	0.2812903387076359	0.05364732457578607
-74.5	-5.5	0.206097105739122	-0.107606841787614	-0.0741401620498962	0.183550313865762	0.113953302286734	-0.0763013208560547	0.5704633001458317	-0.21118634552151355
-73.5	-5.5	0.143139867081806	-0.0509233667214703	0.0251043153584457	0.12393796265864	0.113100806304733	0.0114509971917267	0.3650345795407597	-0.1427440295421724
-72.5	-5.5	0.1748282356124	-0.0619445028497725	-0.0075929572759018	0.148073681667658	0.107194149310536	0.0163192725632976	0.3064404634609143	-0.07611133737603214
-71.5	-5.5	0.153234900401723	-0.0874313234558941	0.0227587113626787	0.0709802726521953	0.122899317502172	0.0324758946106153	0.29457224389695563	-0.1339789298443
-70.5	-5.5	0.210279646095108	-0.105571247348096	-0.0542140834989049	0.177991500344615	0.0988921582533978	-0.0339672821341767	0.43849339024868667	-0.09175979727801103
-69.5	-5.5	0.221689135610628	-0.103137416931979	-0.0534101392691892	0.177306493843408	0.0852078225496877	-0.0320045053964368	0.3923925339415016	-0.053655969627203724
28.5	-5.5	0.217060912319972	-0.328422961831501	0.103336894930105	0.0324185114819124	-0.231499819406563	-0.150517518014978	0.25941165923696047	0.036029937235114974
29.5	-5.5	0.243876570667396	-0.328196905566898	0.117463321362887	0.0182018751207151	-0.235159594770156	-0.124905515211921	0.22975132144857646	0.05036008631951306
30.5	-5.5	0.266549498458035	-0.303962918459006	0.0606223095150489	0.0221234212976404	-0.276117857427993	-0.0802710513584051	0.18599330993674215	0.07761758292773965
31.5	-5.5	0.235529300895775	-0.273658823932138	0.0934213002875427	0.0057857285195199	-0.242232874696038	-0.133852823879329	0.2071618331636994	0.06278169562593652
32.5	-5.5	0.262094604469368	-0.255807054411593	0.0747700917552407	-0.0417873619400434	-0.235655512587656	-0.0688289983463201	0.08913196966547228	0.128371403313106
33.5	-5.5	0.412549283774744	-0.303512670335016	-0.105488435707175	-0.0348493087034537	-0.226710073141229	0.0585497173530209	-0.03360612830082333	0.194409445494476
34.5	-5.5	0.439039384683509	-0.302538478678848	-0.0828999114134586	-0.0907346663669941	-0.183791938190196	0.0554367446602499	-0.08615242257523766	0.2657701089499257
7.5	-5.5	0.220286120847955	-0.229157039518656	0.194519869779899	-0.0014725774058391	-0.176349872297193	-0.1695115172569	0.4074439611003925	0.017552863268651263
8.5	-5.5	0.18011229396959	-0.313388037164663	0.0924828640095323	0.0335415659165652	-0.224487171418745	-0.151186349144894	0.44389789061929275	-0.04801910637916572
9.5	-5.5	0.182927526236918	-0.344357168714214	0.0486678396042938	0.0404330596800775	-0.217932006009823	-0.190495170204535	0.408886762311174	0.011916849170641357
10.5	-5.5	0.15368801310423	-0.32526006881601	0.0129446378168841	0.0347207940494537	-0.215276726910605	-0.194489272123018	0.3284392245918379	0.030325090885532716
11.5	-5.5	0.207382248364654	-0.33905821026016	0.0802407968226169	0.0400539966338841	-0.241735095416855	-0.18669900685712	0.27459889430538736	0.07125805515059619
12.5	-5.5	0.148002843937174	-0.350800333278462	0.0111134676675483	0.0336269338069186	-0.233106251301656	-0.206410458912417	0.3000194224214923	0.06250161060422041
13.5	-5.5	0.188293938265308	-0.350353079846777	0.073726592401802	0.0291555434494026	-0.240590531838015	-0.213235406269675	0.28736412318058396	0.05729807457665942
92.5	-5.5	-0.010758490435007	-0.318427751779401	0.0128875180007246	-0.134659578714086	-0.0507974018801146	-0.0488778732154608	0.4876227646912686	-0.15518227221796446
93.5	-5.5	-0.0182600262971834	-0.289174906219792	0.0519817580199497	-0.147050064143994	-0.0393566121789889	-0.0678179566489019	0.3836278230247291	-0.14634627885884255
94.5	-5.5	-0.0425041227759839	-0.353572915240085	0.0472883216968415	-0.066765775769448	-0.0952913958308351	-0.061049212127695	0.36597816627507695	-0.088179962879101
35.5	-5.5	0.442747080703935	-0.314759066501625	-0.103977191928651	-0.0475473861298846	-0.215597317534405	0.0840747160162623	-0.07076867730662098	0.2906526295716232
36.5	-5.5	0.346246657952343	-0.214651723684599	0.0737945355940804	-0.0941840353343727	-0.228854793212012	0.0667193338526172	-0.016276630511389736	0.24740972777205295
37.5	-5.5	0.372647162826491	-0.265631897691517	0.0028065989064373	-0.0205084502519803	-0.2599899255072	0.0473131427344799	-0.002365953877510064	0.23725862089598845
38.5	-5.5	0.397746473691456	-0.258486615047303	-0.0129358599856697	-0.0352317033337697	-0.258985195768065	0.0820278524401204	-0.029684272625512726	0.26290298498922693
39.5	-5.5	0.429234012558205	-0.247248817630859	-0.0314944201779311	-0.0546809485394076	-0.224911351554096	0.0922364034972168	-0.07233389199557028	0.2821678895221931
40.5	-5.5	0.508658726927299	-0.419869691908009	-0.0072954600140154	-0.0814402916419622	-0.179475372405293	0.050492799089808	-0.10409616660403748	0.3567454441066869
41.5	-5.5	0.462814672251508	-0.409954005810049	-0.137567579443817	-0.0941256090306605	-0.159766203962106	0.0161100533199794	-0.10856796000494183	0.35008965510155454
42.5	-5.5	0.523923678344965	-0.319326250383089	0.012282897399359	-0.066076625618702	-0.186166308552629	0.063682213931074	-0.08865084053335737	0.3284821288096102
43.5	-5.5	0.480822339375775	-0.397498194261687	-0.104252350929556	-0.0568253648773197	-0.183622778372969	0.0765731826613171	-0.10049773089707494	0.35094441236906876
44.5	-5.5	0.537997411769857	-0.399616903882855	0.0017351329506181	-0.0828193675795673	-0.167157127294466	0.109862790400549	-0.08044238250608343	0.3671211528401909
45.5	-5.5	0.447500335830789	-0.400553210847969	-0.129381784674787	-0.0706780703341321	-0.207809058016075	0.0350957320321817	-0.05791518307064808	0.3477097247745973
46.5	-5.5	0.443431067158329	-0.488253125830794	-0.0977160566946897	-0.0663807314242568	-0.211651293403532	0.0679669730777002	-0.05098650275265407	0.33995970446015233
111.5	-5.5	-0.0406745642560137	-0.346512280970644	0.0807225390684477	-0.125486101350508	-0.0533911768690221	-0.072141423648114	0.45591093933753485	-0.18102654490203104
112.5	-5.5	-0.0414009183555477	-0.369253073036488	0.089357817427242	-0.0787419958363281	-0.0955988261543387	-0.0942425165892984	0.42109198693823746	-0.13099084440047812
113.5	-5.5	-0.0451466171110036	-0.369494519947908	0.0989361679186343	-0.0618461843969635	-0.106690660999028	-0.0856897323785042	0.40997195281194226	-0.13953113143660065
114.5	-5.5	-0.0981494592618209	-0.513913549860554	0.019776646623058	-0.0907818848200438	-0.122637946388749	-0.109304082472791	0.3838361328740924	-0.13417137083075362
122.5	-5.5	-0.205190759738794	-0.433834773812826	0.162309893037401	-0.119188933518743	-0.0831959691019359	-0.115365746779881	0.4309881760744446	-0.13622762107965733
110.5	-5.5	-0.0533883629791252	-0.376182197973757	0.072796805250962	-0.0770795967778562	-0.098486893193355	-0.106351446171237	0.48975432647939643	-0.16834074587757572
97.5	-5.5	-0.0136722996910785	-0.298327406985521	0.060146379337627	-0.0622319161450541	-0.100335168056379	-0.0778807956012658	0.39623667411711266	-0.10863858339500401
98.5	-5.5	-0.0211829817431548	-0.279000519474562	0.0588396604075883	-0.0951878367128845	-0.0909505342424519	-0.0598572598744005	0.38927779237825555	-0.08760157179875158
99.5	-5.5	-0.0261270667262409	-0.282788338677463	0.0482398120630125	-0.114538094376747	-0.0755203529403873	-0.0748840912911753	0.43779645170745535	-0.08675214018960567
-41.5	22.5	0.345927526379482	-0.0103992404795518	0.0668739988522902	0.12775463892529	0.0687376554014473	0.143609711614235	0.2126468469160797	0.09923244287583058
-40.5	22.5	0.340362216104661	-0.0078883933323298	0.0639287320038933	0.131720483239366	0.0676611288328907	0.143311584806761	0.21927581271705932	0.09589803327535847
-39.5	22.5	0.334667154418849	-0.0058551972212382	0.0819860810357279	0.135529418669843	0.0222019416612657	0.137326221189753	0.20089494562504098	0.11171131160459598
-38.5	22.5	0.312365896615405	-0.0255651784888659	0.0464362982981571	0.148356081760483	0.0466193638748805	0.118140211496978	0.24009649457856702	0.04462858964339969
-48.5	22.5	0.377994018882092	-0.0147933267023948	0.0634835998911272	0.143399829514455	0.0140455059259865	0.135706915520235	0.2626096602868727	0.10009570181300698
-47.5	22.5	0.365369951809628	-0.0128322635835125	0.0562115546074796	0.124956809821837	0.0405145175872349	0.132465489982518	0.27090147466783643	0.08914186826187985
-46.5	22.5	0.369582492440759	0.0344989199754934	0.0363857428247566	0.14652661156967	0.0345847072126566	0.130248491182818	0.2615857423103015	0.08620252414425375
-45.5	22.5	0.343804695235418	-0.0087409626031572	0.0540515884443779	0.1323481242196	0.0668970164324651	0.145316397053139	0.2565737503233749	0.08752683370552473
-44.5	22.5	0.37989572336889	0.0374307907631315	0.0414452719797514	0.124297599419317	0.0502189032736046	0.137471514719275	0.25006288538224575	0.09975769582377868
-43.5	22.5	0.357481931173592	-0.0129010952280335	0.070856214905002	0.136305888510263	0.0244757373154701	0.159342907257028	0.22977144179715972	0.10908172310297705
-42.5	22.5	0.298690548145286	-0.0086911969305199	0.0690573130768443	0.130857825525371	0.0500013190495825	0.153694511482326	0.20643737709562862	0.10216924037939504
11.5	22.5	0.571521658294478	-0.249632917296168	0.0971119251879569	-0.0904146016597588	-0.202377307104609	0.111444942833789	-0.19860053498675548	0.4601289383800194
12.5	22.5	0.454757685469324	-0.22683695842275	-0.0380393213861293	-0.0328045374318753	-0.214571900447472	0.0746091896217534	-0.14120919843704158	0.3933836950698633
13.5	22.5	0.452711906778059	-0.228360430738186	-0.0219152422397081	-0.0400841589595404	-0.228242742408926	0.089362190010332	-0.10201844908473873	0.36421086688195703
-62.5	22.5	0.202740744531529	-0.0294681709731576	0.0761270683808669	0.0639452401483303	0.0700948995476178	0.123705815646251	0.08985954577685745	0.07332295183908029
-61.5	22.5	0.216135691322574	-0.0529635396203217	0.0565775988158984	0.10906492119936	0.0937892379349766	0.11575645661363	0.2117797965819668	0.015101323076029693
-60.5	22.5	0.22148123430588	-0.0102430972661536	0.0663517031263603	0.126786240432528	0.0084794433007288	0.153138209453083	0.24304402501953837	0.0360553948438727
-59.5	22.5	0.308011733517276	0.0076927085652426	0.0935481664893926	0.0974644822773226	-0.0523096508070555	0.143376910779436	0.19513005955582222	0.07348318208913303
-58.5	22.5	0.270505077608214	-0.0226748496648942	0.0526566795552757	0.137361599311456	0.0271421410402293	0.141036529872891	0.20557006939015213	0.08884628026181843
-57.5	22.5	0.257921658616097	-0.034361072245955	0.0460501046315573	0.133510493964883	0.0563915985901438	0.13569852134651	0.23403543648022482	0.062175315564773966
-56.5	22.5	0.29823043278534	-0.0021969919238833	0.0676834589577021	0.133016743699177	0.0026077424122839	0.13552362620016	0.21334921549335986	0.08833327982107299
-55.5	22.5	0.286925876861814	-0.0165797945857347	0.0726092098514387	0.127301738116641	-0.0156446817221746	0.129412270432349	0.2160971257997625	0.07472294217620075
-54.5	22.5	0.385959649300654	-0.0059761166245322	0.069123109892673	0.113968270133276	-0.0080330228754682	0.122513872661375	0.23416862235178088	0.11419265751477638
-53.5	22.5	0.412450437318646	0.0315157403868851	0.0320884348745572	0.132114638558661	0.0100931439522072	0.0928092374651075	0.2634598947776961	0.1137814048744645
-52.5	22.5	0.370352465026208	-0.002493558605901	0.0245188744949025	0.143641031651171	0.0227243618683231	0.107957418669107	0.30823809223331167	0.07914678983021921
-51.5	22.5	0.344003179042095	-0.0495512126534936	0.0157627917435591	0.135819647274211	0.0701181450050039	0.0985069718159908	0.31827139602526056	0.06974211691961389
-50.5	22.5	0.376588754167372	0.0407355784536017	0.0363165727571512	0.138423775503638	0.0384459419633821	0.134755427395629	0.2893868077683654	0.08313651118522863
-49.5	22.5	0.391632104400104	0.0455600872710462	0.0269811533613481	0.118993186844638	0.0466820628986173	0.125337709283931	0.29260202616169645	0.08681592994485766
42.5	22.5	0.265508653754886	-0.323248225929926	0.001125904643753	-0.0235324893416293	-0.248627816818762	0.0247650445410243	0.18630388202973425	0.23356988513285348
43.5	22.5	0.27768189170829	-0.351768282011263	0.021203026531916	-0.0229034532224193	-0.251723078065035	-0.0117419247047133	0.21208624924725136	0.20440375847331935
44.5	22.5	0.271484438602354	-0.377132947251449	0.0791083190206724	-0.0371069094351989	-0.2359656778154	-0.0366070574460519	0.22916066146223854	0.16326176831699427
45.5	22.5	0.266669827636782	-0.32048283746208	0.0317097236916216	-0.0381747915789495	-0.207332203874674	-0.0420816447953808	0.22645871998511227	0.14492265490826362
46.5	22.5	0.273108998981076	-0.285297490908394	0.136434728882117	0.0046499168359544	-0.242969857599775	-0.0414470207735339	0.2428020943843843	0.0716837697240766
47.5	22.5	0.18276797800444	-0.238415346160045	0.159679728965197	-0.0134641286564141	-0.17142967418691	-0.0678806259884055	0.38697456242860395	-0.07909560956123993
35.5	22.5	0.244535856298571	-0.298269577632729	0.0298846380434483	-0.0226583652516081	-0.243199085071318	-0.0765535633972272	0.22804695192243019	0.13063342072183015
21.5	22.5	0.359771469622402	-0.251811639003719	-0.0071542158426115	-0.0265390436277234	-0.268569711574201	0.0331767647119225	0.026240294888102495	0.30894959362236973
22.5	22.5	0.365907060258144	-0.252814092068132	0.0032587500009575	-0.012978700478815	-0.269149355889407	0.0119030754642951	0.026168050655529483	0.3011765407656291
23.5	22.5	0.384652613872977	-0.245174127918814	0.0387397682602131	-0.0633231567190604	-0.239800001570155	0.0256812544663855	-0.00015462416902466586	0.30506877666795323
24.5	22.5	0.368519139703441	-0.26103111585961	0.0336456324258965	-0.0103139954865693	-0.26242439675917	0.0312794101704855	0.023738720731648646	0.2862692681183458
25.5	22.5	0.36515335455807	-0.255434248198607	0.0356927043506476	-0.0074753184651171	-0.265963175756166	0.0342797553368349	0.012212047977325577	0.26838861908171385
26.5	22.5	0.36651694578788	-0.27197756157645	0.0244132821653261	-0.0540036000833995	-0.24859599936246	0.0662306317869824	0.04713563667004515	0.2615055500494308
27.5	22.5	0.340880218226447	-0.287372463946777	-0.0238931464693334	-0.0217359928247582	-0.24953141482349	0.0647720370386164	0.044056705059078646	0.2675580637780758
14.5	22.5	0.477234538809987	-0.23641764761684	-0.0024928194794061	-0.0448606839231898	-0.216245971673482	0.107492072889415	-0.0684315455238718	0.3944797782905516
15.5	22.5	0.42982322124139	-0.208183082240821	0.0132828339401624	-0.0387428755399173	-0.236194490121889	0.0618185098940685	-0.04149138798560475	0.3860314174900242
16.5	22.5	0.419615998654911	-0.221214150325251	0.0356841977907739	-0.0129950422759174	-0.258495500893705	0.032454407984703	-0.010569537201203447	0.3394067769837323
17.5	22.5	0.424411619728004	-0.216185948773877	0.0370470983612719	-0.015970804632654	-0.256482530817053	0.0349986120995903	0.0031203228798985165	0.3285568110968559
18.5	22.5	0.340343364373771	-0.351973866355491	-0.0984097581237441	-0.0165899732190941	-0.271243460415542	0.0322480587981071	0.005549291980476112	0.33797113512638116
19.5	22.5	0.340868401675139	-0.351075512674596	-0.101683228023778	-0.0119607636038982	-0.266959248912103	0.0244520802965046	0.012357655105376458	0.3359790559001906
20.5	22.5	0.334999219438144	-0.358897991330915	-0.104429055791085	-0.0209502988161341	-0.273109456907548	0.0303270011957641	0.017548361722432904	0.32638283559362263
-68.5	22.5	0.254057419063783	0.136721432351734	-0.129436598281024	0.0152602439321929	0.0159053508068355	0.0320201752344673	-0.22830739189851518	0.2778056394701727
-67.5	22.5	0.196728183149592	0.130775829714291	-0.115846163378067	-0.0089908911253005	-0.0041128284231437	0.132521800485349	-0.1524642062657354	0.25762614107097515
-66.5	22.5	0.205950092369463	0.160747145603067	-0.123694351868772	-0.134101697684309	-0.0980024286947286	0.12577061614865	-0.018935390001753538	0.12523901760714862
-65.5	22.5	0.209144048227369	0.13939490330579	-0.132226235428222	-0.129293021619565	-0.0907378816755755	0.0964540774491353	0.01608941507590582	0.1099161457629915
-64.5	22.5	0.281154075148674	0.211044794178817	-0.0219794064125332	-0.136682334504458	-0.0805695084455643	0.0868383035392162	0.023433698564232053	0.06081725446380735
-63.5	22.5	0.156865083768348	-0.0326569713293014	0.113769590468703	-0.0218893595759433	0.014816324766767	0.131282853401337	0.046905760134131565	0.09917957815682527
28.5	22.5	0.34550523768745	-0.285551891002681	-0.0164038762994912	-0.0182010937982638	-0.251910046154849	0.0619720768752153	0.049283240470847305	0.23440129574744678
29.5	22.5	0.331483678478755	-0.357249021085511	-0.0367648900844943	-0.0508288368739653	-0.256682002892724	0.0242784751649183	0.07395978246530784	0.19495320866069613
30.5	22.5	0.288899995128751	-0.332519721838017	-0.0276746603249962	-0.0649291063846654	-0.218673201182962	-0.0068746861258066	0.112187143378156	0.17673907688238252
31.5	22.5	0.23396481471717	-0.266393243043119	0.0234515036217102	-0.0659072955999078	-0.227023802185838	-0.0302470706950915	0.12605342027960295	0.1704995219134338
32.5	22.5	0.333213793161211	-0.389663022727755	0.096627651506254	-0.0678635857810444	-0.253059409742384	-0.0151587389804189	0.15492818887972803	0.18694899974404858
33.5	22.5	0.318861110052505	-0.302620263515695	0.0434221217631456	-0.0180642510173541	-0.28087258725955	0.0131653845514652	0.15049850979241822	0.21800068176825332
34.5	22.5	0.317885782016545	-0.297896818615966	0.0341795716735091	-0.006828807358875	-0.274210617796218	-0.0095661991583419	0.18235374486785033	0.16490699210848261
118.5	22.5	0.143340583567828	-0.310428260846396	0.252647278030495	-0.0454676213301325	-0.238812715331677	0.192289455733809	0.04585664984360938	0.34321103856733537
119.5	22.5	0.151855411038868	-0.324919944565303	0.271248975775618	-0.0437482508757418	-0.239446556242938	0.194367398368968	0.026457496198303645	0.3533259981955222
120.5	22.5	0.146294271390015	-0.328484801141302	0.293005484364493	-0.0421704522775598	-0.238292516485947	0.194222515310014	0.029102195952242133	0.350724383495146
121.5	22.5	0.124279137465912	-0.312908787237214	0.287229908120483	-0.0409466802323256	-0.235884155616888	0.188957612189797	0.017842588215324678	0.339803522398579
122.5	22.5	0.111463349495782	-0.289492936270829	0.285174285958324	-0.0409311900210699	-0.23541359699661	0.196425030453897	-0.0037002354215660165	0.3291411492382209
123.5	22.5	0.133450442501314	-0.293071751316905	0.301179790337719	-0.0572616546802773	-0.227654165918067	0.225801465925289	-0.02552288166474787	0.32942190372643493
124.5	22.5	0.132017932720023	-0.300413158764592	0.29451683278958	-0.0493763319278573	-0.232111309293119	0.212218433077681	-0.008608796637858756	0.31989371685365414
125.5	22.5	0.169370651816469	-0.300843123328438	0.316735405660906	-0.0569988481962979	-0.223974966132641	0.226990905167056	-0.004364072501057116	0.31518526283600057
126.5	22.5	0.138789787035297	-0.290579728458638	0.304561690929408	-0.0565760508087019	-0.225527659418496	0.232293851420178	-0.017837178306363968	0.34036871433646254
127.5	22.5	0.144466652027517	-0.289858639146068	0.309168814959069	-0.0551687392387745	-0.22835787348388	0.236758902714184	-0.023240967741892504	0.35286874786205147
128.5	22.5	0.148340515034031	-0.285442699008967	0.312068061007965	-0.0566121481285836	-0.216618030963579	0.242331634699968	-0.03311503771824531	0.34355582404093876
129.5	22.5	0.146183355209898	-0.276354011213249	0.313642602277307	-0.0559047031850946	-0.217155739806431	0.233706754329496	-0.047787428773818634	0.347808679284458
130.5	22.5	0.141088808049599	-0.28727236884619	0.306026916210401	-0.0555236477804688	-0.221997888140041	0.222713444208774	-0.043002677111371505	0.3423791426132033
131.5	22.5	0.137525014655208	-0.29134419818495	0.302536153958938	-0.0543145616725468	-0.225906359471695	0.22436269682968	-0.02275439679170621	0.3347996436939161
171.5	22.5	0.0770292983509821	-0.214618297793298	0.1461598855702	-0.0686798575804362	-0.14013425897567	-0.0143527277204562	0.3493592536052953	-0.05446029093784262
172.5	22.5	0.322219221381	-0.462548651005457	0.325797797209014	-0.176816014732033	-0.0769933665413012	-0.0445136253005123	0.3814576879232805	-0.09169352818527998
162.5	22.5	-0.220711644126335	-0.494474531287448	1.15926841551725	-0.17354932703598	-0.0908869886638837	0.0152094217413906	0.34198421914981425	-0.062396714046574035
139.5	22.5	0.0889375843167337	-0.30395898454141	0.249774921519613	-0.0312294877005878	-0.229885122614464	0.170031295319088	0.08404371284174064	0.25707078047293047
140.5	22.5	0.0799995579752597	-0.240410868314429	0.181851161948835	-0.0741573068233343	-0.105817841175887	0.0771109273622508	0.2734177884016733	0.05838591835363262
132.5	22.5	0.131195854600253	-0.294634944237633	0.294933703722297	-0.0493128379989918	-0.224812841784315	0.220025780849685	0.0024187647368946364	0.31914721403767354
133.5	22.5	0.13175365744313	-0.306886634360456	0.29009118618881	-0.0392097924657399	-0.233639624062609	0.20095962203713	0.020152689011598196	0.32040957397083975
134.5	22.5	0.117009405804121	-0.313232886735393	0.271315379564901	-0.0378486344609732	-0.236396210072786	0.196664178753944	0.062059503487721275	0.3101332137114931
135.5	22.5	0.12307994924817	-0.319137588612152	0.25117700012964	-0.0303048334316541	-0.232837314144759	0.174988548128257	0.07534939609275071	0.3123080360467648
136.5	22.5	0.121225010714315	-0.323040356104996	0.24775704642617	-0.0412140825557092	-0.237420647863055	0.180389345438586	0.07850234410994918	0.31556587198920455
137.5	22.5	0.139484393706842	-0.339070047498226	0.275202247409866	-0.0281433102219363	-0.235611720093267	0.167399693842463	0.07098454879130738	0.3211018395789396
138.5	22.5	0.113251953203275	-0.327335488190116	0.266199832785705	-0.0224596631666476	-0.230863693500723	0.166492322287127	0.07710355926202224	0.30573687642696146
-99.5	-22.5	0.140896561232084	-0.163112614472414	-0.248452448512071	-0.105709673010703	-0.0866656844336504	0.0471144647596035	0.14277327635112713	0.16363598253032194
-98.5	-22.5	0.180052241698168	0.0264590899739677	0.184567299532054	-0.0100545981430519	-0.0489637894431877	0.109369316534246	0.11355726220482273	0.18851312536266684
-97.5	-22.5	0.102636106777612	-0.0084175647195624	0.0714272589644698	-0.0863527914424473	0.0711835157585436	0.0997538007662062	0.14843772336206681	0.13300684260367193
-89.5	-22.5	0.140740011360264	-0.0431255791099771	0.0372642308230044	0.0932044800217882	0.0523744255968195	0.0628575579877515	0.30725922584749665	-0.01878872555750217
-88.5	-22.5	0.154447105435052	-0.0465977287256658	0.0780885942091493	0.111231035243337	0.0065220893904479	0.0924482342126172	0.2749438932612958	0.047155264841833196
-87.5	-22.5	0.162559843691416	-0.0670532036016682	0.107201715701748	0.0859974317237554	-0.0342826455486801	0.0961017709975882	0.22903268171690916	0.13140201439984303
-86.5	-22.5	0.160252257787819	-0.0693002472722937	0.109563340379622	0.0677687941183021	-0.031227087182362	0.100055938473911	0.18475764314907467	0.11771576174158892
-85.5	-22.5	0.141243620759033	-0.0561016321520016	0.0772960930877764	0.0805251609462465	-0.0022880055324691	0.0898250325208709	0.2373269138154873	0.08452763111479691
-68.5	-22.5	0.323374357123572	0.183407804408654	0.0264761720554554	-0.0206488649214392	-0.0498789170513618	0.104700203272749	0.14370279584038842	0.05873515890048808
-64.5	-22.5	0.315589789038358	0.0878298689206388	0.116236083985821	0.0581143329067249	0.0201424902073903	0.0769500048836523	0.28557428462209994	-0.03914635594144144
-63.5	-22.5	0.464388290571412	-0.0855174648894017	0.137467530701754	0.0243352156644924	0.0369523484826356	-0.0016957761047156	0.3101610935993278	-0.07302720585311884
-96.5	-22.5	0.102035682365224	-0.0101767355129307	0.0808270153279727	-0.0789698379247725	0.0131913312102482	0.113535642127634	0.09147744048123443	0.16047770673707012
-95.5	-22.5	0.128388153765311	-0.0371466148816081	0.112468454329878	-0.0894662606103536	-0.0255794592024814	0.1180173492493	0.028544184301340758	0.2066231971198823
-94.5	-22.5	0.125631033265879	-0.0135685192856833	0.129896374427893	-0.133953545450849	-0.0197809114085747	0.114053039319038	-0.018126202822164064	0.207274753459378
-93.5	-22.5	0.0821932585071176	0.0167131754336478	0.057861293270716	-0.09345683049386	0.0676203334166793	0.0912544694822457	0.15070483969245693	0.0636649906167238
-92.5	-22.5	0.153568285822489	-0.0626195281505424	0.0602308727248044	0.0615433605637383	0.0485213061566843	0.0680268185032209	0.30091374285663874	0.0173622930484705
-91.5	-22.5	0.145740848404528	-0.0491109821797261	0.0668340447170011	0.0811509887258423	0.0314715537869464	0.0785874126377338	0.3129213706855604	0.020361333547784688
-90.5	-22.5	0.13872339158614	-0.0461102603961951	0.0440982299657544	0.0919928044886108	0.0501453029792296	0.0610208253268261	0.3253625060343451	-0.022633130417571708
-15.5	-22.5	0.5296931336755	-0.295860701495182	-0.130104863913049	-0.0905132276252499	-0.194428332016932	0.126897620828485	-0.14872758862754995	0.5510721536907505
-14.5	-22.5	0.65242448864181	-0.414922465972703	0.0521672035509031	-0.0991793226948113	-0.185482450162428	0.154697880068061	-0.14573935549969494	0.5553780090211763
-75.5	-22.5	0.31303161702533	0.134131416542977	-0.182788261236126	-0.146352844000547	-5.30838918312708e-05	-0.0357359840872775	0.22535162527465394	0.0007733711854532123
-74.5	-22.5	0.152276353962343	-0.0738033635275274	0.0708757347154529	0.0658072611744442	0.0131888404274299	0.0888435965801767	0.253818569711087	0.00025859149253466726
-73.5	-22.5	0.27695450103652	0.145537701607652	-0.167556190492291	-0.0484613177792305	0.0265355811343299	0.0266573382157999	0.32876283039395066	-0.0745648776966792
-71.5	-22.5	0.136482694508034	-0.201191200048806	-0.274416176494482	-0.119243057962629	-0.0811629712256641	-0.0371540027557362	0.2222689616043943	0.011693954303067964
-70.5	-22.5	0.0074511448227157	-0.0264194271823067	0.228098588575255	-0.13808560564789	-0.117454029194687	0.0124065792147108	0.19959400608038735	0.02201979653216827
-69.5	-22.5	0.431630664954017	-0.0503003401585728	0.284097240948174	-0.13808560564789	-0.117454029194687	0.0124065792147108	0.11839020267747599	0.0455597362036499
21.5	-22.5	0.617261861108336	-0.317093700875468	0.0877990768509069	-0.164720590371229	-0.12820853084663	0.0233439360334956	-0.2152997890152375	0.6047389898355054
22.5	-22.5	0.604329078070376	-0.348186900291832	-0.119581699502833	-0.116920629885108	-0.190964988007153	0.124271051269321	-0.22578258040231844	0.5918601714622875
-13.5	-22.5	0.592301477882412	-0.379477931240183	-0.0770968174015476	-0.115633666995817	-0.182536367983549	0.130119504506941	-0.14522173000534394	0.5471616048482592
-12.5	-22.5	0.562760544302194	-0.360514634215641	-0.0804813855261631	-0.0893704604149113	-0.207050651927533	0.127699869873476	-0.14001877496031515	0.5386505365325777
-11.5	-22.5	0.510157139619796	-0.325356182650075	-0.0905018325396961	-0.0874925329943345	-0.227203677828383	0.158041242490297	-0.14697687488824737	0.5120881697099571
-10.5	-22.5	0.592119259747998	-0.379270920580485	-0.0777921754954182	-0.115633666995817	-0.182536367983549	0.130119504506941	-0.16051432424046808	0.5147310041497505
-7.5	-22.5	0.63437319394092	-0.370499408639949	-0.102071137603393	-0.100993595727079	-0.191734785314698	0.157324871725336	-0.16011243542067366	0.4998366078093762
20.5	-22.5	0.502023297726073	-0.403538898365193	-0.229836487654838	-0.164720590371229	-0.12820853084663	0.0233439360334955	-0.2111538373697013	0.6099132354613699
-2.5	-22.5	0.51304453135497	-0.556220775239939	-0.0119810407560918	-0.1780215710014	-0.097404851913257	0.0029750249094654	-0.16113700563591507	0.5196076547952685
-1.5	-22.5	0.577246638244306	-0.395702318397417	0.181980602884646	-0.1780215710014	-0.0974048519132569	0.0029750249094654	-0.15794259927093193	0.5351065966182046
-0.5	-22.5	0.537008469084335	-0.388405426506716	-0.0750073335721041	-0.090391085309076	-0.201774269557607	0.139642684394398	-0.15354932309246747	0.5294636880621595
0.5	-22.5	0.532600706916516	-0.391342613430578	-0.0841549854605459	-0.0917752526401284	-0.224318998220717	0.130444489608114	-0.15394602847413183	0.5333336294831929
1.5	-22.5	0.540265192304006	-0.38480360688824	-0.0890852623942845	-0.0893732259013272	-0.20716066485094	0.12768240737456	-0.15941778820606706	0.5299218873702377
6.5	-22.5	0.527345624804221	-0.297691179180348	-0.119345787928289	-0.0877099860886432	-0.212792347711756	0.136636958146478	-0.1776436773004308	0.5126068464179285
7.5	-22.5	0.512377445738766	-0.296594864257904	-0.10633608409616	-0.0843759920986732	-0.197467408962144	0.122803952387985	-0.18611600884356466	0.4952677050653294
8.5	-22.5	0.489057796560252	-0.268554515341579	-0.131405997571018	-0.0644350065494965	-0.200021323334854	0.103755325718885	-0.20368821937749285	0.4745293945339879
31.5	-22.5	0.566764367743458	-0.363691549651145	-0.0344494925234064	-0.0734077624759915	-0.176075946298782	0.144110851867868	-0.20423149180155378	0.53748998284606
32.5	-22.5	0.59329133771178	-0.358569739545042	-0.0918983282803076	-0.108266959937062	-0.200449724119696	0.141557615747391	-0.18834713351878896	0.5484767065785118
34.5	-22.5	0.603781611543153	-0.332283497390586	-0.0405602108247777	-0.0707198776763107	-0.150119088415398	0.119885297679583	-0.19458618697557328	0.44700393135364824
91.5	-22.5	0.0618925721189774	-0.296857482217232	-0.0163185661547357	-0.0723829606716193	-0.113383266242181	-0.0233939963424183	0.34275860005678843	0.01930053343908248
92.5	-22.5	0.0671972918884578	-0.292101259697264	-0.0540127084136821	-0.0714438998398085	-0.135535538220884	-0.000711624871198571	0.2775177844806705	0.043759740374157634
93.5	-22.5	0.0150463968408475	-0.314807081955547	-0.0369424278771092	-0.0447803583314568	-0.123915399892937	-0.0021561579948881	0.32307667429146114	0.012865482017987949
94.5	-22.5	0.0588248168783604	-0.282139259870231	-0.0398738405316252	-0.0733956556985398	-0.118349542967138	-4.04840488968692e-05	0.22416268208462803	0.031185224306046914
95.5	-22.5	0.0604026767069256	-0.27119676600748	-0.04063076998481	-0.137646919815642	-0.107108443169616	-0.0024950079630092	0.1476746888268837	0.06427014527414582
96.5	-22.5	0.0571086230542589	-0.314971980555737	-0.0768957729727955	-0.150250318462652	-0.106470580150415	-0.000486247404712739	0.16692792301728165	0.047432596398903445
54.5	-22.5	0.438183873991838	0.142923083075517	0.474426807310077	-0.105220141999966	-0.172146658714599	0.146954151714216	-0.14874041693676807	0.3719324429919086
76.5	-22.5	0.178733056994298	-0.335257248014191	-0.125486440333287	-0.0758305909507027	-0.154211861142954	0.0407708652751828	0.09197280115540915	0.20225414674860506
77.5	-22.5	0.171034818134042	-0.289449075035491	-0.117533279739789	-0.0966770384556523	-0.196143478752371	0.0382820384342051	0.12727396046022216	0.15993810953154522
78.5	-22.5	0.122845128550044	-0.275607520485251	-0.0976497175134628	-0.0879243828536365	-0.169324593996895	0.0256068912958809	0.17568018147819453	0.12166147125831184
79.5	-22.5	0.0717797447941951	-0.225091756153223	-0.0273650506031224	-0.102040536257312	-0.126017195700039	0.0049754899330028	0.19586544311480472	0.04887838675593132
80.5	-22.5	0.152471616196082	-0.275543418006782	-0.0933830857345604	-0.130941038051829	-0.150074618984558	0.0114813813021801	0.1536089959223747	0.09278619776548284
70.5	-22.5	0.0614768808466159	-0.307274095626735	0.0375076919711694	0.0055034169017254	-0.137862958849255	-0.0062064787094156	0.3303425434417744	0.11733532562270035
71.5	-22.5	0.123002076633557	-0.249005671169553	-0.0608377936742087	-0.0530056842610819	-0.190769558831107	0.0675765076565562	0.09989829259160413	0.17461430836286002
72.5	-22.5	0.425603016652376	-0.440891780897894	-0.194687620309195	-0.143518655353029	-0.136260148205114	0.0150232117507053	-0.02364195941278826	0.24889248242207937
73.5	-22.5	0.0996543621350392	-0.380835203567514	-0.174132511535774	-0.124042400583095	-0.140614263811192	0.0744392712063936	0.0425517000878455	0.20307240111078248
74.5	-22.5	0.0869656097923464	-0.409396769056788	-0.169829769286367	-0.109381288608931	-0.146095942968228	0.113870838966434	0.06115236273657513	0.180236558560536
75.5	-22.5	0.186891421106879	-0.330649799538027	-0.114786512402069	-0.0779161808883868	-0.176872831613267	0.0653661499052241	0.08647138205861045	0.19017858667092746
42.5	-22.5	0.49281658886645	-0.257161520734998	-0.143782850153495	-0.0800340240915898	-0.151621015349034	0.102022604508476	-0.21536889735820242	0.34882005878467026
116.5	-22.5	0.0264249972306352	-0.218258245646448	0.0419358590612773	-0.135844206960966	-0.0702060319207169	-0.0083582804699629	0.33948341552086203	-0.01822024731833607
117.5	-22.5	0.0077853918178651	-0.173102069427852	0.0234458688610569	-0.187668165173183	-0.0174305157185262	0.0079063475734205	0.3021855787523531	-0.010811456112563797
97.5	-22.5	0.0550900891896265	-0.269877055837401	-0.0278058367849751	-0.147526260936493	-0.100768200732974	0.0089553605468572	0.1633769006656765	0.04884196380954319
98.5	-22.5	0.0401259645772836	-0.333120814580754	-0.0730192568996239	-0.116286383932012	-0.107133758333068	-0.0172606386575799	0.21962807064415002	0.03787841950411695
99.5	-22.5	0.0405947912609307	-0.297105069285931	-0.0625140964290251	-0.127542584244521	-0.038975562697407	-0.0058898010565382	0.29250327872068455	0.023133860258726976
100.5	-22.5	0.0302985424563846	-0.298249285452117	-0.0369502217867538	-0.0913241606368723	-0.089608353813668	-0.0012927046151206	0.32627718753728185	0.012497039987957701
101.5	-22.5	-0.017533031416952	-0.192720032737218	0.0221722251316732	-0.195725595983484	-0.0088285587682393	0.000867144575369224	0.3089303474273997	-0.04131553530842769
102.5	-22.5	0.0313992875891299	-0.175323728116182	0.0381435921398279	-0.173807039333479	-0.0426106922861888	0.0191408806753981	0.29860326279735666	-0.020999103037747473
35.5	-22.5	0.482668307631773	-0.269959908447014	-0.137296094202869	-0.0800104973845023	-0.179099489169215	0.118719301803706	-0.2067579500967832	0.363906946547961
36.5	-22.5	0.446388237742725	-0.258230717075856	-0.113757029559439	-0.154583191038751	-0.159983298634606	0.0885408103234598	-0.17888572712981743	0.26981015519928386
40.5	-22.5	0.487864459208649	-0.293425897935395	-0.115190806750441	-0.0625341173552098	-0.190402211064472	0.102851195193122	-0.15762538283031383	0.2346387613122368
41.5	-22.5	0.424466117224013	-0.247167836848849	-0.0729648821735238	-0.145908226972749	-0.172175760029701	0.0345887476338755	-0.16288269336912994	0.2247403019188927
-48.5	23.5	0.388322644642766	0.038653955012217	0.0456521960017436	0.135146384129146	0.009601737352439	0.125993657747198	0.2635262468146603	0.11839229450229637
-47.5	23.5	0.386249950494119	0.0364527301450291	0.041083803074065	0.143273481146948	0.0240586426059894	0.132098006450056	0.26483704160014276	0.10426893003163096
-46.5	23.5	0.335159350271576	-0.0241328821190798	0.0629221073358307	0.126459415049091	0.0516967839312448	0.153854619405772	0.2572958603839681	0.08914229869226917
-45.5	23.5	0.351369704449274	0.0433612668856163	0.0354958262784478	0.131348337717155	0.0667770584375449	0.138032360356587	0.26561537316642614	0.07407978827421523
-44.5	23.5	0.359112793295563	0.0409725614885271	0.0361933498021689	0.12967144492357	0.0674959134535204	0.137197189094746	0.268544099974187	0.07464948483077222
-43.5	23.5	0.359549220765319	-0.0116686124842788	0.0692887763579028	0.139221050478291	0.0366440732976897	0.143417923987403	0.23645391527737036	0.10754661161963666
-42.5	23.5	0.317895465962945	-0.0206613739680704	0.066720265332043	0.127488349004272	0.0525174750111785	0.150349096918905	0.23754846120680673	0.08652370116806739
-41.5	23.5	0.347118714763154	0.0482346552288186	0.030485981817745	0.132762137596702	0.0798263508695566	0.137371225485209	0.25457792529123974	0.07574035623318752
-40.5	23.5	0.326584579911493	0.0043642986993668	0.0684581065408973	0.145438282222946	0.0394409542829154	0.131213586467912	0.2052870575344702	0.12377578590513813
-39.5	23.5	0.32094426873077	-0.0217086802075484	0.0649236249428875	0.143051985675291	0.0499660841024746	0.139671956250848	0.21470073817524263	0.10770732143254
-38.5	23.5	0.258272492348433	-0.0491253777910241	0.0487756778045429	0.152446406010134	0.0505081140252285	0.112120156007892	0.25168555953743216	0.05087981609455612
-62.5	23.5	0.215434397198486	0.0042775058983194	0.144639541537895	0.0058064486697227	-0.0264725137717829	0.161157349934388	-0.034595417788442905	0.17459254007422342
-61.5	23.5	0.230831254687786	-0.0386336426008194	0.082668162705818	0.0802521309352068	0.0582402007398925	0.175364461941589	0.15783572552277542	0.06416614794226484
-60.5	23.5	0.271916802269941	0.0171581290846879	0.113819307448293	0.0363670425211366	-0.0924440306604887	0.156757503168244	0.16356177172145012	0.08028499319186985
-59.5	23.5	0.270971672251175	0.0155547332402088	0.117769353953112	0.0360391154344151	-0.117510510621923	0.165116568695061	0.13934533511752026	0.08143965770496207
-58.5	23.5	0.271492229999571	-0.0043845222029251	0.0783546484981657	0.117605910127128	-0.0059278871791902	0.165080196753957	0.15424448202264543	0.08832044472008684
-57.5	23.5	0.289764193299286	-0.0088182477321513	0.0809279929716753	0.116404763933731	0.0046136178145172	0.157404861915165	0.1956008016392055	0.07851706326188367
-56.5	23.5	0.286128006661421	-0.0153260226776333	0.0746421516126883	0.120948686161009	-0.0136205389742982	0.145264684634296	0.17435172763092	0.09638772873760793
12.5	23.5	0.407176818064954	-0.321860954437151	-0.141035805212686	-0.0614172379095803	-0.221755229879492	0.0934522906031821	-0.20112496321643297	0.43358058794988136
13.5	23.5	0.473345511905391	-0.230467729688154	-0.0074904594950705	-0.042273547382429	-0.222742079994824	0.0932311631227355	-0.12392178874451072	0.36274288814630445
-55.5	23.5	0.267776691396243	-0.0163496190362323	0.100544599398716	0.082645978877059	-0.067297455454945	0.142078631263685	0.1779348942864157	0.0851665486164724
-54.5	23.5	0.36106690885585	-0.017508147544422	0.0833796984160848	0.11551970482535	-0.028985581822767	0.125066353090595	0.22319676175658404	0.11814393200607286
-53.5	23.5	0.288774084361314	0.0308977829709034	0.0871423642436893	0.123439881292405	-0.0024551499734363	0.120858636323451	0.2636633578238114	0.1113442632399121
-52.5	23.5	0.364378484366063	-0.0339775885692325	0.051886919957886	0.140218429766711	0.0166318229384708	0.129029172011162	0.2843616351325121	0.08638032197485417
-51.5	23.5	0.394166209625702	0.0338527374966935	0.010448115825198	0.151228203997807	0.0364502306169116	0.0967743087541826	0.3123914427532514	0.08627869140284802
-50.5	23.5	0.383741956190233	0.051472552956016	0.0201037772838087	0.113904999919756	0.0440290694253096	0.12346584922132	0.3093390646129118	0.08539127592201724
-49.5	23.5	0.378714493164845	-0.0136696582062066	0.0646959907439066	0.139198330767071	0.0143594657150896	0.135952208019731	0.28280982901232626	0.1094946100989775
21.5	23.5	0.379320385506476	-0.242234260808664	0.0319451062915072	-0.0079262148867676	-0.255067433042032	0.0241099630941494	-0.015592538080419355	0.32292162482144754
22.5	23.5	0.393507942764175	-0.235072324374559	0.0244268385782799	-0.0302636071466276	-0.261277015151208	0.0281661574891349	-0.009378073997013731	0.3253183492403307
23.5	23.5	0.407806542075438	-0.232534771853326	0.0404470478781757	-0.0118190171772818	-0.264139050171	0.0365855625495253	-0.006304960493962171	0.3218220881340686
24.5	23.5	0.411679472104215	-0.229328289828618	0.0346086437131008	-0.0224879679244003	-0.274695422985651	0.0521532201412883	0.006248970317037783	0.3081064537398746
25.5	23.5	0.379787495091259	-0.261870302817603	0.0326342959297299	-0.0138490838100445	-0.276202627320721	0.0449033350440204	0.010517064692626817	0.284414652996294
26.5	23.5	0.403008810071968	-0.261234927034332	0.0263429746835142	-0.013480776437623	-0.277718269046808	0.0395350569474332	0.017617880185284405	0.27226151842681195
27.5	23.5	0.359394031164038	-0.25589258241719	0.0429992831478879	-0.0206442713123684	-0.281496513785968	0.0423235272974739	0.026996707122655214	0.2528843732767584
-67.5	23.5	0.177061629650229	0.140925610543916	-0.0826161206782514	0.0173697312539923	-0.0618322733569518	0.127819660541572	-0.19740772478812893	0.3173367874543037
-66.5	23.5	0.198268322633557	0.194821164016219	-0.124380048889948	-0.0644762605281055	-0.0702834608682734	0.149568223142549	-0.08183814464806861	0.18153695286288993
-65.5	23.5	0.144327907406127	0.135120157158064	-0.123380550206636	-0.100749122964395	-0.144249935355087	0.122484752238481	-0.01769560151133325	0.17431030113493323
-64.5	23.5	0.230229529071882	0.13832917247239	-0.140023040720281	-0.0795483782221849	-0.0570511422609349	0.131563704756624	0.0298621635562682	0.09010656008413694
-63.5	23.5	0.202885111673271	0.0813781044986234	0.177637046717607	-0.0643555276355905	-0.0272288811579229	0.119856458184566	0.00733607595959523	0.08714030794646502
14.5	23.5	0.402479882604044	-0.339757405365368	-0.151889551867313	-0.0410948729999152	-0.208318645870656	0.0935563863083787	-0.10290733545808739	0.4095428026436926
15.5	23.5	0.454832902023736	-0.227857077245815	-0.0435542074148828	-0.0436397824331449	-0.196847938162853	0.0941325811502268	-0.07688759369475731	0.37804687784010704
16.5	23.5	0.422486500473521	-0.215058681255454	0.0198505403699305	-0.032487483321534	-0.242513680860133	0.0718167268885808	-0.05235351358165629	0.3600366253356785
17.5	23.5	0.418797151121773	-0.219961213956244	0.0199093763068756	-0.0234695790935292	-0.246113858734124	0.0618351981872994	-0.04621272052709468	0.34770848355508566
18.5	23.5	0.408857774238088	-0.231149128888876	0.0168196098917057	-0.0130688885285509	-0.258438648526477	0.0451511549152678	-0.03225700037435321	0.337841153692677
19.5	23.5	0.412720500503783	-0.222151006644335	0.0302784255468469	-0.0132834033015102	-0.26022896342108	0.0300890469256219	-0.02736528959876077	0.3477311508909905
20.5	23.5	0.405607469226284	-0.229411499255541	0.0272204276041276	-0.0119349676076054	-0.262364021966334	0.0315797325782928	-0.020065617108140546	0.3406211788720655
28.5	23.5	0.363387168113384	-0.27506528780301	0.0279252840181656	-0.0629404486980864	-0.259715836262808	0.0503788471477116	0.03190237265183557	0.23205204895240308
29.5	23.5	0.383232130365618	-0.266719654138026	0.0391834618401719	-0.0335514694718523	-0.261652040728004	0.0412833616073196	0.02969921015698694	0.2269012758847678
30.5	23.5	0.342957910684068	-0.242409832232493	0.0702649547836833	-0.0545048405400373	-0.231696967204091	0.0082235039214606	0.06706981846515514	0.1890780839079163
31.5	23.5	0.223923189578847	-0.242152737644725	0.0829642003572443	-0.0516263301495102	-0.226763245089952	-0.0515794665325267	0.15506847113580288	0.123175329544331
32.5	23.5	0.292789411131054	-0.293909802803118	0.0566488948117491	-0.0146896754546432	-0.26673411241901	-0.0223376156630022	0.18988937727571142	0.1431895161676543
33.5	23.5	0.29342235230276	-0.295251223540135	0.0271863700619859	-0.0243226299350003	-0.259022691572244	-0.0313028686342443	0.20770808759840015	0.1528062346652632
34.5	23.5	0.260973092973329	-0.274752527544694	0.0875826527774419	-0.0157468014836298	-0.252952293306498	-0.0499011279889897	0.22144765456988078	0.12389951473220222
42.5	23.5	0.345250240979556	-0.319602826309956	0.102930935700513	-0.0637363364151756	-0.209019809017119	0.0148764112915047	0.16838663321777123	0.24912717629629222
43.5	23.5	0.261468263120792	-0.313439629453389	0.0534155931723754	0.006770825015596	-0.256293024130394	-0.0239237091420117	0.230291098622285	0.18480315581533344
44.5	23.5	0.313452548184419	-0.312201989300103	0.132373161053208	-0.0248495853046288	-0.251550077304623	-0.0388734077299577	0.2435405554828989	0.13364854571346835
45.5	23.5	0.295763613821408	-0.285387829559908	0.141757884399109	-0.0259108319806322	-0.233015454900914	-0.0373029981194012	0.23310831343460967	0.10739501268411303
46.5	23.5	0.187098993470297	-0.231800247265348	0.0893859814658547	-0.0100593815117506	-0.195282001108061	-0.062854045035904	0.30207911667408527	-0.009453386487092458
47.5	23.5	0.140423340955911	-0.224492633791673	0.116777723624098	0.0061534214958189	-0.189521597354864	-0.0614805505791504	0.39484228607315286	-0.06111223124988982
125.5	23.5	0.139189295641015	-0.294970115917708	0.327462535544255	-0.0646536385784105	-0.227572577988727	0.244505153303585	-0.028533777083986127	0.334242479472797
126.5	23.5	0.138602452345243	-0.303215048025008	0.33047178186307	-0.0685081675120763	-0.223713265974723	0.245460467219159	-0.029167457410544044	0.3476790857538012
127.5	23.5	0.133551588627502	-0.25329493487092	0.53862003157637	-0.063430106719092	-0.213293819476331	0.252152123750243	-0.04310106488358421	0.3562770438272353
128.5	23.5	0.195915257713963	-0.323383635612389	0.361502179820694	-0.0704063638115026	-0.215791681381164	0.238594165220567	-0.04719575430727036	0.35654337222335697
129.5	23.5	0.176955032664955	-0.296371258681159	0.329613304443995	-0.0649295511747928	-0.206244663657737	0.251545831753001	-0.0652046146695116	0.35567800040596453
130.5	23.5	0.189444726401983	-0.307152504359856	0.361718745444588	-0.0651338541514635	-0.218084354184203	0.246449755906392	-0.0727405309075488	0.3441655902463695
131.5	23.5	0.194456987689799	-0.304478792376539	0.362041147082453	-0.0615276819072749	-0.210725244832185	0.237396496366087	-0.06399270659283172	0.3433215012792169
117.5	23.5	0.145978218073559	-0.335596271218949	0.3257619550197	-0.0509357862776758	-0.237744581238824	0.213365674368042	0.005301186298832177	0.3567918539388271
118.5	23.5	0.168453760909298	-0.32212478532639	0.316024112678687	-0.0459667723862024	-0.224369377195735	0.208250692559332	0.001031147917317254	0.3650235785157538
119.5	23.5	0.131621467225654	-0.301856711824608	0.30184648986118	-0.0488667883420619	-0.237130885502014	0.193306866929349	-0.027817328249151885	0.3695181131588542
120.5	23.5	0.129786229219011	-0.300036747457909	0.303484565961842	-0.0506299780232901	-0.231558488388511	0.208422097669101	-0.03465186364689091	0.37189938541849815
121.5	23.5	0.139431437295657	-0.300521159439873	0.305439612748232	-0.0520320124513459	-0.238324799142069	0.221480405829875	-0.0255136287606288	0.3636807828035615
122.5	23.5	0.139842382471588	-0.309050542341696	0.331194567403545	-0.0628016515701088	-0.219572874007682	0.235713518133431	-0.0427393000996431	0.3539758754384852
123.5	23.5	0.141835151503736	-0.309773705971281	0.329956467424248	-0.0680415503945597	-0.224707735818704	0.241326957425607	-0.03936687750781124	0.3497610807819223
124.5	23.5	0.142711951870802	-0.278056858581093	0.312684465143908	-0.06183957140844	-0.226448061953326	0.249517060933908	-0.032955276764680734	0.33228459449492476
139.5	23.5	0.0918507559917702	-0.282828146699288	0.260793282714528	-0.036891936853756	-0.228932730293105	0.177983907865345	0.046681044665033256	0.2619760748167756
140.5	23.5	0.100405671013101	-0.221507917935362	0.205375877789179	-0.0967784332008858	-0.136715124119697	0.129323353011621	0.1399139184191387	0.16425140539184546
141.5	23.5	-0.34820262830254	-0.542340907047272	0.162455423272443	-0.159483934443725	-0.0887080725095893	-0.0411043790706277	0.28505804533609164	0.08565363839989497
132.5	23.5	0.141832589726246	-0.295105195087835	0.328131170849678	-0.0601789343417134	-0.223282735007966	0.235271930827772	-0.05029433058247973	0.33797776916090094
133.5	23.5	0.135084824817084	-0.296881680194239	0.302173437210431	-0.0541255399299296	-0.233950120401069	0.212877016359028	-0.03279449201729392	0.3406694104206021
134.5	23.5	0.136745453145453	-0.286994449185681	0.302246182451858	-0.0554975693139937	-0.226009462612624	0.228876646621006	-0.01641228289257514	0.3358970018567529
135.5	23.5	0.135409998345845	-0.300542772376779	0.295460789324018	-0.04257455196802	-0.226868430667789	0.21345161999854	0.012266428130255124	0.33865699501858604
136.5	23.5	0.15011031245773	-0.321494249673655	0.30042719260688	-0.0422741970077898	-0.231856974511835	0.207059330965614	0.033777928544210745	0.3360163904638932
137.5	23.5	0.125433753960982	-0.326388297534516	0.27735507166098	-0.023382963646234	-0.236597214896919	0.173964970559893	0.04428247479415793	0.3212662810542368
138.5	23.5	0.0984353094722717	-0.309939840117908	0.256988605075599	-0.0299355873648159	-0.237602218049316	0.168509474777524	0.060825830932956654	0.2820359496041541
-100.5	-23.5	0.249866018585379	-0.105435699960623	0.203704390380244	-0.0846148103365043	-0.0798130334455847	0.0819381958927424	0.09956555680124177	0.20776579773566212
-99.5	-23.5	0.100733801011604	0.0023124915698664	0.0800158727021109	-0.107164199198275	0.0633668864863503	0.106388749066413	0.11664064173019324	0.13880706090705744
-98.5	-23.5	0.0998926098197754	-0.003133435869806	0.0941604613099613	-0.0673081300706143	-0.0451120499788185	0.108607877344587	0.04994068618622514	0.20468640898151247
-97.5	-23.5	0.135011589318034	-0.0458391766772156	0.116313838425673	-0.0542566279457514	-0.0508650613222244	0.109539338893105	0.04533768693475857	0.22837408764919273
-89.5	-23.5	0.302830065777022	0.131578716955774	0.16870443907342	-0.0094812665438822	-0.12037845845678	0.0831492330939072	0.25416585463412067	0.0878720921649558
-88.5	-23.5	0.271785070638169	0.131720740303968	-0.12936925217087	-0.0265967933972202	-0.146360505121436	0.102060959665628	0.23078414166451636	0.12395493303919264
-87.5	-23.5	0.154651638366682	-0.0661059084292347	0.110793474250024	0.0753417125971132	-0.0458674243219277	0.0992109651891985	0.18572768831605738	0.17374051831134094
-86.5	-23.5	0.158845083690367	-0.0617943385670284	0.125982394089007	0.0668054023415835	-0.0613510678485686	0.118431936506094	0.13263193210903063	0.17092432641212238
-85.5	-23.5	0.150741017609946	-0.0800919455727508	0.100918273581168	0.0579695010574267	-0.0267971477479025	0.0951799196403063	0.18276825067659727	0.13766021372201653
-84.5	-23.5	0.0860382261858527	-0.0538931765101203	0.0651993934981617	0.0233139523686221	-0.103526146516945	0.0773338591392408	0.2208633677434454	0.09372973069911147
-68.5	-23.5	0.162116020474462	-0.075848465075757	0.0625295835547025	0.0704980376379623	0.0655193185598022	0.0888399159341452	0.1912970048627951	0.005937446611432887
-67.5	-23.5	0.178894604556737	-0.0673565822886788	0.0128412124295833	0.104934038361145	0.0708507222446055	0.0566028282578565	0.30644507604569654	-0.03997287552880397
-66.5	-23.5	0.166747364119576	-0.0602439834706372	0.027736767989486	0.0898054973712425	0.0511160166725942	0.0844171182732988	0.2653554611195336	0.0008003009682218302
-96.5	-23.5	0.103200563628849	0.0030657629051474	0.0773146190628963	-0.100782926662986	0.0628069827124797	0.0996752237225042	0.11941990880875673	0.11460765452977928
-95.5	-23.5	0.0999932332386869	-0.0027943722548995	0.0852599640278689	-0.104126280208372	0.0266897737281618	0.110150764321086	0.08468496526158457	0.15380952997328326
-94.5	-23.5	0.0911688163954969	0.0062215990061269	0.102025686632878	-0.17940073053199	0.0039798704996913	0.101650935603208	0.009584303267075241	0.17312415517089896
-93.5	-23.5	0.0887624687149753	0.0103722788565338	0.0503938863881432	-0.0443413674557828	0.0975137866579971	0.0688075857244639	0.2051803967438729	0.03900872387869367
-92.5	-23.5	0.136448089986142	-0.0484909982493338	0.10171877786172	0.0581497373634586	-0.0220992168629657	0.107644738791896	0.2297880121292866	0.09028803965089699
-91.5	-23.5	0.26199232084981	0.0616688159181205	-0.248628841655926	-0.035225096230894	-0.0117147893166183	0.0823782821297099	0.3641770329261177	-0.04241261012347475
-15.5	-23.5	0.532739138963	-0.281717261479345	-0.0923993850805817	-0.0901449022864355	-0.198391086676939	0.140967567752042	-0.17718948899317497	0.5212735563661743
-71.5	-23.5	0.252960693857202	-0.0397676697415001	0.195217287327376	0.0551499420027559	0.0194924190078261	0.0693113737334827	0.2441166609015548	-0.0377422751429484
-70.5	-23.5	0.214024007175531	0.004134881347049	-0.249801506893662	-0.0571468893383781	-0.0367220147813906	0.0927905605760178	0.1914820661852598	0.030379272607299772
-69.5	-23.5	0.166195523611257	-0.0647224848391255	0.0797797677989037	0.0741470072011298	-0.0059172936330905	0.108943418039694	0.16577476778655414	0.05690105205663919
42.5	-23.5	0.516147416630953	-0.234635998337126	-0.175137514906551	-0.131416702372659	-0.154906806960798	0.112445036481695	-0.20496293793498513	0.41924178480500535
0.5	-23.5	0.569383226517636	-0.378539228810075	-0.0988430043042006	-0.0827799429005756	-0.202743832991354	0.123154686892137	-0.16554654596795282	0.5337299430855309
7.5	-23.5	0.602460522312519	-0.261605996242757	-0.146365866654283	-0.103935584123251	-0.190412233049227	0.152887103279707	-0.19194487469860055	0.5081807407300597
8.5	-23.5	0.549835625452912	-0.295254098142757	-0.104712178531142	-0.0665949307933787	-0.234792874223833	0.0945128729705468	-0.21573944774045187	0.46906113922080994
31.5	-23.5	0.607835591338668	-0.343167531340718	-0.11323028087109	-0.116920629885108	-0.190964988007153	0.124271051269322	-0.20418280947152742	0.5578730890621723
34.5	-23.5	0.591087510985911	-0.291140328309014	-0.0340662313836044	-0.0601045605231523	-0.103293661406068	0.063391545360293	-0.2050186396199881	0.40031785243653617
90.5	-23.5	0.0611974552102604	-0.356194532810315	-0.0800094362909248	-0.084630845367186	-0.0985645076025979	-0.00758614564351	0.4352788247138235	-0.0013271439330201527
91.5	-23.5	0.0457121838344232	-0.29081852851611	-0.0454639686626121	-0.0308876348764933	-0.124645593764159	0.001221204332388	0.29362236094184546	0.026566953062904262
92.5	-23.5	0.0619933049600678	-0.301199270399308	-0.0864895740450039	-0.117386886606918	-0.110724870834694	-0.0153187009656369	0.23247091610288245	0.05045733371949767
93.5	-23.5	0.001124485246078	-0.26618614670087	-0.031342930530851	-0.220322090675504	-0.005443073306454	-0.0048873024064582	0.272125980216897	0.006072037212632664
94.5	-23.5	0.0373519161350888	-0.294711285338365	-0.0425014810691428	-0.168785693382093	-0.0694956564226033	0.0043491428235116	0.16479098282188404	0.0314158287124904
95.5	-23.5	0.0490626433345397	-0.258543084612142	-0.0224889465136363	-0.207776471843956	-0.0453949750986392	-0.0113218535867932	0.15029763699412763	0.04354446431330635
96.5	-23.5	0.0446191386881467	-0.282529795169017	-0.0470991371278287	-0.173697229946547	-0.0868925352522691	-0.0148037880697121	0.16104595129347313	0.04763478669959104
97.5	-23.5	0.0140875748352049	-0.258751398970509	-0.0155657705687142	-0.118818614420399	-0.0510954129432894	0.0121102251351836	0.20707042317249552	0.01963861588827623
98.5	-23.5	0.0214601669616953	-0.268692007956423	-0.0354762306636781	-0.132066661129811	-0.0660344249237969	0.0041538755559239	0.2644098156657304	0.009879289510406043
99.5	-23.5	-0.0013955114514793	-0.216424643618839	0.0238793471720967	-0.229695011753719	0.0145421828916266	0.0024443121798811	0.3278091474695184	-0.027367150338197827
100.5	-23.5	-0.0082218607021519	-0.213779529155963	0.0314861792716457	-0.19779145442471	-0.0189243548402415	0.000276934165898333	0.30735709193031713	-0.030207517289273
101.5	-23.5	0.0196708309185813	-0.16931616747078	0.0232344388305807	-0.211613360831485	0.000589037553795064	0.0029845679228034	0.26634119788807153	-0.0436752325792999
76.5	-23.5	0.14839410817427	-0.358824595974354	-0.167567874375295	-0.157151134604301	-0.129527547956169	0.0739632391793668	0.0938292401811117	0.1945402979195708
77.5	-23.5	0.122959053297091	-0.34631224721702	-0.118766963088361	-0.0770850381469486	-0.15940432514328	0.0323013268494242	0.14318944881995563	0.15667283302366866
78.5	-23.5	0.0829305455951305	-0.327824990145885	-0.0912625536777397	-0.0410681227459625	-0.180277635642386	0.0524550812453184	0.1860917914831319	0.11413933606524466
79.5	-23.5	0.076738241492497	-0.320251192328447	-0.0998135685979135	-0.050142053935461	-0.17564289323366	0.014993344892446	0.19294843995957728	0.08244814814442762
80.5	-23.5	0.110362577176149	-0.260468803644086	-0.0546952285241021	-0.119368328215272	-0.123864766670886	-0.0266006807037496	0.17156947902331127	0.05702284723674113
81.5	-23.5	0.0926707600824576	-0.217279646537853	-0.0534397639028668	-0.167824459590055	-0.0720681603915167	-0.0155591488028476	0.18794140311771323	0.057174596442997765
55.5	-23.5	0.559578696496377	-0.382221134755505	-0.127804139675609	-0.0689818725922634	-0.211861971049091	0.0670458618076494	-0.14187982858106263	0.37515950499689943
70.5	-23.5	0.0851888098004761	-0.271435262092832	-0.041448199308523	-0.0051935434880882	-0.146409755066798	-0.0209405761272559	0.27671591272073337	0.13976686864421517
71.5	-23.5	0.153137202636724	-0.278845860859597	-0.106706363524059	-0.0813050922090261	-0.17467885546943	0.0697147681975644	0.03557885343033656	0.21267515054536196
72.5	-23.5	0.245120079821835	-0.3465262926549	-0.160453126932088	-0.103783324072697	-0.149989054920372	0.0676056659844468	0.006997948343942065	0.23304160040493138
73.5	-23.5	0.0760711108586424	-0.433478256279489	-0.131242542045167	-0.101317730255109	-0.161159568746468	0.099465299069509	0.04222637734747082	0.202708465682653
75.5	-23.5	0.11783744110653	-0.468403826021374	0.0994907781904814	-0.145454562528639	-0.145804777552813	0.0933914564340586	0.08873043149231956	0.1914019676726735
116.5	-23.5	-0.229847337367893	-0.326868568246179	0.0402738806578358	-0.107657165952387	-0.127790919790473	0.0117138716403735	0.3654656962742079	-0.07006522002181569
105.5	-23.5	0.0188095268696844	-0.19801307462414	0.0199747376297189	-0.179926692308997	-0.0219776105768185	0.0177855759180018	0.26566233517847915	-0.021740878650829416
106.5	-23.5	-0.0040525138301014	-0.217678320545521	0.0570411816009496	-0.160324536104415	-0.0594782175191022	0.008686874588174	0.31242731303055654	-0.04768692731777293
35.5	-23.5	0.486068413864441	-0.256078731606461	-0.133073872142428	-0.0624875202184317	-0.17004885297387	0.0793360673700926	-0.1956731004185507	0.31222626023974037
40.5	-23.5	0.37225408779437	-0.210577621850121	0.0524641890713263	-0.125462665501808	-0.205028096945434	0.0290958787813506	-0.12696743860440304	0.22797741243535954
41.5	-23.5	0.496795976491569	-0.243971191486224	-0.170396308521657	-0.131468293195648	-0.158695400588686	0.10894906771121	-0.20024109156431283	0.34790656294088673
-55.5	1.5	0.30331707470136	-0.127782190604843	-0.154232592202143	0.18034271559159	0.0647016376507005	-0.109385491155379	0.4259202835585239	-0.07302560855372396
-54.5	1.5	0.315995370850927	-0.136858782250039	-0.149789248723323	0.170718261953892	0.0496803998019592	-0.0918419324994857	0.4151807358135315	-0.06304984404003541
-53.5	1.5	0.331341811910655	-0.10925813550157	-0.136466881589453	0.174409811672808	0.0627907733151315	-0.0615878741852897	0.360488124775395	-0.03708771472393411
-52.5	1.5	0.345946916452077	-0.088970889207226	-0.0994848306532008	0.174467117953898	0.0624469308715167	-0.036138291282114	0.3419646218801021	-0.024424276711581743
-51.5	1.5	0.362882569309996	-0.0923172875393542	-0.0961336435748542	0.164477191805836	0.0644009515516554	-0.0180338208297299	0.3488184640941349	-0.0218016472259516
-50.5	1.5	0.278660424355428	-0.115016180754615	-0.10497850459923	0.189957219848357	0.0696876219401565	-0.0650052514047431	0.37519315464584463	-0.04500986756870561
-49.5	1.5	0.304361244531382	-0.123451286795877	-0.138182339806752	0.18954372990531	0.0719989476705317	-0.0951925357405664	0.4034248795719271	-0.09310387472755753
-77.5	1.5	0.172453150792466	-0.0439862781891423	0.0701721224195557	0.0949910264484077	-0.0166669521132578	0.108207284660941	0.1473142095886105	0.15515609378993203
-76.5	1.5	0.169640938084177	-0.0598099562248005	-0.0119993196175666	0.136181202346261	0.110376514198065	0.012688779046277	0.2951830322779565	-0.043554110326054316
-75.5	1.5	0.165737947698833	-0.0968314498934322	-0.0060022023898572	0.111648260614942	0.135596991037257	-0.0269883893470503	0.31840308433116876	-0.19359678832634486
-74.5	1.5	0.230005849863366	-0.102876421795912	-0.1034767097921	0.19347404266966	0.112124316168628	-0.0950046127180241	0.4897923973575157	-0.1759840480475418
-73.5	1.5	0.235752583060632	-0.10848343178308	-0.115574511815339	0.194646294632269	0.108965435888062	-0.107319700804388	0.44550170387047405	-0.14202431508861368
-72.5	1.5	0.249691158580858	-0.103300883530236	-0.143882220400366	0.194370691508497	0.100269877221991	-0.122281838238529	0.45367452055312574	-0.14186634379413082
-71.5	1.5	0.242507866331593	-0.107818337207345	-0.122941590857983	0.194405707585726	0.103250440378371	-0.11025102103563	0.4717868455742347	-0.16175454215964832
-70.5	1.5	0.243029724304769	-0.11045248861285	-0.125739315176373	0.193553602128269	0.103018125637362	-0.112703801572994	0.4774199749050307	-0.15477578727908198
-69.5	1.5	0.248589476294205	-0.127315573744479	-0.143312302402155	0.192408886321074	0.0929980507461505	-0.132767226385767	0.49460228594401484	-0.17184565587050984
14.5	1.5	0.174512390669952	-0.404583392597732	-0.0190205416608612	0.014819789435258	-0.219976409454326	-0.21421286426709	0.3482054224076575	0.018032021896202663
15.5	1.5	0.169854472150493	-0.50956704299873	0.0800374535990051	0.0115097419014976	-0.216091316419143	-0.190157298086967	0.3546478357569612	-0.025260324764657335
16.5	1.5	0.186998486086639	-0.41642684091942	-0.0648076633752881	0.0294631621969437	-0.198744011520255	-0.177069765853573	0.35305046360024317	-0.0450318735364063
17.5	1.5	0.190334639686948	-0.454238558115672	0.0494733539332755	0.0181841518557276	-0.197131813322873	-0.192313338281623	0.3720942772487187	-0.05069403699967006
18.5	1.5	0.224479734305698	-0.565230671459957	0.0910273726023039	0.0024439524413722	-0.211168346232831	-0.169378251799817	0.37920627838759746	-0.05261287739958121
19.5	1.5	0.219835334137425	-0.560678461808357	0.0944293780227909	0.0074698913638836	-0.219373845466088	-0.134286305075334	0.3827086442248244	-0.049324693518451104
20.5	1.5	0.182669477584327	-0.533689014177544	0.112058660187418	0.0183961904982398	-0.225399868150184	-0.157578620424802	0.3857587714541313	-0.046117495262541414
8.5	1.5	0.189000513417294	-0.403129413075675	0.161246223230679	0.0019369066074194	-0.22249013193285	-0.131344045328812	0.3664255292914543	0.00971413469105704
9.5	1.5	0.177615681992975	-0.366050920095827	0.00735647439478	0.0539719741919748	-0.218617445991	-0.203098988082052	0.38097250569953534	0.008522926546018357
10.5	1.5	0.150195692100246	-0.335601142307696	-0.0019285982430833	0.0509274483387938	-0.217565187096686	-0.197891208362041	0.3895104062937385	-0.01232511055225623
11.5	1.5	0.181124311783359	-0.382341111225334	-0.0191679458602404	0.0437844826356234	-0.224324731077667	-0.206166862856024	0.34736480631789785	0.005035209489003588
12.5	1.5	0.17743530074304	-0.378387866871691	-0.0040581509158465	0.0450659000506388	-0.227662742371893	-0.208945029200973	0.3512265522763223	0.002214914300517689
13.5	1.5	0.181632609322613	-0.401181363140323	-0.0364510420036623	0.0357906556135374	-0.228923324010476	-0.211211238018248	0.35826872380901426	0.016576527572415366
-48.5	1.5	0.294854252534157	-0.128184478424024	-0.139796672961378	0.182882319284874	0.0637360931815896	-0.0985085304391777	0.3999916005545462	-0.09894160666650345
-47.5	1.5	0.272695655789882	-0.109543695362656	-0.0847840160847973	0.185502732686585	0.0581677164931346	-0.0517440585462697	0.41125374059529113	-0.04684440606556379
-46.5	1.5	0.253968588897909	-0.113129886180736	-0.0928227339261429	0.199912913127043	0.0928010762452829	-0.0872932095502551	0.43472397174537897	-0.06329120040515902
-45.5	1.5	0.3252211334722	-0.0889466037958442	-0.0935009824943389	0.194957058152437	0.0787610536394859	-0.0493600618028343	0.40017421078282206	-0.008597545346490747
-44.5	1.5	0.304604923684535	-0.0858440767582695	-0.098305501134978	0.19254942884427	0.0801448620019729	-0.0670758228056778	0.38290305653237744	-0.015972858976542086
-62.5	1.5	0.329805195041516	-0.115866008948239	-0.179428669404583	0.176584701818262	0.077490634644218	-0.127802504426002	0.4685553010003428	-0.17841731178731
-61.5	1.5	0.467637409620581	-0.0574404814811805	-0.134301014513087	0.139792429675301	0.0328817323215478	-0.121043800071921	0.43490815659080695	-0.15541817353032267
-60.5	1.5	0.350553855351623	-0.117774900691324	-0.231604872851919	0.139132055432028	0.0356641314199148	-0.0982566161387681	0.42580472069366665	-0.16099320037395026
-59.5	1.5	0.296271955065421	-0.157938480128938	-0.181551447881098	0.17159658547545	0.0645580718699843	-0.128081519065017	0.4152554498739302	-0.13138398350927355
-58.5	1.5	0.297107872706337	-0.128979175984567	-0.153722757362349	0.181407637754504	0.0820607501446969	-0.124963097186377	0.43832932324420176	-0.09949542790482124
-57.5	1.5	0.284103725889683	-0.125596753186297	-0.145105813059239	0.188879993434824	0.0947015425788283	-0.12255924512554	0.4300894711453197	-0.0984529637251264
-56.5	1.5	0.301690943624524	-0.135401878004284	-0.159633269706969	0.181307870417583	0.0785821322947565	-0.114381630634617	0.4160915333339027	-0.0776393647211908
35.5	1.5	0.252322273064802	-0.256029112445589	0.0704223168153866	-0.046654124130224	-0.236711694740473	-0.0604606480159969	0.11491584678214348	0.1020194725337136
36.5	1.5	0.314130444275145	-0.300516404017602	0.0357252455858138	-0.0292694964200234	-0.277857037820262	0.0046044525859506	0.12730989697535924	0.21563524295229178
37.5	1.5	0.366510108043867	-0.269767925911738	-0.0058326126464006	-0.0293959783133641	-0.250819076546944	0.0804203726926034	0.023906043977395087	0.30402919226848524
38.5	1.5	0.415907856890578	-0.300964322239047	-0.0930779176378171	-0.0214733383932714	-0.234896418220471	0.0519187031837827	-0.029011143496386806	0.29811533556896164
39.5	1.5	0.401944297780704	-0.252310855954432	0.0099196089273797	-0.0166641500552063	-0.246020494543909	0.0372829934862738	0.03866577741171882	0.22492959914730895
40.5	1.5	0.375988890201449	-0.497849256124479	0.081593784560868	-0.0318760245063655	-0.190504540989705	-0.025779268501134	0.08745865133650116	0.1882113542869436
21.5	1.5	0.18669659047336	-0.528238174001862	0.0844016420923084	0.023844341589209	-0.214101789297275	-0.151778197508835	0.38827343211295984	-0.05075763347608504
22.5	1.5	0.211478991304909	-0.539212281593151	0.119762535008474	0.011204885043278	-0.203810164344512	-0.165457337396982	0.3773557799846516	-0.04578096153939236
23.5	1.5	0.184417921281519	-0.436679173190281	-0.0558582339067868	0.0093281890308204	-0.203354562888333	-0.193829334838709	0.3718464452305918	-0.04017679994579475
24.5	1.5	0.218295886621883	-0.444041913025486	-0.0966942834849807	0.0081753571188666	-0.2054654965711	-0.160299483173792	0.37249783324600105	-0.05153530239889691
25.5	1.5	0.190051505286401	-0.406515211483141	-0.0603810352933075	0.0196039558082474	-0.232900131405659	-0.181075221726159	0.377293237854744	-0.0721411735248651
26.5	1.5	0.200528623586092	-0.398133098195842	-0.0178020060174464	-0.0102001014211071	-0.21205021567895	-0.180539064081678	0.3709239158224056	-0.09329603913281591
27.5	1.5	0.176978747768485	-0.332566664433731	0.0016104617893922	-0.0258446509023861	-0.203815806654867	-0.152626619811765	0.36458572772505404	-0.11349336237606192
95.5	1.5	-0.106421231376704	-0.367421473115232	0.056817811363681	-0.0730143113833469	-0.113028646846745	-0.0711621326957752	0.5152205056245649	-0.18565531682834627
28.5	1.5	0.212646792981336	-0.257883111131574	0.0682313036162432	-0.0460475976104522	-0.222092989582422	-0.104144573258433	0.2207993784697945	-0.03481442787623257
29.5	1.5	0.255357086741661	-0.250566394616225	0.0843936677298723	-0.0427985640078896	-0.232760317041999	-0.0472047512647694	0.1502348225155885	0.055882531063027846
30.5	1.5	0.205594382928451	-0.25983122689256	0.07643669349837	-0.0279917136624039	-0.230927765224984	-0.117488019191122	0.2300889923527367	0.013887956496294407
32.5	1.5	0.224061249483446	-0.320675281492466	-0.168806163094805	-0.0925891459564644	-0.140845579727044	0.0970679227229261	0.18199196524609304	0.10016542199740586
33.5	1.5	0.22022840022451	-0.254329066926656	0.0720943076202296	-0.0501907410146112	-0.226221839738527	-0.0719629845017567	0.18262606174360685	0.03661755984716442
34.5	1.5	0.268927099609255	-0.240178034799476	0.073064907982958	-0.0850896263418853	-0.214453603258671	-0.0175598172208114	0.08255791460294173	0.07417650449918103
-68.5	1.5	0.241404934631792	-0.0962822091381417	-0.129952624357606	0.193867681042277	0.105289693169545	-0.108917507458072	0.503906905795289	-0.17536561240522633
-67.5	1.5	0.250420338537195	-0.118093166675312	-0.135608665194832	0.19566243093322	0.0942692717931267	-0.124464404471556	0.5046219938927263	-0.1831483504969037
-66.5	1.5	0.256158316761359	-0.117989638821258	-0.160678772186942	0.19075395336813	0.0956840947355679	-0.136829654543968	0.500286285437978	-0.1805734364001365
-65.5	1.5	0.262093950892633	-0.140249737360837	-0.154718923176731	0.192266185664901	0.0902347203218818	-0.135625945486761	0.4669488608256647	-0.1840079351708144
-64.5	1.5	0.26754128539835	-0.163231399774976	-0.178851880539941	0.175589299913764	0.0856176021480823	-0.129217164101633	0.44757114719670765	-0.174803687806138
-63.5	1.5	0.277425192915107	-0.180482062444487	-0.193627470508067	0.168897497082221	0.060474123805293	-0.131080294350521	0.44725299008950864	-0.15754942100817068
118.5	1.5	-0.0200179606691788	-0.404039894148722	0.0449572556373176	-0.0682605332758732	-0.134044508002435	-0.0307917922292573	0.3290096161040947	-0.051267452443798565
123.5	1.5	-0.0033156074274089	-0.590690159412949	0.111390047237951	-0.15536086489188	-0.136489727820535	0.0114240192152733	0.4012281193439619	-0.13563156163736154
105.5	1.5	-0.093275666170219	-0.455813578973053	0.202163366493803	-0.118472141843531	-0.0295297279711349	-0.0718352809754316	0.4605677023207111	-0.1708595471280767
106.5	1.5	-0.0441262591981323	-0.394066214311683	0.0735823155064742	-0.0953034937324893	-0.0734042053288075	-0.0889474712125008	0.4896161792785838	-0.16876573124942626
107.5	1.5	-0.044179702455626	-0.393875386782337	0.0710145073305307	-0.106188787625795	-0.103885766013695	-0.111208709185058	0.4811598642703793	-0.149802376013833
108.5	1.5	-0.0400235621041544	-0.411573871625267	0.0670794417470831	-0.103035467388637	-0.107936966564847	-0.102614190681052	0.5031342364227568	-0.15381258775061893
109.5	1.5	-0.0380657758181072	-0.410024401233207	0.0717101344508724	-0.0770636260001629	-0.123259974081468	-0.0809955695569193	0.4951774355579944	-0.15176283147667619
110.5	1.5	-0.0404698594671638	-0.405272486546617	0.0828566069913852	-0.0827059675084889	-0.111492182714979	-0.0968034109222938	0.47988483893800815	-0.15523816236760066
97.5	1.5	-0.0489254864610176	-0.320045124198775	0.0702144384990619	-0.132883689981174	-0.0595207970719663	-0.0559631052445669	0.4563249763300003	-0.14506142352247406
98.5	1.5	-0.0354350200075835	-0.373424208722158	0.0527334408394025	-0.0545289755351781	-0.104111705576341	-0.0781908109194125	0.42433131348873815	-0.0895488095915201
99.5	1.5	-0.0406894841508247	-0.394524570119334	0.0510967147172122	-0.0793063901898973	-0.101814760276921	-0.0690534830608097	0.42080767056727897	-0.12404919357545814
100.5	1.5	-0.0361444057927467	-0.343068116800169	0.0441494281405169	-0.0797946469458484	-0.0965248214549932	-0.0631258467061131	0.44259853928934284	-0.15348425003246138
126.5	1.5	-0.0046663575058868	-0.29763626296879	0.0992811784251426	-0.0745005271461742	-0.109784136345012	-0.0642948864534572	0.44319468760938013	-0.14414012428323664
127.5	1.5	-0.0401427815483702	-0.377576404595988	0.127578777216704	-0.129747652444141	-0.0867819885680003	-0.0582553668898085	0.49091585147817735	-0.14785235086994206
128.5	1.5	-0.055558279542011	-0.352461823181773	0.115393013339923	-0.17411831835261	-0.0645835449909055	-0.0232579455626264	0.479633821748631	-0.18690877217291188
129.5	1.5	-0.0324016169703605	-0.257542815656587	0.18954398631439	-0.160113169729561	-0.0840612909680685	-0.0343460084877817	0.4969051436590516	-0.21252841557013563
131.5	1.5	-0.0193070940070759	-0.496896610652824	0.20531944328003	-0.0741594840509307	-0.116340227340654	-0.0279489294285954	0.4212000784519298	-0.14408971070325177
111.5	1.5	-0.0414546632553732	-0.390768172597345	0.0882155823735229	-0.0737238977698292	-0.0977813242881098	-0.0975644126209614	0.4453957372901364	-0.1530038472967557
112.5	1.5	-0.0411365731352449	-0.409787163231184	0.0842804766530203	-0.0657458476326153	-0.112005764510933	-0.0803888065766455	0.4371062008969713	-0.16111900549483596
115.5	1.5	0.0032675680112481	-0.282298460383578	0.0897939616689553	-0.0884585463348944	-0.0823848137491583	-0.0596145533436956	0.3072945516621651	-0.1064709039584138
116.5	1.5	-0.0054739027164921	-0.27966807935776	0.137106251965302	-0.110966344606445	-0.11006421298537	0.0010820521272221	0.3607971080742248	-0.11464696457085854
117.5	1.5	-0.0567959690521541	-0.348280152245817	0.0883208374750829	-0.110816344972896	-0.080341106102531	-0.072226596993551	0.41080369712828724	-0.12810276743659887
-68.5	-1.5	0.252115071018499	-0.123241201180145	-0.136854890867946	0.199945141377365	0.0970402635495967	-0.121658936601879	0.4600876232179861	-0.12624303729456357
-67.5	-1.5	0.256082013008914	-0.128412000145686	-0.132935983138302	0.197737291289275	0.100652804151803	-0.12310978253695	0.4820359877682819	-0.14148978748663546
-66.5	-1.5	0.257491902103131	-0.130175664563308	-0.164566131438258	0.192045139764275	0.0870880251037674	-0.139273873884191	0.4874791021751936	-0.1579652471553993
-65.5	-1.5	0.259739939140493	-0.134616438345491	-0.140090358913793	0.192896795259838	0.0911345596404006	-0.142786271276451	0.4998122797393598	-0.17250039477022933
-64.5	-1.5	0.256385458668378	-0.128746044820552	-0.132965052129407	0.197541034081842	0.0946784781681101	-0.126945840550544	0.4813073400328281	-0.14927519275050274
-63.5	-1.5	0.229541131911007	-0.0967749136265189	-0.114578049496342	0.194954841174134	0.108004827029006	-0.10818012418284	0.43653764276494234	-0.1357740792316519
-62.5	-1.5	0.241554973553181	-0.100292668599677	-0.121987429500583	0.196416358260917	0.11005230491585	-0.106719022390036	0.40416057250458387	-0.09522437755614507
-61.5	-1.5	0.272447875199982	-0.119431112501308	-0.117747813086248	0.181983148778657	0.111717473749816	-0.0866309032706664	0.4014119230276724	-0.07683570329984109
-60.5	-1.5	0.294795778570431	-0.126110137211848	-0.12853357843171	0.192748489444482	0.0791574084229091	-0.0865001964212078	0.3726782926967526	-0.054449880080157345
-59.5	-1.5	0.267229217788609	-0.109663662756558	-0.0991559605819285	0.198217770267036	0.0827361109960399	-0.071235100984238	0.3634174126127259	-0.042818425539881626
-58.5	-1.5	0.267674292680165	-0.113036224394397	-0.0899355656765482	0.198147906927956	0.0826038777329141	-0.070656169479259	0.365232079874816	-0.011813215955360805
-57.5	-1.5	0.298731356565153	-0.115476442041531	-0.119918548493979	0.192979797004488	0.0852737230820359	-0.0833082605638653	0.3805956724741763	-0.031940372557171075
-56.5	-1.5	0.246249451475484	-0.102502730139951	-0.129294101152867	0.193332726817686	0.0996774186020098	-0.105089070669532	0.3998790727850267	-0.07252532067986468
-76.5	-1.5	0.286016082297637	0.102385772032953	-0.150826999638588	0.113876411589021	-0.000818895035858259	0.0205126292170039	0.3713248759089428	-0.06720438119950177
-55.5	-1.5	0.273383037042988	-0.126960273958966	-0.131045951775189	0.198496222236417	0.0965672205807952	-0.0972314186862499	0.40551434017163646	-0.07102488171582139
-54.5	-1.5	0.290460371102598	-0.123844694083456	-0.125771341652361	0.19155252884705	0.0872615761958495	-0.0847987750049432	0.3863749576201923	-0.04657741715177102
-53.5	-1.5	0.349199385715571	-0.100643189741397	-0.0978965455155939	0.170935290783179	0.0542446368638948	-0.0274657447262128	0.34587560831934555	-0.017064277030763454
-52.5	-1.5	0.314380778850107	-0.105133726250185	-0.107998291927823	0.181082192511528	0.0752183960308015	-0.0526899274935771	0.3506326345659462	-0.028760211356098284
-51.5	-1.5	0.34065441272346	-0.100119272029944	-0.107426154180098	0.18227860555127	0.0687548681896711	-0.0390269534910725	0.36432506867471204	-0.03209094752817949
-50.5	-1.5	0.322294512784367	-0.112498364497738	-0.123964878424335	0.184812157716748	0.0739247295560833	-0.0769335602095673	0.3799756872374296	-0.041347688741093555
-49.5	-1.5	0.321043680884196	-0.10015456359075	-0.109465668819994	0.190151952557102	0.0668368679784446	-0.0694862187262467	0.40023662742549193	-0.03382396722662099
-75.5	-1.5	0.175200648180332	-0.0852796848531813	-0.0059737667755903	0.146149502900988	0.132126263061945	-0.0422316326298772	0.47775800035947763	-0.22071640998016498
-74.5	-1.5	0.123100647856121	-0.054230637916612	0.019903091461128	0.0764668231377942	0.125775035070104	0.0265192098735907	0.2689041544599566	-0.16001983160622812
-73.5	-1.5	0.195453818726736	-0.0973842953062685	-0.0679591716606641	0.164233055769902	0.131412426871433	-0.0582665963743995	0.4957609566631733	-0.17591600471399757
-72.5	-1.5	0.212520068623712	-0.107158027154424	-0.0745342632269323	0.1826359077469	0.117524034211859	-0.0610378444523367	0.4758270617884873	-0.1196767853410004
-71.5	-1.5	0.231799848334105	-0.123005622932275	-0.0977401693010591	0.195432353139166	0.10468559548938	-0.0932667902165531	0.4409821168420017	-0.09685778668631127
-70.5	-1.5	0.232569805397384	-0.108207071328139	-0.114487569335005	0.200036386764062	0.105394619298485	-0.108371934871066	0.4412833658497806	-0.09815892821717512
-69.5	-1.5	0.250299289054653	-0.121261907199967	-0.133625066051368	0.199161827396445	0.101411802482665	-0.116881653609519	0.4562332698065623	-0.11813354955528294
14.5	-1.5	0.181883167955706	-0.387316847820331	-0.0239368693025727	0.0170487212202917	-0.227965137892524	-0.219047473641269	0.3507904163560364	-0.006640502953520916
15.5	-1.5	0.177999534653807	-0.425559595049877	-0.0183290372911706	0.0266563364616987	-0.232986110376078	-0.204858388796908	0.35490510808898346	-0.008575193815512595
16.5	-1.5	0.180983468473507	-0.430989668484467	-0.0242597344432568	0.0234062170645262	-0.2335209543197	-0.19348623647938	0.3540589677292534	-0.028437165844636344
17.5	-1.5	0.181195656713978	-0.385760230392505	-0.0308497773655992	0.032753590092726	-0.232376463997847	-0.199562043900317	0.34842455467466904	-0.039043078547587116
18.5	-1.5	0.178984192295303	-0.42044065770496	-0.0244172103586774	0.0325237447623059	-0.233106703712586	-0.207429593951777	0.35729500261148256	-0.03479365218892
19.5	-1.5	0.179503222063936	-0.430449419558073	-0.0263300516105718	0.0306083250692279	-0.221564099027051	-0.208795835876233	0.37579873692957044	-0.028681816871360927
20.5	-1.5	0.182041742350431	-0.404837633950582	-0.0476951500127264	0.0247913620618381	-0.225557768529174	-0.217030310832267	0.37893172153262666	-0.02796772738166297
28.5	-1.5	0.176424907801936	-0.329156679756886	0.0122100561530788	0.0230667778769964	-0.240414018840475	-0.175467795206983	0.29027829427434665	-0.037741701863666176
29.5	-1.5	0.23148749015091	-0.244791329630102	0.0688806367530133	-0.0132180297417529	-0.240602899907087	-0.0205519304522903	0.18408752600429712	0.04887456919294624
30.5	-1.5	0.243125961888844	-0.262733549047881	0.0936241603954932	-0.000469289859767834	-0.25981523285073	-0.0629373672714445	0.1869951419402715	0.052303636985402684
31.5	-1.5	0.217722340569919	-0.259942216441834	0.0729610455552858	0.0041702799510792	-0.263070621532007	-0.0766774318985603	0.2174296708393794	0.04814450644282801
32.5	-1.5	0.209687625297672	-0.293498505770648	0.0223037283506321	0.0105651980309496	-0.259755715753705	-0.111367040434621	0.26013938532750736	0.0507109299583674
33.5	-1.5	0.213413145849093	-0.25422442910951	0.0644111563257757	-0.0339185704027547	-0.225453879097285	-0.102798166953353	0.23976479205330525	-0.013431286117445164
34.5	-1.5	0.237425887764664	-0.265398780613814	0.070420878360907	-0.0113978379475718	-0.230710347787285	-0.106655914426077	0.13926445037266136	0.08956346056696615
9.5	-1.5	0.182389387498419	-0.330033830577989	0.0593092832110321	0.0354259875363714	-0.215307212862981	-0.192816625308153	0.4551053403265215	-0.0800939435736806
10.5	-1.5	0.180892117841716	-0.382594077289178	-0.0032920797367754	0.0262388158429758	-0.210871977610675	-0.206783838527596	0.39901294948411675	-0.024664627011236853
11.5	-1.5	0.180124335170263	-0.397826107980863	-0.0092813903247016	0.04618097778201	-0.223969872772268	-0.201487955198291	0.3515491346839502	0.013281501376993776
12.5	-1.5	0.181725652093643	-0.397576559130524	-0.046124427762895	0.039259589054435	-0.22811917393883	-0.211977346285622	0.33833546413594434	0.008752835627789434
13.5	-1.5	0.180310639129487	-0.424830661724968	-0.0200548427872663	0.0184530601737163	-0.235257213834478	-0.207800423638584	0.34661010105725293	0.005914456542506255
-48.5	-1.5	0.255657896479075	-0.110326193627405	-0.0827148359922775	0.193541286939399	0.0751598943178746	-0.0609123128397893	0.4096500291349037	-0.08136170875133253
35.5	-1.5	0.290022131415626	-0.222151088791732	0.0600037294557011	-0.101162947810073	-0.195287161040614	0.0237099420280348	-0.011808549234842773	0.17157187113923547
36.5	-1.5	0.39939974049875	-0.276032591756827	-0.0589037730630519	-0.0289977111510332	-0.228090704620454	0.0936802866319252	-0.02210854744901915	0.3165133233159777
37.5	-1.5	0.525251324637427	-0.373920637145764	0.0060143729316824	-0.0633715743707074	-0.193030583042789	0.0850376547354123	-0.05915345782228809	0.385042062016806
38.5	-1.5	0.555721311478321	-0.346186367628911	0.0260470187429424	-0.0828193675795673	-0.167157127294466	0.109862790400549	-0.06371545894849386	0.3771509485431015
39.5	-1.5	0.519799035114353	-0.374030394205053	0.000974055057895171	-0.0509616167611359	-0.202634234949343	0.0954147536186566	-0.06642795586443698	0.3289809034284997
40.5	-1.5	0.526463972280869	-0.379330589923096	0.0011625983815008	-0.0464877474948257	-0.182449138410228	0.0722850029288124	-0.05466170467148763	0.2924944333250902
41.5	-1.5	0.424923040656995	-0.329107020878611	-0.0924261487851783	-0.044940308021381	-0.238871374160172	0.0691532995242471	-0.008916582118646222	0.2628259960480066
42.5	-1.5	0.348332424230666	-0.305504617499602	-0.110221773055519	-0.0109236013777455	-0.245326920096412	0.0518907172924589	0.022387195470870768	0.22169752155657588
21.5	-1.5	0.177563541878932	-0.427533297781852	-0.0369462050669049	0.0259008958336098	-0.2230613732872	-0.200573109526097	0.3783785783051885	-0.03361351520956503
22.5	-1.5	0.17700438457233	-0.406511730543491	-0.0366523416038731	0.029075021423288	-0.214140890301907	-0.207065174796736	0.3777594216270381	-0.029987638791158466
23.5	-1.5	0.178284835324996	-0.42558824596325	-0.0162185198443047	0.024171492612025	-0.237735897322191	-0.211901828343238	0.36614362819691465	-0.016916693365490506
24.5	-1.5	0.177507020320987	-0.406406668217707	-0.0276739728256864	0.0267714314301845	-0.227458269489434	-0.201271992430304	0.3645801820180392	-0.023748065011100737
25.5	-1.5	0.177158527648983	-0.405307406234526	-0.0283004612134785	0.024511412931703	-0.230118765094347	-0.199869177811471	0.37912013425723745	-0.03273358132988074
26.5	-1.5	0.182849746490199	-0.391013930229237	-0.0378369306870798	0.0278666298099076	-0.225260735093956	-0.201663105122541	0.3681154290640616	-0.03663129533560127
27.5	-1.5	0.155974393889276	-0.341536705449994	0.006080205542466	0.0321719892588656	-0.233329797928348	-0.205021870629354	0.33065382776941	-0.05019404795902628
94.5	-1.5	-0.0934125524128915	-0.443251830589808	-0.0323774313299149	-0.162304964860292	-0.097635161358875	-0.0243597820385321	0.4159699008083942	-0.12260988552410484
95.5	-1.5	-0.012184803822099	-0.307118135542768	0.0717564630236257	-0.0755929134717608	-0.10309273237638	-0.0833742146503744	0.4981487216831635	-0.16585242440490117
96.5	-1.5	-0.0416519965138596	-0.371979109436406	0.0620174685982862	-0.0787382807401697	-0.0941793852846186	-0.0900628947458537	0.440044653292355	-0.12634713659587204
118.5	-1.5	0.182317860386379	-0.500220542133924	0.347375644957706	-0.130246232357597	-0.0938977019188872	0.137561253921826	0.3496696955816812	-0.10195636560806845
120.5	-1.5	-0.0366858106607924	-0.380135691235164	0.11207019760478	-0.121166403573356	-0.0887023032058017	-0.0487641782549643	0.41241654065508704	-0.1241375862127356
123.5	-1.5	-0.0050160882860444	-0.302979358074148	0.119043618852126	-0.0733001168274927	-0.117764667925687	-0.0664793307476044	0.45881093268342715	-0.17200982781735455
105.5	-1.5	-0.0258708042593571	-0.338388006496618	0.0481757911110744	-0.090239230101596	-0.106059330775101	-0.0869571080168053	0.47296279399302593	-0.14913166116306023
106.5	-1.5	-0.0303580773665866	-0.334777451675654	0.0516561861791211	-0.0962167448823191	-0.0855123162024287	-0.0876448070875752	0.5106506197569507	-0.15968084513032163
107.5	-1.5	-0.0545847108023331	-0.371128058759233	0.0719326166289681	-0.0800627045570107	-0.0876803651767438	-0.0926319458657864	0.4880254733454763	-0.16771722989971716
108.5	-1.5	-0.0456475232175887	-0.387122228172447	0.0771039138767049	-0.11529533287268	-0.091316437027783	-0.0912994080406951	0.5247458867992583	-0.199191595603169
109.5	-1.5	-0.0630002835122528	-0.3601217097958	0.063760496729977	-0.130701841826476	-0.0632481993364226	-0.0718833972270757	0.5573001743632081	-0.2157745915151222
110.5	-1.5	-0.0564649523778278	-0.368883929633233	0.0739614512554722	-0.144058608164406	-0.0707002690256149	-0.0822806848145658	0.5244316267844573	-0.19735012182633355
97.5	-1.5	-0.0502909217271462	-0.373872338281277	0.0572849996574627	-0.0914480714476425	-0.097691536888404	-0.0833526476226675	0.4457180769758478	-0.13051052359196885
98.5	-1.5	-0.0376112385308654	-0.390160637434341	0.0515327272681383	-0.0826689979660088	-0.0910590481631957	-0.0863293662478561	0.4233580040981033	-0.13360686414426745
99.5	-1.5	-0.0170669367482124	-0.509101430494431	-0.0675642835710179	-0.136283737397494	-0.122852359122228	-0.078136771770068	0.395337674310764	-0.12771082136379414
100.5	-1.5	-0.000490745049206929	-0.273272158388905	0.0945034544183789	-0.0731312790327816	-0.115871279843641	-0.0372862190031538	0.40264338841216335	-0.11215031310538169
111.5	-1.5	-0.0623966665808739	-0.360996134989832	0.0844073034250497	-0.111654717728152	-0.0784558559727012	-0.07296826253091	0.4666203838001245	-0.17105876283366842
112.5	-1.5	-0.039082977782179	-0.37864419116176	0.0825867877444178	-0.0859238792726061	-0.0956170901878601	-0.0748893185076211	0.44476584608343306	-0.1464845887376784
113.5	-1.5	-0.018911692904386	-0.331701251895685	0.0832033959501506	-0.0703622403660708	-0.11913212797712	-0.0869751171529139	0.37823704987907825	-0.1321651124831981
114.5	-1.5	-0.0937165592003505	-0.351079313755168	0.0752025368969485	-0.0800306483712502	-0.103930383907228	-0.0471198158094114	0.3546109391835339	-0.11049899969321507
116.5	-1.5	-0.127035724982136	-0.397083669633431	0.0655357503315059	-0.103381053163063	-0.118985401028745	-0.0870624392353505	0.36628066135235265	-0.12517111200367095
117.5	-1.5	-0.0889287815366162	-0.405638377682326	-0.0112699520313402	-0.137186055660024	-0.0757339890306254	-0.048012213205957	0.38150970773814313	-0.141724522625392
-48.5	24.5	0.394474709607361	0.048547128709098	0.0407632759448218	0.131703886372437	0.0060101629188422	0.128258759256469	0.26762535781757707	0.12181741275692037
-47.5	24.5	0.389636352203958	0.0448053459023401	0.0404193380643394	0.132242628678453	0.0219972905383034	0.136749976125336	0.2812743748291781	0.10677276837032218
-46.5	24.5	0.374132894368662	0.0390211570746216	0.0337491350068213	0.124723822510296	0.048998890922818	0.129837398953657	0.29316192243694994	0.08077140794340024
-45.5	24.5	0.314599718568211	-0.0433214823516787	0.0490360481965891	0.124952036607782	0.0827727598465347	0.135152806503232	0.2894684546915511	0.051806172994191366
-44.5	24.5	0.294491325759596	-0.0536073345045634	0.0570191633187468	0.126530106299568	0.0920892310026561	0.131637311818805	0.2877548954689616	0.048867600374705465
-43.5	24.5	0.358590454563104	0.0416833494807961	0.0416192294245683	0.130190668647308	0.06615000459211	0.148012143289152	0.25212131826609707	0.08962688511710742
-42.5	24.5	0.337909349840774	-0.0347980179417975	0.0574215671810913	0.134740967576386	0.0752119402655601	0.140719995302002	0.2544812535211501	0.07508950233973591
-41.5	24.5	0.332647449257127	-0.0315404728037219	0.0470538841570592	0.130306188535634	0.0856231642128484	0.139469849725055	0.2758558597045765	0.06927159308809266
-40.5	24.5	0.3402372678482	-0.0086264188057328	0.0611301488488946	0.130391918940732	0.074616671146009	0.139352096118008	0.2302024596447046	0.1058116777428749
-39.5	24.5	0.348864760222879	-0.0110700297341018	0.0807985845157647	0.143275601161586	0.0370652473651179	0.141496843674302	0.21259364367245326	0.10096240848984715
-38.5	24.5	0.279289550285987	-0.0406094612675915	0.0532344405460432	0.142430309666877	0.0398087883854247	0.108127828678353	0.26113160406846536	0.02906474852846879
-62.5	24.5	0.232871921009675	-0.0049883092629121	0.150640281082715	0.0096799021050001	0.0104096787532244	0.145424796630818	0.01030223183372852	0.1145574577488418
-61.5	24.5	0.208150875433653	-0.0361698464139894	0.0964096914605243	0.0307329700403527	0.0286302750684312	0.176721195481227	0.12308529290591204	0.06696521175045722
-60.5	24.5	0.208966007263905	-0.0026347802015167	0.121178498840837	0.0366811407561105	-0.0735919500542458	0.157294664466075	0.09462495600085771	0.09300997509492638
-59.5	24.5	0.230827110082294	0.0372147625636603	0.0990139147343149	-0.000302240468934216	-0.110678932686436	0.118003071637746	0.07548525366602796	0.09867265767946182
-58.5	24.5	0.273103643474312	0.0125440286119609	0.145505261712052	0.0152287123213046	-0.138512934735437	0.144920937913358	0.11132064027682549	0.09951679968007565
-57.5	24.5	0.297445879485131	0.0019149090428151	0.131630735645951	0.0444202427619989	-0.112784816488208	0.125274792392885	0.15480455957668762	0.09326202387068759
-56.5	24.5	0.313238893751562	0.0025877208459817	0.111418757136427	0.0715525640312651	-0.0829880932770279	0.155948723651387	0.16058599784318336	0.08929681499494468
12.5	24.5	0.434237284159797	-0.493713066175763	-0.0902640231310902	-0.0597824214150055	-0.23116316835038	0.0828080850755333	-0.21683954869330152	0.43124471865306296
13.5	24.5	0.485032160221418	-0.225008518126132	-0.0216188111279155	-0.0318165596783248	-0.224607774223606	0.083625047228473	-0.1845475963154423	0.3901267278620002
-55.5	24.5	0.243854372371131	0.0192886109845131	0.108298103965995	0.0436028848128931	-0.099598289127044	0.14020690247518	0.14721521743006458	0.08280519825978425
-54.5	24.5	0.31714448783309	0.0016032364303806	0.0852977505387669	0.104674226918151	-0.040305426789888	0.132923508986784	0.2254766540118099	0.08351720470711094
-53.5	24.5	0.266712853134142	0.0038753271553197	0.062522160935882	0.144287730468969	0.0170182215508723	0.116306168489239	0.2735436974214173	0.062835327404252
-52.5	24.5	0.325776283420415	-0.0393047304398589	0.0419328825960974	0.145627690999914	0.0435428386931905	0.128021778033403	0.29422818856015664	0.06566792772154256
-51.5	24.5	0.375025902564833	0.0536842938203596	0.0314175138006096	0.139351497059728	0.0290304041601237	0.140418691902173	0.30238533144754054	0.09002311167152852
-50.5	24.5	0.380531994739562	0.0473170526971628	0.0422540992491397	0.136306173871079	0.0240015937182881	0.126956194826066	0.28390037183035616	0.10490773472899664
-49.5	24.5	0.389124026272592	0.0509797512818088	0.0417195984485442	0.131695845613866	0.0107320535541991	0.129969819408303	0.27956164986193716	0.11623335839746476
21.5	24.5	0.408212154040628	-0.226677874036646	0.0214468474787719	-0.0273312123024944	-0.244465892595167	0.0585893283814004	-0.03744954669108734	0.334503440232819
22.5	24.5	0.386411054347216	-0.231032505754426	0.0382831461594242	-0.0159218717117281	-0.247848267773228	0.034199395458717	-0.033083625676761104	0.3273084539362935
23.5	24.5	0.404612288738515	-0.22164316403613	0.0419601138753268	-0.0293171146193719	-0.244306243245415	0.0387362757798258	-0.019845174622450848	0.3325416421820742
24.5	24.5	0.412771190849992	-0.226155050726738	0.0331240177650849	-0.0158445220968691	-0.257498830832816	0.0395019417288813	-0.017803515532952407	0.324152114558936
25.5	24.5	0.409720554148927	-0.227767054006013	0.0334353691886359	-0.0160985822079421	-0.262162038891131	0.0381901068989049	-0.020434636714255813	0.3249145579145621
26.5	24.5	0.395882303622871	-0.239141222764313	0.0324694690863595	-0.0050675190044258	-0.269230081030041	0.0422727059050759	-0.010445671504345106	0.291903771670475
27.5	24.5	0.371974444236546	-0.246245286834115	0.0356355345978108	-0.0268734438807392	-0.267819532680925	0.0573095457195788	-0.0036723435006592556	0.2409425930671994
-67.5	24.5	0.232348888920176	0.127979725384583	-0.119192471588414	0.0173357610656161	0.0118126970579332	0.113093783403589	-0.24505894862026237	0.326285553799753
-66.5	24.5	0.209838399868775	0.154333284948279	-0.150047764609734	-0.135331163093222	-0.078798165769669	0.0617669523030737	-0.16267906660176004	0.23788318463432176
-65.5	24.5	0.117700972068627	0.161783541057545	-0.0823447170477299	-0.0956112562041331	-0.135673127810277	0.117156562136414	-0.11570271745164835	0.22655452780870367
-64.5	24.5	0.129195215779942	0.0946268420259841	-0.10979783987206	-0.0392224447883604	-0.0755937362920732	0.155638962535296	-0.009260488329511417	0.1382670397462907
-63.5	24.5	0.164022654527581	0.119868525916035	-0.128694868132335	-0.0956170499710718	-0.0927514314603588	0.0293694627252243	-0.046697515821300474	0.10681203093991613
14.5	24.5	0.406540957909451	-0.326195784547453	-0.127792613368392	-0.0421611393642389	-0.223193220872932	0.0838500073711459	-0.1274295801178976	0.37708178083615657
15.5	24.5	0.446681441635805	-0.230422922847552	-0.0149757608514125	-0.038811056248575	-0.228611089057843	0.0808697752287272	-0.0821073221870297	0.36660750016117083
16.5	24.5	0.424394114915343	-0.241439838053325	0.0150603949717274	-0.0211427229457892	-0.249099327056601	0.056262831489465	-0.05871651828634981	0.33214967675652035
17.5	24.5	0.354929389479597	-0.322090855938772	-0.0821559855005398	-0.0232746647301061	-0.260659506137368	0.049724239989565	-0.057915037928733246	0.32859359675510064
18.5	24.5	0.422967328655351	-0.214158814521149	0.0149027992317715	-0.0405215267891154	-0.230695285154584	0.0660218495391895	-0.05626349215715121	0.35099178668483083
19.5	24.5	0.422485491537025	-0.213522768447868	0.021370516022018	-0.0343742900248987	-0.240330680381898	0.063811739507598	-0.04900642958655212	0.3462136218454525
20.5	24.5	0.387577851152846	-0.230551797384926	0.0418653663389322	-0.0201073845980589	-0.257002237541905	0.040558778729436	-0.03723019300413306	0.3383752398122039
28.5	24.5	0.325559375403726	-0.302998173498051	-0.0445280096696179	-0.0305682448821782	-0.251536847636524	0.0290632375742871	0.0266729037910883	0.210921217570231
29.5	24.5	0.390213593075995	-0.252503015718516	0.0687071549974536	-0.0325894829555345	-0.247316577804124	0.0375940829629038	0.04258959974070249	0.20320799954601287
30.5	24.5	0.334469382946374	-0.342851331299984	-0.0326985325448731	-0.0302090584001133	-0.286285790475752	0.0622928969691775	0.0326903620778723	0.22403383856076953
31.5	24.5	0.280603698728055	-0.277087143523446	0.0358103015098726	-0.0511133552751863	-0.238220144143749	-0.0304468840049093	0.11233873514340353	0.1600467239280795
32.5	24.5	0.293273955553792	-0.292997961550872	0.0583338604496751	0.0040265544877143	-0.282200988339964	-0.0279627186110877	0.1925965392096465	0.15223784864568746
33.5	24.5	0.300942747348631	-0.316029790135228	0.0460184674752966	0.0050847326727504	-0.271736945835022	-0.0460175881892894	0.22012568346857406	0.13607836052692981
43.5	24.5	0.27895517780584	-0.337467192577726	0.0390230868614346	-0.0045944601898677	-0.249734340797162	0.0046477176743802	0.1771290980289943	0.2352466425749958
44.5	24.5	0.277199933106886	-0.323007666524422	0.0722043432325804	-0.0339248161817614	-0.251538938605782	-0.019021008148041	0.2382817618987538	0.15701719180904106
45.5	24.5	0.190796751468176	-0.23358076587546	0.0875874029751731	-0.0130857487461992	-0.215328319473621	-0.058335320714832	0.2537167170235857	0.04535049523766142
46.5	24.5	0.210654035523989	-0.245026723422081	0.166462259216656	-0.0196247596125515	-0.162587476647216	-0.0773214376102407	0.3412655380883671	-0.04259843916848866
125.5	24.5	0.135029450745573	-0.298446800590981	0.331135004825893	-0.0654129071076347	-0.221300181128517	0.247850918875319	-0.05340122080987971	0.33386447291271054
126.5	24.5	0.111424067127676	-0.271411317474259	0.520632402519295	-0.0632954766138966	-0.215981813400982	0.250089356973871	-0.0509648374759606	0.34083148841966837
127.5	24.5	0.099929137789247	-0.255030831432309	0.528110332921158	-0.0683584223863421	-0.206677027065793	0.251412369183647	-0.058793751944429255	0.35192465527290395
128.5	24.5	0.118224455424288	-0.257523200741853	0.540738589320509	-0.0844431875426835	-0.191793185897831	0.267828039965666	-0.06491088516784475	0.35687212394490875
129.5	24.5	0.100216696816482	-0.306110113357072	0.476291505737544	-0.065136719829892	-0.212460135265415	0.253533655416075	-0.06762738611021152	0.35258187146819936
130.5	24.5	0.0763782428024944	-0.281831005858837	0.502528923486457	-0.0861728556151145	-0.196314078032019	0.266027686316711	-0.08046281070206389	0.3609522176706964
131.5	24.5	0.103398934210733	-0.278493546877908	0.501973477996264	-0.0685751890179796	-0.20456441199162	0.253469450651179	-0.0886116356509802	0.35770325403590797
117.5	24.5	0.167851000805122	-0.322164830079564	0.342304721020464	-0.0578340742252273	-0.211213792087271	0.2395032512863	-0.04539919312370754	0.37341539425031006
163.5	24.5	0.173651936837161	-0.628381332292815	0.312037271125705	-0.123991232886775	-0.0403101605325767	0.0014750448545534	0.3354574846584869	-0.0685343105368321
118.5	24.5	0.184168243058735	-0.303837556905111	0.363433510334495	-0.0584338595429059	-0.202476839022598	0.236892523928031	-0.04782620995560421	0.3778478101169594
119.5	24.5	0.10180165098417	-0.286517625940849	0.515459108787043	-0.057087001272601	-0.214910060091218	0.242054623252304	-0.057173623544017005	0.3833884941212496
120.5	24.5	0.0115215775650479	-0.306462264858103	0.493286648374218	-0.0564188597094787	-0.205904710049318	0.238613984674111	-0.0544229701171741	0.37909697772502765
121.5	24.5	-0.0099490527252714	-0.294801631557617	0.372647164169053	-0.0711617538077173	-0.206434925040217	0.246363611134897	-0.04854383481098201	0.3743045949171185
122.5	24.5	0.101106162869369	-0.307483608270026	0.492293247992945	-0.0694532001418844	-0.200650871870293	0.257007899890376	-0.05275798552495611	0.35972444835809103
123.5	24.5	0.0986594755578909	-0.304829279945993	0.496448852066664	-0.0693337963691546	-0.210265861874462	0.256356885215165	-0.05718388557908245	0.35604068467946803
124.5	24.5	0.136641312244473	-0.297322593535355	0.332919475454784	-0.0688083522522048	-0.217145701382211	0.248293599520851	-0.05218366387912281	0.337057914077077
139.5	24.5	0.0944235068239271	-0.287276032342036	0.263111137351883	-0.0459111898124164	-0.228081541423096	0.176675140257159	0.04557506964413692	0.23035793026228998
140.5	24.5	0.141627894582681	-0.220036133136834	0.245217475673122	-0.0437858761536301	-0.223609854143587	0.181833357893174	0.029305147274702608	0.23622320897906882
141.5	24.5	0.109282403436377	-0.215598527805279	0.206729655452123	-0.0570063696437098	-0.163310491177728	0.141210531343739	0.11297385649183901	0.20231052883124812
142.5	24.5	-0.0361983256135078	-0.206934406288873	0.187308848683908	-0.0858118889183603	-0.147513209720725	0.0152605321055406	0.13525896019004502	0.19253899455310203
132.5	24.5	0.058997369348811	-0.296649009951184	0.492503761766975	-0.0645579338190036	-0.205404397173584	0.251757123692515	-0.08674327173174823	0.35324072234614723
133.5	24.5	0.144720273932053	-0.294053015465818	0.334943575881174	-0.0560704454930163	-0.222091305809492	0.242671919693506	-0.06264416508542711	0.3468832933790268
134.5	24.5	0.138171411348685	-0.283188736396276	0.307502565877677	-0.0584213831297131	-0.225996611388467	0.224845067469725	-0.04499838362214187	0.32761035593359583
135.5	24.5	0.141173016407113	-0.284300945652979	0.30817041090021	-0.056645891345641	-0.22279829681879	0.239977095050145	-0.02402736100321944	0.345984720322295
136.5	24.5	0.141145469323139	-0.295298364150259	0.302171992766782	-0.0507787435092249	-0.228664297434721	0.220730297976351	-0.022498201095041193	0.3551182819837094
137.5	24.5	0.172189130569699	-0.312710482153963	0.315488566424347	-0.0495825269674812	-0.22703492579772	0.221827132371361	-0.0004282341321317369	0.3400256354295065
138.5	24.5	0.0861693076824332	-0.28745838724778	0.251877096721298	-0.0339618836728427	-0.22813022199259	0.175376897893124	0.04365736989029884	0.26456092651011565
-101.5	-24.5	0.153504638552834	0.0530393682780534	0.165948291378422	-0.066321753401208	-0.0412668243350723	0.0945336870736032	0.11845024763911964	0.1788455665050401
-100.5	-24.5	0.101170192137756	-0.00060414313272096	0.0829591111776807	-0.103146712457392	0.0460706333266116	0.109687358562039	0.10348312187301092	0.14186668702235852
-99.5	-24.5	0.0994043791476126	0.0035753174493169	0.0894352484618338	-0.147163207777068	0.0345408759424976	0.106983314738149	0.07144922324711482	0.14229178384355357
-98.5	-24.5	0.0926116063417424	0.0181369825506249	0.0778827172198107	-0.16799438425011	0.0907123752827264	0.0969332661364782	0.1189494056455996	0.08285763195714438
-97.5	-24.5	0.0932625173774468	0.0062186617281214	0.0866244711231595	-0.179322935411695	0.0601861401675116	0.0983274726543064	0.0851045990886127	0.10625475644578825
-87.5	-24.5	0.151614990709488	-0.0622619760619039	0.134474957440445	0.0439931409428529	-0.0660400837296026	0.103706145652461	0.16951239141371593	0.18229103719981132
-86.5	-24.5	0.159808930393128	-0.065484944182171	0.128724288191688	0.0657488670055195	-0.0699365768671049	0.111987125224871	0.15409283612815622	0.1725435492126529
-85.5	-24.5	0.152893411534469	-0.0706100624166234	0.117536426715158	0.0749766418754532	-0.0604723177734434	0.0995264782428011	0.16927288452310463	0.14508932225746907
-84.5	-24.5	0.144643614626762	-0.0558736460493049	0.129495016197854	0.0699417879167183	-0.067863855309118	0.0870866438114822	0.20617602085397874	0.10642503243499034
-68.5	-24.5	0.171966703249175	-0.0734257445231765	0.0642191561626264	0.0985872036540006	0.0333595121436635	0.084046347626419	0.231723371519947	-0.001881495374353111
-67.5	-24.5	0.1475510010536	-0.0655510002178952	0.0194307838876242	0.0900452577624656	0.0523122538512481	0.0682348929867236	0.3123087935603618	-0.07336182232188
-96.5	-24.5	0.0830145027532874	0.0345375056833213	0.0898363427792107	-0.260484883204333	0.0825942502708038	0.0801632692761327	0.09386088731594887	0.06662538166285654
-95.5	-24.5	0.0381425693695013	0.0755622958518307	0.0890580625696128	-0.240813997458166	0.0392462910855219	0.0812338015157089	0.01230823850538013	0.1102514300082108
-94.5	-24.5	0.0383645078358982	0.109522257829612	0.0835826853079446	-0.305920012184392	0.0745245699194909	0.0708292789682417	0.04428687539019083	0.0694228445991237
-93.5	-24.5	0.0867720722935385	0.0142578529994889	0.0534993669353769	-0.0653196620777075	0.105410697289671	0.0747034877702707	0.19522336529165357	0.014648064532807028
-150.5	-24.5	0.268818367678734	-0.250510618254195	0.330322719552004	-0.173076537252478	-0.0847433294655575	0.0147814161080685	0.1305564506818754	-0.09771718940828909
-149.5	-24.5	0.0575008321732507	-0.0376415702676473	0.204832169817657	-0.0824139029712476	-0.0807933814193147	0.0870643238421509	0.34968891655984535	-0.18575306826890947
-0.5	-24.5	0.632518018335619	-0.3822783764664	-0.0800804898697573	-0.0842562313382069	-0.189206382757644	0.141589856230962	-0.1790436070331991	0.5144730562156815
-70.5	-24.5	0.203497530572439	-0.0202414976584824	0.181795929839007	0.0431399415819814	-0.083913789121478	0.11837867700391	0.1255070269271508	0.06958840140769323
-69.5	-24.5	0.171069731430913	-0.069388080961502	0.0628525271681474	0.0858596970707508	0.0487523104303003	0.0875565170913977	0.24445031033185374	0.014042138068877679
17.5	-24.5	0.606277875720159	-0.345412900598322	-0.116118814268855	-0.116920629885108	-0.190964988007153	0.124271051269321	-0.22071271141145526	0.5188686040946613
18.5	-24.5	0.602697965520422	-0.260890539889328	-0.145546137448228	-0.103935584123251	-0.190412233049227	0.152887103279707	-0.2182714544048796	0.5004039042924311
42.5	-24.5	0.570273114775272	-0.27238595537541	-0.130650299908876	-0.110669083403049	-0.199369864717117	0.137934192985515	-0.19557785806429567	0.4836016820217535
1.5	-24.5	0.589517878122806	-0.282549906193911	-0.124673050714428	-0.10175083252776	-0.194661455769505	0.156885674885983	-0.18443543916275265	0.4933481228664876
29.5	-24.5	0.552502401235395	-0.26529890151043	-0.0518938201018125	-0.0725928121743037	-0.147339149768443	0.0720291502336955	-0.20883179015922473	0.5532456210668456
34.5	-24.5	0.54426928520555	-0.234513808305907	-0.104838722888682	-0.0733409530083728	-0.10896268253665	0.0817622460906606	-0.20007617084987378	0.38013600456098945
90.5	-24.5	0.0392940631687788	-0.246870504426202	-0.0346532851589126	-0.0552374503114228	-0.113815991567904	0.0128125631613148	0.39700937662675706	-0.001203023223660302
91.5	-24.5	0.115630496366454	-0.288752329730956	-0.0944159176036839	-0.133426829738468	-0.130414218458827	-0.0108896037041899	0.18275403719722746	0.06948146618250244
92.5	-24.5	0.0989373863130089	-0.3039214132772	-0.10482780500646	-0.0952237863699603	-0.159161718938736	-0.0190055867774685	0.17440266067040194	0.07509703829323745
93.5	-24.5	0.0459231920574642	-0.290414670999612	-0.0669628706046388	-0.229178863521772	-0.014482639826275	0.0121803682177285	0.19684173359915916	0.018177261432118064
94.5	-24.5	0.0558782724044295	-0.271798021717406	-0.0476335885572719	-0.151968068056981	-0.0733140031803668	0.0212220641753949	0.1540447564070271	0.035301140222602174
95.5	-24.5	0.0276331684915164	-0.264970188116815	-0.025297205643074	-0.199194616903222	-0.0401325248299231	-0.002901732871629	0.14601919001600716	0.020076108124027374
96.5	-24.5	0.0193251045114634	-0.320949765057005	-0.0472944283949656	-0.112807336698447	-0.0836598981811449	-0.028751868792419	0.19916499671225824	0.01897170316822017
97.5	-24.5	0.0034648832593309	-0.246384013549242	-0.0042218673926462	-0.171806435795333	-0.0268837545661364	-0.0017531843699462	0.22172557259712664	-0.005417353948581206
98.5	-24.5	0.0027047060919639	-0.234839565740301	0.0066254466910563	-0.207870172028158	-0.0123652094065422	0.0090169032619113	0.23311307538601747	-0.007781539130364929
99.5	-24.5	0.000176841525846249	-0.224747365671362	-0.0138956748233835	-0.23234109928636	0.0116270947253311	0.0111397205168666	0.21137477966231072	-0.009658082668532676
100.5	-24.5	0.0122162596401096	-0.181597189445436	0.0053495066166805	-0.267810774331588	0.0336621424482287	0.0239869127165014	0.19048800687187226	-0.020308077953029396
101.5	-24.5	0.0108484904557182	-0.161756894453693	0.0240959443251849	-0.202048241000159	-0.0039775304342498	0.0072655219362126	0.23702573104913624	-0.03624340742349396
76.5	-24.5	0.148676559450273	-0.358137412831721	-0.160898033586253	-0.12281594247756	-0.153196521597272	0.0419254943176826	0.10253863552787658	0.18769244436596422
77.5	-24.5	0.107083299304096	-0.340955817170289	-0.125072656202125	-0.0871686763005613	-0.174507834178875	0.016166359064137	0.1603877568259062	0.14871576419418864
78.5	-24.5	0.0949819458197632	-0.3018432930385	-0.0920602943813236	-0.0399267699234942	-0.144559896779119	0.0389460785154101	0.1742300739217667	0.10847739771827525
79.5	-24.5	0.0774958552517533	-0.312694014315662	-0.129842650358084	-0.102368818361389	-0.0911295334606959	0.0621561414884876	0.1538985715400455	0.11078163360376153
80.5	-24.5	0.131498766400599	-0.265955976086733	-0.0872543327818377	-0.117091142699631	-0.144726954959231	0.0087462721862622	0.1707921114819114	0.0756816454985104
81.5	-24.5	0.101563866060724	-0.250433092430131	-0.0609311187575005	-0.142793145233318	-0.0805533763241836	-0.000901687954981332	0.18110231062998125	0.051174617879393904
82.5	-24.5	0.180089430970926	-0.539247543725653	-0.0667603823471635	-0.219622910085981	-0.099010337985948	0.0020056071307865	0.2010698155926107	0.07891046417369363
70.5	-24.5	0.0768480267749075	-0.250338407781815	-0.0484222454345962	-0.0070006635770833	-0.157398287506058	0.0362440541717006	0.23320661182839797	0.16623871639109003
71.5	-24.5	0.205031996783744	-0.301114646307052	-0.136238522074872	-0.0752406182625029	-0.174507302657983	0.0418837098777027	0.04899983370664163	0.20487443233928015
72.5	-24.5	0.473696706837362	-0.2166371499391	-0.225840221615178	-0.132773419099187	-0.106187429983873	0.0243414062161388	0.0056655442619811995	0.23657234323458837
75.5	-24.5	0.150776646918273	-0.358876276272419	-0.169580175549692	-0.143651400113558	-0.138573552059488	0.0808353662248751	0.07508701077122838	0.1901183670523853
105.5	-24.5	0.025817131879575	-0.217909444258956	0.0377255408583382	-0.157410686850535	-0.0350809654889999	0.0085710076863168	0.2617299676524941	-0.009658495321537874
106.5	-24.5	0.0184959164886128	-0.218918319951223	0.0397824748821766	-0.153043852148493	-0.0442973445209567	0.0229625579557648	0.31856110994891396	-0.048885972476236675
35.5	-24.5	0.5297422870484	-0.251776411137593	-0.120869303461408	-0.244226895872839	-0.0534054583811582	0.0761126613877479	-0.2189933381205206	0.3208939283625922
39.5	-24.5	0.533486225957571	-0.270522019389305	-0.103040708939445	-0.0697512049705628	-0.192374518781158	0.135385511272174	-0.13050843416683947	0.3312899735091484
40.5	-24.5	0.385841732949699	-0.227171048988066	-0.0917177716922777	-0.152300694398765	-0.177143518314256	0.0473217450312339	-0.14185378540021212	0.2443875439362349
41.5	-24.5	0.544999912264507	-0.248209515473602	-0.133490314388216	-0.108395656403246	-0.198941543593291	0.144940852271118	-0.195313472208011	0.4185956229560683
-48.5	25.5	0.367986857113465	0.0612501115257967	0.0456760409382929	0.13026587716326	0.0316912454667949	0.140111382959899	0.2650911166607651	0.11462071638398241
-47.5	25.5	0.366421670548712	0.0584228758406807	0.0463556022299968	0.134949017896471	0.0345905884004762	0.14097487580073	0.2677127376752439	0.11059490993940578
-46.5	25.5	0.364086071862245	-0.0092406145688866	0.0670635779263484	0.1392097927044	0.0248262599222096	0.139905085598427	0.27148524220689496	0.0892759292345045
-45.5	25.5	0.313651438477369	-0.0209784526668892	0.0531209889270822	0.12655134754037	0.0852514476755778	0.137736662663528	0.2925921261886202	0.04766518998030242
-44.5	25.5	0.279314458468336	-0.0495820214279796	0.0902964650796382	0.127264548941081	0.0796164796632898	0.141276224204938	0.2749105355930108	0.05247668367710001
-43.5	25.5	0.350273832863166	0.0511172365476699	0.0296379097506613	0.132907030792907	0.0837510687591012	0.136412153825494	0.2670314969279735	0.06071769476459011
-42.5	25.5	0.327979071177753	-0.0320461248339258	0.0486277636991948	0.123211180919895	0.0868204840949001	0.140702436272528	0.2809387310909014	0.03783336126920682
-41.5	25.5	0.344003391735375	0.0530524326619628	0.0310681232879272	0.125014153957392	0.0776557065732545	0.143949512893788	0.27296667916152445	0.06386362648974801
-40.5	25.5	0.311712402157413	-0.039786530494854	0.0551410728989966	0.121296237399683	0.0896700041398259	0.138756675880005	0.26499829920649004	0.04900774951292783
-39.5	25.5	0.249837526556551	-0.0625165527838845	0.080343721696317	0.12164647116515	0.0905834342021353	0.136646304987327	0.2727930873022141	0.022035162170156244
-62.5	25.5	0.151759441507102	-0.0148001385049106	0.104663520418695	-0.0258469712848375	0.0040601252131474	0.136951381803332	0.045773933708176756	0.07753776772838991
-61.5	25.5	0.201769883708015	-0.0122787368132076	0.100910100465841	0.0280154519770001	0.0372910711458578	0.168721995785652	0.11701930473553862	0.05531777251905594
-60.5	25.5	0.149101172998143	0.0200483755571224	0.0498220009384217	-0.0320917064296927	-0.100564109484872	0.118263173793473	0.049846224326240786	0.09735228681870092
-59.5	25.5	0.160206094537423	0.0313196419329318	0.0135271506875606	-0.0089509505864064	-0.134627959006498	0.115741211503458	0.026087651688367835	0.1175788514266631
-58.5	25.5	0.279703904373641	0.002009717833919	0.169439268460501	-0.0064446600515186	-0.118160856702928	0.109897815635264	0.07498955244569239	0.10746507404941955
-57.5	25.5	0.265985823917882	0.0044008802797556	0.149086615480873	0.017793810484057	-0.124425551221257	0.114107412974197	0.12441691361814115	0.09286147185177918
-56.5	25.5	0.305965337114687	0.0131729012170021	0.119854481661593	0.0311705482515851	-0.113369294304495	0.1298059490537	0.1521641782881774	0.07499734319570818
13.5	25.5	0.412990586129634	-0.310529228409938	-0.138212563751583	-0.059728815952159	-0.2202366442903	0.0933445318016024	-0.20834870349458842	0.4106514389721618
-55.5	25.5	0.308134968026454	0.0122575693705615	0.117336771523967	0.0606123182098719	-0.0675471083948631	0.122012827457917	0.18095903516192827	0.054248316533054064
-54.5	25.5	0.227460051538868	-0.0134490204550257	0.0748615713709447	0.123625273078521	0.0015983159296118	0.149096890189901	0.25103780265386794	0.03408214302235751
-53.5	25.5	0.265527172759029	-0.0451775547148848	0.0610079228850918	0.146013218045181	0.0348838324224559	0.131461680287718	0.2730157757642054	0.0409903518498696
-52.5	25.5	0.276019137331995	-0.0455007498057106	0.0605985550282002	0.146715125465194	0.0679197112953966	0.12506358651927	0.28331999081435694	0.05873327969685637
-51.5	25.5	0.296109508643567	-0.0361187043628631	0.0564993822533727	0.14566957533787	0.0588903140988191	0.132631012326087	0.28046507056261016	0.08044083298486882
-50.5	25.5	0.356062411439688	0.0587857688626822	0.0436879555899343	0.129187130079594	0.025103646457681	0.144901309630999	0.2715567824225403	0.09525821022104435
-49.5	25.5	0.358516337348616	0.0550896651069435	0.0489778208068549	0.135805678392423	0.019878295198015	0.139294741216433	0.2600207042378641	0.10649119148186154
21.5	25.5	0.415903514082157	-0.221355968697255	0.0155372662333221	-0.0319961279661029	-0.239942109346983	0.0563954347063009	-0.05344554032410706	0.3493647342872361
22.5	25.5	0.418744467285337	-0.216897181306755	0.0174632466387734	-0.0318946987376139	-0.243488141228714	0.0668317591809637	-0.049975291734855355	0.3497566731862568
23.5	25.5	0.421947967338135	-0.215805893305884	0.010713622190353	-0.0337184535449801	-0.236611943626437	0.0780678521112991	-0.058290859753428174	0.36028750968297907
24.5	25.5	0.416316242198258	-0.224438009678701	0.0130047909876176	-0.0182080063749386	-0.238816348217404	0.0518469575297608	-0.0761539247542911	0.3792619224120233
25.5	25.5	0.388308118118373	-0.230813543360202	0.0295082620077333	-0.0340618758962899	-0.252336663222447	0.0614653068946902	-0.06671169966687344	0.34265790720791706
26.5	25.5	0.379318503148145	-0.242964953015069	0.0308480188686506	-0.0118564120469991	-0.266896946043818	0.0438414040720962	-0.02049951316270925	0.26252536158602596
27.5	25.5	0.356630505929491	-0.233905231148769	0.0464898591886366	-0.0508010348757095	-0.235586860087863	0.0222119691289519	-0.002962145573943181	0.22062730058121563
-67.5	25.5	0.198879517655418	0.125775061506586	-0.121582986414672	0.0013063666160794	0.000687126703480695	0.0371033679162288	-0.23844060623231406	0.3003067601683287
-66.5	25.5	0.188912421260171	0.134533645293091	-0.128860493066823	-0.0280731120651541	-0.0742797094269593	0.0967600709416395	-0.21574745963799996	0.2710938899748084
-65.5	25.5	-0.0231100063945738	0.0492816207045323	0.132600485950957	-0.10458141089305	-0.172910436792035	0.156627599050234	-0.20860829963159297	0.2386597889053974
-64.5	25.5	0.158740387783225	0.121346576974734	-0.0923703151697858	0.0604137238698295	0.000766324561710207	0.0918040530764217	-0.10968839489748415	0.2189873945322567
-63.5	25.5	0.0680748887698999	0.0447450287309343	0.0945376580096793	-0.126927729772316	-0.127804426254211	0.0997118813023273	-0.0879782486242259	0.18080188607622555
14.5	25.5	0.415047480338395	-0.318579956422102	-0.129158060565975	-0.0458880210695289	-0.210377163956764	0.0967753943037818	-0.16085080198806662	0.37379202813374485
15.5	25.5	0.450259007631474	-0.226454552772114	-0.0134898361126723	-0.0460060028503074	-0.227195145457487	0.0903179220628362	-0.0989526577138749	0.3462841178151573
16.5	25.5	0.416227518970371	-0.216481783148213	0.027737226461959	-0.0296247648372562	-0.242414205111703	0.0556546899492112	-0.07075584719783522	0.31973698671311324
17.5	25.5	0.457991521989829	-0.208633142749713	0.0082565376756834	-0.0514896535024221	-0.23414310246951	0.0867038580794732	-0.06935672429275946	0.346148625402228
18.5	25.5	0.431386708088869	-0.205561232916355	0.0203820371170584	-0.0427679757075122	-0.240447752760912	0.0898748619571884	-0.062218716980183185	0.3430022768472406
19.5	25.5	0.429243982971595	-0.209502003747706	0.0152122789833296	-0.0446878780103493	-0.243057334572122	0.0823713040720575	-0.058185061027168306	0.34547826085413463
20.5	25.5	0.434261111472078	-0.204616667817716	0.0348993839118786	-0.0246456757182975	-0.239079663367492	0.0533386005452313	-0.05474789682906544	0.3534607192897137
28.5	25.5	0.350806267207752	-0.248414074786734	0.0416027608814311	-0.0304715991405752	-0.259750913652934	0.0387814707697165	-0.002822885851138135	0.2293866212205546
29.5	25.5	0.398197784977598	-0.256525717895065	0.0362332392795313	-0.0222553061341395	-0.261474598115482	0.0383638124542245	0.015391186875225994	0.23446987090297414
30.5	25.5	0.334118224020083	-0.259335888193386	0.0307259572656908	-0.026014772094212	-0.259426748388202	0.0261956612920934	0.04409852512656044	0.21634992801105588
31.5	25.5	0.286430869738846	-0.273726716840259	0.0317299242393751	-0.0382137624395888	-0.240427820369681	-0.0206128910924432	0.10602955468046642	0.1715477708734658
32.5	25.5	0.312687222877819	-0.28931192980411	0.0231763019695094	-0.0464382263004985	-0.258915706141658	0.0114582333954852	0.15156948693362512	0.18402647021830296
33.5	25.5	0.300035687174164	-0.283005569262491	-0.0026493255629364	-0.01856548859762	-0.253668659989261	0.0228815548248109	0.17633224690069663	0.17153905055940472
55.5	25.5	0.165881800052194	-0.520148383066733	-0.0172670900241626	-0.051147649785641	-0.148130606844216	-0.0735411327595267	0.2907727885277664	0.0038823648319399333
42.5	25.5	0.286395772272194	-0.345041587100998	-0.0785731711987525	-0.0562071309084118	-0.198635724128334	0.106606718871259	0.08923691918565238	0.320392164052017
43.5	25.5	0.31980815438597	-0.332495494825264	0.0380938099250921	-0.014506843563418	-0.242725589781718	0.0154692131545721	0.12614038750859766	0.2770220070776487
44.5	25.5	0.284275433859233	-0.323844916636357	0.0373067781102969	-0.048497204388116	-0.235242720682289	0.0104051122522543	0.2060953656620019	0.17784130442582757
45.5	25.5	0.259775323072557	-0.249783555094198	0.115083884415922	-0.0164565062127854	-0.237088929800289	-0.0326819315519889	0.21931278799723145	0.050768429322371224
46.5	25.5	0.189641821711018	-0.245455525852633	0.168574717961543	-0.0139051947169255	-0.161433465094976	-0.0776231238783051	0.35195336143131145	-0.040495561806673595
125.5	25.5	0.0797248749871881	-0.279485951294498	0.505855321435716	-0.0724047994961099	-0.200905829274256	0.268977881711885	-0.07118306895859369	0.3370360784148902
126.5	25.5	0.0457385988958286	-0.275148364945155	0.508517439521995	-0.0755585735373057	-0.182736080906275	0.269652307139906	-0.06524149930375986	0.32732915032851134
127.5	25.5	0.0690191148168735	-0.273483263707278	0.51869896651749	-0.0741506705065509	-0.196392000605427	0.271925354819793	-0.06898909713687874	0.3321891978715726
128.5	25.5	0.0741548953035442	-0.264035398632999	0.534132771906463	-0.0785923146623685	-0.183195511443993	0.267149528999773	-0.07470775436299172	0.3440309727593069
129.5	25.5	0.0753697491163412	-0.266175631997163	0.489480243897067	-0.0637674616775514	-0.216403078822751	0.24815805967673	-0.0848516516235366	0.33540199038808455
130.5	25.5	0.0657801670957963	-0.268497898450549	0.491807419741768	-0.0692076318855956	-0.204458881588703	0.254205251448063	-0.0908979032413546	0.3471337658792089
131.5	25.5	0.0389021205015088	-0.255475611636432	0.496462108461422	-0.0620490572534714	-0.211497890468668	0.252212620895941	-0.09639146973857848	0.36113995881394084
114.5	25.5	0.0753789052827527	-0.288918096372092	0.494841322697374	-0.0705574234171628	-0.204218809834596	0.250896904495935	-0.08901105102645826	0.3807349528444175
115.5	25.5	0.102807292748901	-0.303180363339698	0.50300550398158	-0.0705403593098028	-0.18989388409855	0.260736731190653	-0.08255087873506972	0.38320813172475215
116.5	25.5	0.0066491092092588	-0.287976656939483	0.474799494129111	-0.0704812263604215	-0.19994865382383	0.240981514280382	-0.06851261440259727	0.382668578385516
117.5	25.5	0.11698919102052	-0.240458737700178	0.543886564818519	-0.0706558715077724	-0.203111083751479	0.242504027082431	-0.07236177820157673	0.3720527005023118
118.5	25.5	0.0967492482288939	-0.27865142301303	0.532077997181637	-0.0851215263828311	-0.198606405371038	0.264123221878857	-0.07530441527091358	0.3653267839842457
119.5	25.5	0.075659902478055	-0.296692968507273	0.536149795214497	-0.0797892462881037	-0.185292835399872	0.266003779083768	-0.08015752054240544	0.3673082934295882
120.5	25.5	0.098065552165995	-0.285914498486268	0.518854096042125	-0.0745107903180581	-0.190883846557427	0.265496221973131	-0.07516130471396798	0.3644116054864209
121.5	25.5	0.0826340284066341	-0.265742743777633	0.56100628834605	-0.0794784659316431	-0.175660216941378	0.266274083565269	-0.06863459053902539	0.3632400150615377
122.5	25.5	0.0602080460696831	-0.290740463395126	0.521738888052623	-0.0586762614549707	-0.206530963423695	0.251375331544129	-0.07113888685714985	0.3481088303122192
123.5	25.5	0.0627559958916147	-0.276242656004468	0.514395683119105	-0.075891848514346	-0.187927145858151	0.266807763374535	-0.07608015053726754	0.3396866061906128
124.5	25.5	0.110127089695474	-0.285337455589782	0.51003671148187	-0.0772598299970844	-0.201862250244464	0.265920829480749	-0.07023275845553603	0.3342459619449278
158.5	25.5	0.090499062986823	-0.191537975925581	0.162147577490983	-0.0939478737011723	-0.132800649740461	0.0028361193414127	0.27327965764077805	5.19950785208727e-05
139.5	25.5	0.0933098652857639	-0.293247049724542	0.282142317492062	-0.042752585432649	-0.23400155172485	0.203010955679573	-0.003515875138492201	0.25044948764027547
140.5	25.5	0.142780608105753	-0.215111580955287	0.247941676407118	-0.0498192141100396	-0.225812262456827	0.19438423718922	0.03255636304024873	0.22798618956510058
141.5	25.5	0.147988812756918	-0.219707709021891	0.246723106004035	-0.0366973443059411	-0.227308258327869	0.183801174574766	0.02818184347298891	0.23502954266798587
142.5	25.5	0.14616587066275	-0.222132521034926	0.248680114760736	-0.0384541724753591	-0.234107099035555	0.175624232782629	0.05276845752843753	0.21792610765859063
143.5	25.5	0.0929020269987682	-0.245203537321709	0.200227759098462	-0.0600920402816848	-0.121854790538214	0.100372828318435	0.21661358376309794	0.10478652543466074
132.5	25.5	0.0930850808253915	-0.257988129154738	0.506628578897308	-0.0612129170390103	-0.210833321217855	0.258646717576969	-0.09955235955402386	0.34981721815736366
133.5	25.5	0.0777681076595867	-0.274887795432385	0.500014708903028	-0.0670811255632295	-0.204918462227413	0.253779003520169	-0.08796357641704222	0.3444457332864937
134.5	25.5	0.142727952891185	-0.288605575341035	0.329874892555953	-0.0698202745594425	-0.218594882968073	0.233674359656148	-0.05915572690040453	0.319941311038173
135.5	25.5	0.141627276762373	-0.288535384759176	0.330472580961923	-0.0657627735389672	-0.212045742572842	0.240775527023991	-0.044008031821222295	0.33564484482839774
136.5	25.5	0.146986034921949	-0.286677198049854	0.3348933478318	-0.0652166236775651	-0.214367688336904	0.232789564894081	-0.06350433468541408	0.35057894293801134
137.5	25.5	0.195880842688606	-0.300024552309397	0.36382284617747	-0.0667934367152749	-0.212863369104259	0.232905702956219	-0.05861598356247322	0.3378662320959905
138.5	25.5	0.149836609759415	-0.299733343010073	0.326574734098241	-0.0724887112432471	-0.221376152745394	0.230398155710946	-0.043708036483194386	0.30720202594394547
-101.5	-25.5	0.10565753231338	0.0068849098364429	0.06958232929701	-0.0599599328725924	0.0750926581351971	0.0951031723724781	0.1691333648752643	0.12837786803964796
-100.5	-25.5	0.0869117677292479	0.0334206876102444	0.077491325344826	-0.17077026014726	0.0449154957253277	0.0911721552621381	0.07364388488488767	0.13742669632393734
-99.5	-25.5	0.0734042555817869	0.0539623822616561	0.0821560697869552	-0.145942537513391	-0.0094071508975446	0.0964210248077184	0.041232175308550584	0.1753694329505204
-98.5	-25.5	0.105743083002748	0.072732096375633	0.129960405633605	-0.193182484451809	-0.0129787946974683	0.0848998890430956	0.027562538989886778	0.1873940976174556
-97.5	-25.5	0.133330268727803	0.0175827019896936	0.153264128942841	-0.211420692798788	-0.0248546331414362	0.0783125976856332	-0.006968730064188571	0.20465679527913402
-87.5	-25.5	0.123030620306929	0.111811930193448	-0.0509546438210736	-0.0308974705299508	-0.143294799286409	0.0853654358214402	0.10404115369404272	0.1821560185397984
-86.5	-25.5	0.155288708304876	-0.0623039494382572	0.126166117799728	0.0534437330549413	-0.0633428731475292	0.117966436516956	0.12497170920150626	0.16408943636268092
-85.5	-25.5	0.159647028260384	-0.0673456221387346	0.128391625522564	0.0678978119748426	-0.0680279607711899	0.102859239052181	0.15810903065207257	0.14665003401490828
-84.5	-25.5	0.150819111555793	-0.0621129211666714	0.110973714986327	0.063894427514575	-0.0284487890452124	0.0962043164170159	0.1840572534606106	0.11822738681449134
-96.5	-25.5	0.131461001166938	0.0210773862314269	0.155161631795736	-0.278759171608286	0.0287760641909177	0.0688651695102444	-0.023396327299397064	0.16309226747747443
-95.5	-25.5	0.0577317424599196	0.106833746754584	0.11383548255274	-0.307972365188262	0.0346248808935164	0.0592520032425683	-0.022957946873935087	0.1250531549597854
-94.5	-25.5	0.11653603023427	-0.0265960468497251	0.080516396138311	-0.077962843900632	0.104815406895704	0.0788915155912454	0.1906653329090614	0.007622828864355162
-93.5	-25.5	0.150458793034709	-0.0762077490957624	0.128981829386765	0.0766599388865292	-0.0269938883556025	0.0585040799151428	0.23695392204121624	0.016903009197181327
-74.5	-25.5	0.177599066024111	-0.0613446607739261	0.168273870540567	0.0555301607931787	-0.0689400926051535	0.0968908675948674	0.19362098887611387	0.09065457161172766
-73.5	-25.5	0.152134952196892	-0.0750956208664834	0.0945040955329221	0.058781905210531	-0.0317379751929483	0.110257413744278	0.21501984174505498	0.053870996771743854
-72.5	-25.5	0.139378809783375	-0.0405996449898447	0.0600426266743903	0.0591607607745772	0.0449832003256707	0.090580451818178	0.25479613257289035	-0.006217758605816222
16.5	-25.5	0.527212807693888	-0.290364027398603	-0.107598209767538	-0.0764242218492442	-0.198601192188509	0.131498629696953	-0.24906059974911182	0.4576202878471869
17.5	-25.5	0.524096999507577	-0.261348408257859	-0.0809052400926932	-0.0690394875696673	-0.168060997461898	0.102226973650246	-0.25603361191020285	0.37267410807691037
18.5	-25.5	0.557968275926845	-0.261062780565896	-0.144230718575349	-0.0900740901782703	-0.164413755625006	0.104589690466112	-0.2323525419689462	0.4184534753786788
4.5	-25.5	0.77640141316205	-0.924914120816447	0.500397911377008	-0.0691555392090231	-0.186045722187463	-0.0084037889950791	-0.18210715184149	0.3868951525050792
29.5	-25.5	0.587382415821422	-0.368925206053069	-0.0273781038702937	-0.102810106547622	-0.188854016186438	0.152030413513396	-0.21330399949370704	0.5514948372723456
34.5	-25.5	0.654390878345894	-0.3150381499125	-0.196882671636614	-0.0834445557675446	-0.127414315199961	0.0867186308291221	-0.19231111173192558	0.3910181715293512
56.5	-25.5	0.49146914212184	-0.367732711388331	-0.131655027880237	-0.0680624999444007	-0.20707736246286	0.0817093361628993	-0.15970109018994627	0.3446524358727941
90.5	-25.5	0.007805491279328	-0.3016836413688	-0.0522876489500643	-0.16279037572391	-0.0423630406883688	0.000527600418236491	0.32253571669706443	-0.006585908681328874
91.5	-25.5	0.0828022961476485	-0.228948122184651	-0.0761686819929045	-0.177154093881691	-0.0748389865829888	0.0409443577083356	0.0881100396299104	0.14071891979750273
92.5	-25.5	0.0998539936275712	-0.261855538669195	-0.0916039910767133	-0.148541988516881	-0.126972804556064	0.008575682194925	0.13266737894963576	0.10474331066761748
93.5	-25.5	0.0318693185127516	-0.230351239163117	-0.0285919670697643	-0.182031324461903	-0.0454502749379421	0.0107884889645002	0.18640756705947983	0.009049998088138946
94.5	-25.5	0.0557500090646987	-0.258404394478689	-0.0488317835548051	-0.173898469314166	-0.0760601998082812	0.0163900379853229	0.14434234185528205	0.025811026900634318
95.5	-25.5	0.0070879483505328	-0.304800665659832	-0.0884579601312867	-0.190995341874714	-0.0420199202711843	0.0174792022822734	0.14496505647059296	0.024024890837452594
96.5	-25.5	0.0198345669430882	-0.248499728383606	-0.0170144218352469	-0.131351342557536	-0.0646994091027165	0.0104302789365306	0.24162459615035986	-0.005226662233685511
97.5	-25.5	0.0148539295795587	-0.253675096271201	-0.0121275145698416	-0.220611642373693	-0.0230948293064456	0.0067752801190748	0.20787550523074508	-0.009744232500886968
98.5	-25.5	0.0011665971815962	-0.220851900629682	0.0226764523181118	-0.190001227260073	-0.0054866117022134	0.0148739193021112	0.21131131938422093	-0.004170659934352827
99.5	-25.5	0.0110939582353159	-0.22226677701958	-0.0276352049252911	-0.293977383776086	0.0297494745431974	0.0011580672616283	0.19308336329814066	-0.003228771523991151
100.5	-25.5	-0.0404481738463299	-0.162915399906917	0.0086252990475676	-0.277170776682053	0.0492946686815794	0.0245974114401494	0.1815554548480122	-0.02533642847734962
101.5	-25.5	-0.0074769296188744	-0.179969830920903	0.0034389588165856	-0.211684135272705	0.0014301821644531	0.0101434887002278	0.23709922384602447	-0.05302712408247182
102.5	-25.5	0.0133256108551028	-0.161605939838294	0.0293278724765178	-0.196726844974505	-0.0178097319295955	0.0197368233356888	0.24089914549027322	-0.03926363062776022
76.5	-25.5	0.149887359447854	-0.361161117561986	-0.161412526281956	-0.110741412878689	-0.161287513636555	0.0480721116067184	0.09698387062921048	0.19083255249335987
77.5	-25.5	0.113994435420444	-0.345616782238935	-0.139158089593921	-0.0696435677680403	-0.193276987853239	0.0852990528459714	0.13424296769925365	0.16761403653863913
78.5	-25.5	0.0953883657266133	-0.343096813441202	-0.114991975054915	-0.0774904562577342	-0.165223578778225	0.0705845702673562	0.11930456292869376	0.1561720320562703
79.5	-25.5	0.0932256162406417	-0.235760385864126	0.103881751983136	-0.142935807787036	-0.121177126851407	0.106689584012457	0.1270507085340912	0.13523937300556527
80.5	-25.5	0.122448855787706	-0.354125920314431	-0.150777789351559	-0.128043162422808	-0.152879981031644	0.0621880860676306	0.1548311505431899	0.1269864773624016
81.5	-25.5	0.130354157608199	-0.325324264536399	-0.127078471459756	-0.110231080979413	-0.120212045158468	0.0364847960408249	0.17475327751219605	0.07987919275644179
82.5	-25.5	0.144661004402191	-0.376767053849402	-0.148474253636725	-0.119793955282433	-0.179321725500205	-0.0111284709614717	0.17962508694979504	0.08647003144607227
70.5	-25.5	0.0673220173670889	-0.276399372105481	-0.0679257915588678	-0.0154951448758634	-0.183911057307216	0.0413928655509788	0.18050928228659036	0.19734211600407056
71.5	-25.5	0.135557438104561	-0.221133113991987	-0.131417051001973	-0.116535071889831	-0.165971812593206	0.0747272944695071	0.05957730361122066	0.20431492505615054
72.5	-25.5	0.210297900434188	-0.349508029698627	-0.162406574954197	-0.125661116699886	-0.152058345338803	0.0735414996274077	0.030228676962220015	0.2277782388766684
73.5	-25.5	0.155590808105731	-0.321592131254999	-0.177033632482726	-0.148110693760218	-0.138821217080582	0.0728708612198133	0.03750569980881342	0.2191413613738943
75.5	-25.5	0.0871973754285542	-0.410044708459716	-0.174506886450666	-0.0899329618336621	-0.158751478476199	0.123493277201273	0.058403214197793644	0.2066609423538067
83.5	-25.5	0.0861737617215974	-0.241730103606589	-0.103398352130542	-0.0924366851010067	-0.139473510819494	0.0051921476566546	0.20404365949384703	0.047636209121602956
89.5	-25.5	0.0397235489962567	-0.337356181790404	-0.0625077550321726	-0.0469619825231883	-0.110296970228483	0.0138722811607345	0.3915742335261902	0.0024859423580213457
106.5	-25.5	0.0112301796036435	-0.200229223564297	0.0311763865061366	-0.194872774979043	-0.0359412987085304	0.0163319480068432	0.2420796957955984	0.0038694351189555174
35.5	-25.5	0.536596245106474	-0.273405785068915	-0.100533909328721	-0.256346969171979	-0.0837348829351901	0.10825545178618	-0.21713529595895303	0.35736106719185323
38.5	-25.5	0.564109539336476	-0.344696806028749	-0.0695953326877923	-0.0684649130939436	-0.184884846543806	0.126801666948108	-0.1532936453835005	0.3525588343140925
39.5	-25.5	0.454706325548097	-0.254284299234644	-0.0985064406153337	-0.153849342622329	-0.169940842270204	0.0796808436538775	-0.1511447362670033	0.24655460075378646
40.5	-25.5	0.501330340169992	-0.25127607311661	-0.143643239359014	-0.0839492353030234	-0.139029119505328	0.10431523800878	-0.1967127548676611	0.3498077918779206
-75.5	6.5	0.216691649049364	-0.083403692584427	-0.0472270208553088	0.160181579743427	0.111868779114776	-0.020767734951413	0.28904266861619715	-0.0746894192298984
-74.5	6.5	0.246387318468257	-0.103305340508458	-0.116253518207708	0.190174890332894	0.109755898081455	-0.0836854010447322	0.369751501047183	-0.11522556602966814
-73.5	6.5	0.288553597563369	-0.145746195349478	-0.16436736458797	0.181345025800687	0.073498849176699	-0.12036494995714	0.39857269318358796	-0.15031844024983246
-72.5	6.5	0.27214889997893	-0.168249173687409	-0.180957010122638	0.165935933692244	0.0688528118327367	-0.124563942671679	0.42105160110380535	-0.17392766127596485
-71.5	6.5	0.255704158271494	-0.126580903076266	-0.132833519473607	0.199144692060836	0.0976967215350429	-0.118497829534073	0.440004169222542	-0.2062028973707405
-70.5	6.5	0.270254940383491	-0.120558166230215	-0.163213470583876	0.190526347023461	0.0880092189469993	-0.139600781484317	0.4655878585409353	-0.20295110630060448
-69.5	6.5	0.275391164513631	-0.137071717546811	-0.181610171218823	0.182632280108295	0.0796548593681264	-0.137555911850331	0.46146657289062315	-0.20637614405453628
11.5	6.5	0.454631719112375	-0.189796300737975	0.169840068109041	-0.0572454517568353	-0.151238327352048	-0.0270984858935161	0.29309517422702663	0.12291566862813681
12.5	6.5	0.196843794778079	-0.387421295344202	0.0112996533356191	0.0374571650294432	-0.236391235249456	-0.180692146115391	0.2753755778327422	0.0622147214796525
13.5	6.5	0.247517040318994	-0.353142226145411	0.120664081143543	0.0187187833467349	-0.234969185276758	-0.127136148198501	0.24235461430019867	0.0635630183791464
-48.5	6.5	0.364704766395556	-0.081556119307596	-0.0963084000019699	0.170423247501873	0.0606585660947251	-0.0240988187373578	0.35061853297334633	0.008819885511720608
-47.5	6.5	0.368776207807081	-0.0245294593603557	-0.138596083342914	0.173088711242427	0.0610690469489566	-0.0314451182240899	0.3592828779235721	0.0025430815386383514
-46.5	6.5	0.395647474482567	-0.0066776838115622	-0.0462252978425136	0.173686691683953	0.0369027547109578	0.0281017298313516	0.3233001738228063	0.047057033690877624
-45.5	6.5	0.417735236638389	0.0179615064066306	-0.0023508997333051	0.158966151178242	0.025835527006357	0.0873856777752984	0.2848188627035923	0.09466248572633709
-44.5	6.5	0.415498579200195	0.0087809132952854	-0.0221381069102027	0.161192571066888	0.0316035928233268	0.0693045811164867	0.2738141488767919	0.09690852501861097
-43.5	6.5	0.416451361593457	0.0187222753623926	0.0051505927864871	0.149259725011922	-0.001562310423683	0.0885614158953639	0.2480021017356546	0.10619089282182534
-42.5	6.5	0.396245750486961	-0.0486740208052604	0.0348744856231991	0.144566215260968	-0.0190425422728044	0.0920589414647845	0.2500319201613621	0.11019174576882283
-62.5	6.5	0.336208234238848	-0.11533376664318	-0.229555293074139	0.11268147169401	0.0161846475859168	-0.085461410709135	0.43808865015112086	-0.19103304775587862
-61.5	6.5	0.355382780300036	-0.0800324036666051	-0.225517629710844	0.129237122790683	0.0409629737708131	-0.0538791020410935	0.4085760081444544	-0.2110868347754653
-60.5	6.5	0.255946744671212	-0.168699828896244	-0.156999671577964	0.172755942763433	0.0631312825761517	-0.0904003552191749	0.3942240705371752	-0.21597748877279413
-59.5	6.5	0.293010399056807	-0.173949123959829	-0.187603997620733	0.142689574289943	0.0589175818008056	-0.0849837694136341	0.42877204255874735	-0.19514720152039697
-58.5	6.5	0.308815730127461	-0.183217073013922	-0.198347887049436	0.147969233698136	0.0318826446994524	-0.0685997485423483	0.4265969282789163	-0.14567648568006303
-57.5	6.5	0.30441479425143	-0.154145276512143	-0.179584962472489	0.16624425158908	0.0523663952282486	-0.110970489581478	0.41669199157225206	-0.13088216339202763
-56.5	6.5	0.314297721992343	-0.143948746129598	-0.169132070331346	0.174141102494409	0.0695507256069322	-0.119142903307794	0.4138051342455289	-0.07688074596762914
-34.5	6.5	0.391573889611292	0.0084752922581751	0.157567087988586	0.0571262126522956	-0.11548446286736	0.121869903355779	0.13285446865268197	0.20606745118608932
35.5	6.5	0.346342557323945	-0.26603551200136	0.0103179133185541	-0.0139796209285553	-0.277977916415896	0.0253839966609104	0.02952339130817787	0.22350901025460734
36.5	6.5	0.28499056696948	-0.237453578995065	0.0799689630072194	-0.022972570256188	-0.237183521306064	-0.0128765523280854	0.10607477410369985	0.15636962746163
37.5	6.5	0.242227749212681	-0.308447669595909	0.0422284213407371	0.0128547204359297	-0.242341282442143	-0.107369210097893	0.23899434131641395	0.08147982883629572
38.5	6.5	0.408885959861042	-0.466134610682123	0.201076249685493	-0.0912584470783366	-0.142202170355834	-0.113973591436744	0.26970054197364846	0.07506570120839201
-78.5	6.5	0.0873563976392278	0.147362344141562	0.356905766211155	-0.0954980915520887	-0.168189932778307	0.149404162725789	-0.18416481718009703	0.36402437148767336
-77.5	6.5	0.155905320818191	0.0236823938153889	0.0948518638425453	0.0158220179675417	-0.107285184906111	0.157872259900818	-0.03883228085984922	0.2750824900860962
-76.5	6.5	0.166891584710885	-0.0791796609675823	0.0438805956537816	0.0760685041676843	0.103022606969465	0.0654347004018105	0.19961199088561962	-0.007759503902507261
-41.5	6.5	0.367769968308546	-0.0477232336809727	0.0528694346201927	0.141159075319755	-0.0075106431306896	0.108223698860451	0.24656391866177343	0.12666167450958335
-40.5	6.5	0.311123579038866	-0.0281284150035657	0.0849436270722188	0.132052208112814	-0.0217414149697771	0.141560963981955	0.19991132834438324	0.1506946527372133
-39.5	6.5	0.31699978385845	-0.036181671998298	0.119286269895424	0.103136932940894	-0.0692379169373566	0.159484392806135	0.12194257625051158	0.21562415573906438
-38.5	6.5	0.331439280289442	-0.0100209680227295	0.15156154672064	0.0698093769247929	-0.104473757149361	0.161500476280468	0.09316600318498079	0.21395910398929902
-37.5	6.5	0.325633927641028	-0.0113828253975617	0.164835107300755	0.0506955462005386	-0.140013099246907	0.151437554403471	0.12121192212600145	0.21894071466666573
-36.5	6.5	0.320765467235709	-0.0114534714906104	0.127904386143976	0.0690526837519836	-0.109804334760451	0.141959866809017	0.12512105587629732	0.24367882477444833
-35.5	6.5	0.286403158044374	-0.0450676013314919	0.161173399778992	0.0700577273120672	-0.109180067610342	0.134927433847784	0.09538907945031878	0.2588587217183682
21.5	6.5	0.190164337904937	-0.440566746813031	-0.035613537701386	0.0201711232509803	-0.218050351620798	-0.190120129346222	0.3246055404184952	-0.005005841550001227
22.5	6.5	0.185693669380163	-0.435116300734901	-0.031544637001135	0.0208050822606466	-0.216067104312621	-0.182465701986346	0.32109262605043354	0.0009097070827098143
23.5	6.5	0.197720896816666	-0.434583523800011	-0.0454755897963004	0.0275176725548098	-0.219300102805249	-0.153775530662621	0.32049456761750755	0.03699324645644617
24.5	6.5	0.182639936167621	-0.441715333456873	0.0754034393496979	0.024573321569235	-0.226808589252763	-0.186423049521675	0.2953929289965281	0.04027186928656173
25.5	6.5	0.234367030762037	-0.449425996840865	0.0376018662914269	0.0062312615315339	-0.215735109174354	-0.165216352504849	0.26680018557156504	0.04864482203192114
26.5	6.5	0.252950522836629	-0.351601963505556	0.144504723644153	0.0106518717485714	-0.234189203360894	-0.088364352715441	0.24776747912904792	0.05749097345553112
27.5	6.5	0.282705708036404	-0.405559965921219	0.0348486253794549	0.0116325284713661	-0.24602667894771	-0.0553635497220012	0.21190417801743944	0.09003723931915006
-68.5	6.5	0.324344118956215	-0.079376125834148	-0.220619736606359	0.153023850489682	0.0544119106271426	-0.143559064208182	0.4558997680456625	-0.18636018894152045
-67.5	6.5	0.347721133342656	-0.0533109567419727	-0.213785135883527	0.150298539118304	0.0582467441142469	-0.123972673890188	0.45078936167915756	-0.1607099547244406
-66.5	6.5	0.344825877047254	-0.0782625981104744	-0.193536177696513	0.163106937318159	0.063403259199683	-0.121641093611356	0.45549040533015817	-0.1412130535176506
-65.5	6.5	0.352142600424621	-0.130704692563702	-0.253214609397931	0.122528781235484	0.0252752307806145	-0.110392015490798	0.4440636816220104	-0.14137006220376214
-64.5	6.5	0.362982639570282	-0.0568679197288511	-0.20487847222856	0.153345147820051	0.0467587393622901	-0.0931896665492035	0.43495497229453145	-0.1575678287071417
-63.5	6.5	0.430989961414156	-0.0630623097283699	-0.164426375308124	0.142329547039873	0.0252504072022123	-0.101728827129141	0.45467892392013004	-0.1579599794284574
14.5	6.5	0.195488253760006	-0.42899953307474	0.0113469053153219	0.0310727616848521	-0.231218682417871	-0.1810502071452	0.293149843743912	0.05385213313970903
15.5	6.5	0.203571180561859	-0.488561063110918	0.0933538429194239	0.0110331836257645	-0.225220611902968	-0.1642727027013	0.3331254468652717	0.05894540506356608
16.5	6.5	0.194900123509548	-0.433184515078128	0.0017119063840269	0.0365839995558123	-0.229411497176495	-0.183925971461704	0.31623194128142146	0.04574447556196405
17.5	6.5	0.186119577577362	-0.432673739347888	-0.0112841370493207	0.0329559651749946	-0.226872085089918	-0.194258744223457	0.32735027638238134	0.03571205354192952
18.5	6.5	0.183212990207551	-0.494914637683386	0.0865308534234997	0.006100456730195	-0.237050937920491	-0.190000742583931	0.32711269862256503	0.0456808060158961
19.5	6.5	0.199727744947508	-0.487298234636129	0.103092009563807	0.0026597321274329	-0.235533250204171	-0.180394412256766	0.314644026681041	0.02185739509405304
20.5	6.5	0.192622543514249	-0.434765213339183	0.0020783527587911	0.0251148177909281	-0.220199491163268	-0.19866707632045	0.31761445908465746	-0.001775305057805151
-55.5	6.5	0.320142099098487	-0.144483276592408	-0.173745647049	0.172285981200589	0.0614659864225724	-0.116999363452391	0.40126318544789896	-0.06562395158063775
-54.5	6.5	0.31641249375744	-0.143053177221321	-0.171368774974313	0.168389181915436	0.0566876217630132	-0.112116095493523	0.4111811391413886	-0.06849620054721471
-53.5	6.5	0.358945838657157	-0.110168528423701	-0.187640195987785	0.147227617762311	0.0396073841246339	-0.0657856763507297	0.39225651882989904	-0.05565163362954846
-52.5	6.5	0.358951172634543	-0.126976842847552	-0.155922837752639	0.148111220736589	0.0279891359081898	-0.0542882975699502	0.36720336432908496	-0.036529382888566365
-51.5	6.5	0.4415225237936	-0.0755823052944514	-0.123554901918489	0.104181490064815	-0.0144667666325857	-0.0251190264326927	0.3602941819110106	-0.026207237259899915
-50.5	6.5	0.441915325083197	-0.0141124310151224	-0.134507893687562	0.114030043642699	0.0072412707669644	-0.0372772388069582	0.3491139477942435	-0.013520944988722888
-49.5	6.5	0.405421743390567	0.0017876264069562	-0.136877121486995	0.147884764174386	0.0416654312131134	-0.0262736942567228	0.340501599288106	0.0011304036615435982
28.5	6.5	0.517906368437349	-0.577353476159582	0.122286479757529	-0.0957310969753285	-0.171629314807295	0.144392242450158	0.22068489187744836	0.08727656138241777
29.5	6.5	0.295318451259069	-0.309456986881158	0.0131144637934572	-0.0174628295909914	-0.281181495681731	-0.0531923964877308	0.17798240179600472	0.151131991307958
30.5	6.5	0.37013575846246	-0.32088777128817	0.128636550682126	-0.0099621193923418	-0.278835673333518	-0.0355355624165159	0.19827273417760347	0.1781295590288047
31.5	6.5	0.345448146688529	-0.480034074344173	0.0324320983484955	-0.0131041752154704	-0.262318444326534	-0.037259838042488	0.18647351935630657	0.19653589210913924
32.5	6.5	0.373499158351962	-0.293014290534077	0.0257679211564006	-0.0389519112296252	-0.27190453777833	0.040741126669469	0.10717262828478194	0.24117232681468553
33.5	6.5	0.325717538039797	-0.294439472991652	-0.0099088064898238	-0.0561118130875717	-0.270698804203806	0.033982368648052	0.08985529381099276	0.2359518128718509
34.5	6.5	0.342410143547181	-0.277546546289759	0.0035738220728295	-0.0163885585135585	-0.276433053206179	0.0619270692691904	0.051321441489377465	0.2360945764471822
100.5	6.5	0.000496803708450705	-0.248044453188411	0.110434388937266	-0.139435165639029	-0.0678342512916555	-0.046881625447416	0.4257030057366613	-0.11101998902736232
101.5	6.5	-0.0073544096194757	-0.2899737375232	0.0689715121956301	-0.0697357079008692	-0.107277885771049	-0.0587613722433127	0.4027772551727522	-0.04587978345749294
115.5	6.5	0.0445891147008117	-0.249900181013446	0.0844783085134641	-0.0794269593637311	-0.0893202840237528	-0.0277926582883532	0.41071590180033857	-0.0294957598194473
117.5	6.5	-0.0211391570062597	-0.553795423990334	-0.0780201216190648	-0.14059941736853	-0.144029100997872	-0.0427053462375329	0.29452335369244265	-0.020344047940874604
146.5	6.5	-0.0125484457510992	-0.308046041723847	0.136341641450233	-0.13434301841044	-0.0820291386204689	-0.0386431166787444	0.42384380724302606	-0.16864141880449016
139.5	6.5	-0.0016736277676164	-0.271939221215095	0.118529532054366	-0.115399512848099	-0.0880645374221385	-0.0517228593436227	0.4196864461101625	-0.14253397116832078
140.5	6.5	0.0075790124588428	-0.286763887959795	0.127157187921342	-0.101224242250848	-0.109328019308431	-0.0456410757397682	0.442508750345023	-0.13312568839384178
145.5	6.5	0.105750633101013	-0.730112297578085	0.324443723259368	-0.163858059790769	-0.0927961495338027	-0.0069967852478027	0.49443034507246564	-0.19850200821332656
132.5	6.5	-0.0162390208245796	-0.415852586280375	0.148755019153717	-0.116133653911727	-0.119641402457344	-0.0503698427751645	0.455494737463621	-0.16470346362471375
133.5	6.5	0.0029591715127319	-0.319951318696933	0.106718699716977	-0.0855802556066676	-0.124083844196542	-0.0574317463302764	0.48068233891851525	-0.1605006431922889
134.5	6.5	-0.0046967810768459	-0.31507825549722	0.105358276533187	-0.091005300001996	-0.112141454376003	-0.0500496448800673	0.5637197745220051	-0.2021487168197138
135.5	6.5	0.0173576302942746	-0.244423071275626	0.131318376320052	-0.12149406442508	-0.0936929591053766	-0.0392633377859272	0.5512910106779205	-0.2652092154220629
136.5	6.5	0.0157736960615691	-0.245679645085299	0.137813599624438	-0.156997435218948	-0.082560976931353	-0.0135280332877876	0.5350256210581352	-0.27005150305269265
137.5	6.5	0.0174596254381588	-0.249540289681499	0.136195154510421	-0.163639314358179	-0.0725998624868398	-0.0297894787984897	0.44154509884430765	-0.1965488424845122
138.5	6.5	0.0141824907185877	-0.246339969324136	0.141061694779936	-0.164337679515243	-0.0651293557805311	-0.0210814693128043	0.37153601817978144	-0.15980405615314144
118.5	6.5	0.0183934826844116	-0.293377106152231	0.0807836699242597	-0.0586763678084335	-0.107035548118377	-0.0468900235346953	0.30849201309740026	-0.018957419220793276
-74.5	-6.5	0.205553752839384	-0.10829748515951	-0.068962308866913	0.177355593207459	0.118797560364279	-0.0745042622249028	0.579920604791267	-0.22932193548908908
-73.5	-6.5	0.144567020150817	-0.0556699589602151	0.0065145037066232	0.135418521757543	0.132139106635903	-0.0309336713011679	0.46654757555424714	-0.2036738566427685
-72.5	-6.5	0.148010796867244	-0.0477279291311973	0.0138335290502174	0.128242762945026	0.135493544561605	-0.0114387477541653	0.33889850717207265	-0.12095315901913012
-71.5	-6.5	0.156258431969788	-0.0859649207572064	0.016274375349529	0.0747848771464934	0.129779579530339	0.0270459635100695	0.2570552401983857	-0.11308315822610994
-70.5	-6.5	0.166568037234585	-0.0817095449483847	0.0108982952320142	0.114421775966273	0.130351621419814	0.0025279323986082	0.3470895149360126	-0.11977097449351769
-69.5	-6.5	0.22393798997839	-0.104579804987112	-0.0561109318309681	0.178248381586359	0.0892372229861093	-0.0406473793540361	0.4057017257378094	-0.0457920959863383
-68.5	-6.5	0.218750239231274	-0.103535911581489	-0.0583044915522231	0.1736784684002	0.0816221257304255	-0.032996997672819	0.376033068396358	-0.057566984436175056
-67.5	-6.5	0.216837243069081	-0.1031475294626	-0.0596390519548329	0.176724641457052	0.0901285928305299	-0.0354294831611509	0.3754242021708977	-0.06171510571732623
-66.5	-6.5	0.223918319361593	-0.101248064329872	-0.0621097837498205	0.180869811362329	0.0921780276299842	-0.0453313396449233	0.3978087613786853	-0.06315938600562597
-65.5	-6.5	0.223732042704926	-0.0958929555891417	-0.0578042632537852	0.174263826833851	0.0922305686004082	-0.0359083561331584	0.4227833845838217	-0.044487832590353354
-64.5	-6.5	0.202043693815383	-0.0878746423170821	-0.0641777085487234	0.174702931800725	0.127784326292023	-0.0480033646795141	0.44429028315237207	-0.08672782166501083
-63.5	-6.5	0.245007363845849	-0.0926085623007865	-0.053926402040883	0.180040939878774	0.0918419498140629	-0.0362653998737888	0.4226245746074804	-0.023187269936835498
-62.5	-6.5	0.211245349729777	-0.0906375840708109	-0.0670579813366643	0.181131624916561	0.118019168144654	-0.0535699854946075	0.4029880841168957	-0.06227361855973898
-61.5	-6.5	0.238986699649728	-0.0975398979403253	-0.10229176992433	0.187130831132938	0.118695039979745	-0.083032399049312	0.41939624126943653	-0.07369501568496181
-60.5	-6.5	0.22452251169912	-0.0865495549509331	-0.0947186849975	0.197592690411817	0.109733777582492	-0.0825677299807966	0.46005043294627757	-0.11231105966497518
-59.5	-6.5	0.202810236929262	-0.0813054245030377	-0.0415713739084019	0.167515490747549	0.122973813532123	-0.0295945174587553	0.36333603695356864	-0.06622117072322747
-58.5	-6.5	0.199643477133806	-0.0774884621728948	-0.034351501055926	0.159633535039849	0.113092396010618	-0.0060682979064709	0.31559636222463444	-0.0405769915986607
-57.5	-6.5	0.235093587355868	-0.0872868663902865	-0.0872430714332771	0.184755544389736	0.121228194801252	-0.0677119173839769	0.3781579766232958	-0.0816440466744588
-56.5	-6.5	0.26936829108783	-0.114511951099371	-0.114746571458404	0.199010666307869	0.106162045921455	-0.102131326580879	0.4083046495361971	-0.05091555995069323
-6.5	-6.5	0.188946461655852	-0.337378653119992	0.0291307605697551	0.060322749922913	-0.219620151744522	-0.180091902528722	0.28735392203758614	0.022677041560819865
-5.5	-6.5	0.19938723428198	-0.289751790223848	0.129571918524299	0.0515785709399392	-0.228400467579616	-0.163800136371492	0.26102473557839373	0.051412510598908306
-4.5	-6.5	0.228933254368827	-0.372995815794615	0.181966337348788	0.0282684094196207	-0.220272937170438	-0.123240920113646	0.28608621431252046	0.056556477567726235
-3.5	-6.5	0.202063150782534	-0.453389867873468	0.0743396246671591	0.0290957045750792	-0.217943761530202	-0.15501033171352	0.30724318161143727	0.051592814938258034
-2.5	-6.5	0.189695070097129	-0.359101734422921	-0.0347024549603247	0.0531749695330839	-0.227074981967666	-0.179569804651404	0.3105559112526327	0.017676099566311398
-1.5	-6.5	0.192122586469061	-0.301703553949705	0.105021757273064	0.0496243604254691	-0.2297197051008	-0.173560584306999	0.2673003341652299	0.036963001675140134
-0.5	-6.5	0.466629123937959	-0.447602986881947	0.237207562457716	-0.132499475139801	-0.142672219858971	-0.013453472489828	0.19285875725579557	0.08442398983960596
-55.5	-6.5	0.294893662963932	-0.111219066997159	-0.111874439575725	0.194106102725349	0.0923267054613247	-0.0738393613282985	0.35682066304267107	-0.025126647808513057
-54.5	-6.5	0.296137604129553	-0.106462627116453	-0.106312579840503	0.191005960104667	0.0853077916221033	-0.0678638009195618	0.354931527783273	-0.0288795970896365
-53.5	-6.5	0.289801288789025	-0.113738666290441	-0.116832428504936	0.196670688601999	0.0975712122931961	-0.0855003763337401	0.3832860539676696	-0.04281824919354751
-52.5	-6.5	0.280582688065326	-0.118968842970132	-0.122155710770778	0.196377791066568	0.0965241824857914	-0.102296500637478	0.4030840266791741	-0.06070900128728861
-51.5	-6.5	0.273808811950571	-0.125168657060921	-0.132996428903884	0.197156582092388	0.0939839723636599	-0.120563231370673	0.42430058819337907	-0.08586054317264334
-50.5	-6.5	0.488337092769066	-0.0363874149377117	-0.0634111069784013	0.0883705331740395	0.011486731746915	-0.0450550077640963	0.4367071820669544	-0.11231347603025435
-8.5	-6.5	0.195498326874568	-0.357561428991468	-0.063125991649941	0.056273805241972	-0.213225132675261	-0.185309391792473	0.398404375027206	-0.030397566775827445
-7.5	-6.5	0.18090080483782	-0.36806086754455	0.0212308648175772	0.0533952067482635	-0.218003576477986	-0.192109528881892	0.37736291404147093	-0.02329882359439006
5.5	-6.5	0.186656185951477	-0.348257680902967	0.0121539236363315	0.0383455927953404	-0.211099684656497	-0.186832651276913	0.4007702583235058	-0.026996126326363758
6.5	-6.5	0.18815255691237	-0.366522076543492	-0.0203164038535316	0.0345562443741545	-0.209210366762764	-0.198928852073586	0.3935265594966354	0.025549988793016818
21.5	-6.5	0.207290574787909	-0.378783472865903	0.0871326763917757	0.016704470696304	-0.228518676382903	-0.133407825542399	0.2549696457291838	0.06509258044753143
22.5	-6.5	0.203106522687966	-0.392341038459289	0.0695281009836145	0.0253225077452513	-0.234823848626057	-0.138944910264271	0.2668638097023423	0.06234164853185825
23.5	-6.5	0.199476445564815	-0.385107671800843	0.0790729881564718	0.021940886926612	-0.238275402960714	-0.162682358546213	0.2638481228196128	0.053016558190886826
24.5	-6.5	0.223534744352482	-0.338343276421803	0.140395986439284	0.0191032805665298	-0.24694842916574	-0.145018759138121	0.2567051216415159	0.05851058780532122
25.5	-6.5	0.21871036868134	-0.329525765734783	0.115573403117779	0.0147512908191722	-0.231203348464937	-0.121909368285939	0.2532224971372479	0.06017495974911787
26.5	-6.5	0.231529664160346	-0.391911202403361	0.128879139307629	0.0160903553286357	-0.245264400368525	-0.112603511752473	0.2413724225627375	0.06514524866967675
27.5	-6.5	0.233813396898357	-0.32589783634861	0.14609877171792	0.0258195760071033	-0.248817292671941	-0.115041184700097	0.22528676680622162	0.06669336294208847
14.5	-6.5	0.252965795765854	-0.328861422564548	0.136255998243469	0.0048857912834696	-0.23807866903516	-0.0907090319893856	0.24858183132566036	0.06259611446081874
15.5	-6.5	0.214254683359627	-0.326666747859847	0.116401428948328	0.0181659587006489	-0.248694857734226	-0.149121884156786	0.24154444319668825	0.0661325050685364
16.5	-6.5	0.210755840851352	-0.399272255506815	0.133253229150993	0.0121184988948349	-0.231513857875443	-0.137918841680875	0.24938023397011005	0.06102413369856105
17.5	-6.5	0.2216693740391	-0.373127683772766	0.128366673142569	0.001582862481043	-0.245375442165799	-0.130789887465117	0.24438208263379083	0.0723512307251539
18.5	-6.5	0.2333281714606	-0.316616251501081	0.135291863633108	0.0242838791056992	-0.253413256602885	-0.122132382466965	0.24307974337727087	0.08078846083350627
19.5	-6.5	0.210753365379731	-0.329539098755217	0.0984386837338083	0.0324985411743575	-0.237044550149633	-0.143293556483463	0.2742295501753911	0.06480960038063793
20.5	-6.5	0.20987231303585	-0.370567818101731	0.0824992156396832	0.0268963783297928	-0.251915480414704	-0.150348957965689	0.27417510504416714	0.05708536350064662
42.5	-6.5	0.481733163019757	-0.284403058449693	-0.140767165249265	-0.0664137287023537	-0.179017285436095	0.0936811494561356	-0.13047735351078543	0.36497645417685887
43.5	-6.5	0.484606940500244	-0.405700674507203	-0.0890451204001909	-0.0643450282219157	-0.190270045969295	0.081410015582472	-0.11712708782099056	0.3668406503763886
44.5	-6.5	0.546574745317681	-0.376934522560976	0.0227037092862563	-0.0759800529768149	-0.164944829216006	0.112731724536164	-0.09115044925302408	0.4190148471686493
45.5	-6.5	0.565669263879261	-0.363522186245262	0.0427933713819764	-0.0915845712561789	-0.178648159158156	0.0901728223877624	-0.08347796000400846	0.42118216957890925
46.5	-6.5	0.510620432177123	-0.337205031035548	0.0185777024423286	-0.0658920830291594	-0.19342173306746	0.061691956922154	-0.07154075069108444	0.35758604093883256
28.5	-6.5	0.245801073188154	-0.32819110417309	0.12848326814374	0.0272591790781295	-0.251750291880174	-0.110293662734331	0.22008326941934223	0.06694892409697208
29.5	-6.5	0.255061727639404	-0.306953505138845	0.102609474656836	0.0161947348993836	-0.261893933128482	-0.0844982590240257	0.18713509115621707	0.08287229594997776
30.5	-6.5	0.317606236264993	-0.272874725432167	0.0800167777830286	-0.0025059525893758	-0.260896799374208	-0.0174090238079432	0.13948171369607082	0.11537723425148276
31.5	-6.5	0.337002885283157	-0.277633950412635	0.0485002304981159	-0.0280903795134166	-0.259812994415141	-0.0160204010809701	0.12563156153604493	0.12778823221453606
32.5	-6.5	0.330749440405775	-0.279573314632305	-0.0214831258552039	-0.0816385564303828	-0.22157554545794	0.000107245198492583	0.06469571253008644	0.1562518440180665
33.5	-6.5	0.395514535023345	-0.335453246744514	-0.0629892865404393	-0.0173828864374521	-0.238442132686211	0.0269968169080214	0.008382014829773696	0.16884591024983148
34.5	-6.5	0.441502171201938	-0.298085907065184	-0.0869429576262784	-0.0375461131432686	-0.219413990884275	0.0913401823742601	-0.04363470349772081	0.2330036245916115
7.5	-6.5	0.185025350810241	-0.343183332963809	0.0216971006934696	0.053906998270643	-0.217440302865776	-0.19090529381902	0.3824767240680209	0.04983056412832276
8.5	-6.5	0.184659297817976	-0.3521962850879	0.0417054291527432	0.0389050535854772	-0.217585549664621	-0.189888793148104	0.41979655971852065	-0.01293949310860392
9.5	-6.5	0.161851140143426	-0.322827714885203	0.0196972471488183	0.0280575618795165	-0.212690577044706	-0.187375038488482	0.40618853510919456	-0.06179268587171399
10.5	-6.5	0.19132984056333	-0.301986520672643	0.0516648401927308	0.0324612945947841	-0.239753343045291	-0.154019600598367	0.28955353396120714	0.010209162255936457
11.5	-6.5	0.210657810632235	-0.374877038492607	0.0761169155959794	0.0306746157961036	-0.238252155396786	-0.156805223710795	0.26291420081170747	0.048355310957451735
12.5	-6.5	0.197488096653523	-0.377842822221023	0.0647889893683717	0.0394360090601502	-0.245744905817563	-0.17719180321148	0.2707238761012469	0.05152641132773299
13.5	-6.5	0.197428864619055	-0.340373177628096	0.084277454874643	0.0354729411316056	-0.245249865758498	-0.189217333874739	0.28588646544516855	0.04039088398194813
92.5	-6.5	-0.0397470919696205	-0.31698775417251	0.0618622283460194	-0.118106074606348	-0.0688867945144611	-0.0634162256712115	0.4140872823704426	-0.13784919155649325
93.5	-6.5	-0.0023933461215458	-0.277780781464949	0.0723053159327357	-0.0831401896305571	-0.0962080128496755	-0.0441220699852439	0.3409235473271437	-0.08752058944800607
94.5	-6.5	-0.0307856424241924	-0.495929940593058	0.239516332963672	-0.114994251518155	-0.129393268092916	0.0022126649244945	0.3052188815756722	-0.053651902817164435
97.5	-6.5	-0.0300764021699131	-0.28203314282475	0.0469840767115891	-0.104057934575312	-0.0746997419107669	-0.0748201993134073	0.4136555646571558	-0.10655781511551846
98.5	-6.5	-0.0090663914602784	-0.267167220240199	0.0578628800309384	-0.0889695373714649	-0.0992102707886097	-0.0424958654281856	0.3984451896351688	-0.07678963899094673
99.5	-6.5	-0.0184311168142934	-0.274256930744293	0.0544851197411852	-0.102018218971647	-0.0644092523888697	-0.0723170221775017	0.43769981980101863	-0.07683821451502935
110.5	-6.5	-0.0759052960906247	-0.515301136806217	-0.133502278756997	-0.0671828389998845	-0.113669138567589	-0.0882454127865116	0.4598222881083782	-0.1446093286995949
35.5	-6.5	0.379544331489586	-0.262476582526422	0.0012837063520689	-0.0369777773513314	-0.253095601563783	0.0462499741910437	0.03747999331879143	0.19918217178139788
36.5	-6.5	0.290510068814833	-0.239757961596077	0.0582467729161082	-0.03547155538671	-0.243589457144375	0.0085287462218981	0.05919136840401082	0.1688691987510578
37.5	-6.5	0.299058790807734	-0.239884832787424	0.0658978272301675	-0.0044600854943621	-0.256424062947209	0.0381111768141159	0.042284617282669766	0.20375638188851733
38.5	-6.5	0.321798143394755	-0.225868935423902	0.0433477783130289	-0.0275353551619271	-0.257355027202256	0.0649773696785775	-0.027634698777484534	0.255561484579812
39.5	-6.5	0.376340247934677	-0.262136659077526	-0.0347398449928851	-0.0358536936707183	-0.246279000588019	0.0922630084497276	-0.06229626619983089	0.2794592244986331
40.5	-6.5	0.468097457995181	-0.413528894421996	-0.0691348290961517	-0.0516181480329028	-0.21977548687165	0.110229033448665	-0.08964627792955504	0.31689977633462446
41.5	-6.5	0.514713204292281	-0.414402103050515	-0.0093966611072191	-0.0797737961435696	-0.144997821917928	0.0149368508682115	-0.12042608791262763	0.35661135716795866
111.5	-6.5	-0.0505086109595415	-0.355654358119572	0.0745284527953135	-0.0740258231982196	-0.0845671958568089	-0.0954686816647268	0.4565776387839303	-0.15240501406928317
112.5	-6.5	-0.0312212536452682	-0.362232803103596	0.0959703865401024	-0.0984471357602622	-0.0925201024810729	-0.0848965353347578	0.36614213864724315	-0.10455098325284057
113.5	-6.5	-0.036081263450207	-0.357175913769724	0.0965741311844375	-0.0753035606009953	-0.0950175447727813	-0.0970206368721149	0.41191083094784064	-0.1295754706246493
114.5	-6.5	-0.0504248419846929	-0.380641587857411	0.0844203348584394	-0.0939909562471063	-0.091316791585062	-0.0941182886727977	0.3943348133726167	-0.12245513227065813
-48.5	26.5	0.352453829295979	0.0589184433720428	0.0480774526671278	0.134094935636981	0.0238522415128954	0.141349799917448	0.26254670928801904	0.10108731571825677
-47.5	26.5	0.357522431834283	0.0612349897812726	0.044800893883936	0.132186444290484	0.0322560572254345	0.14734629913739	0.26338161633274976	0.10352845972423046
-46.5	26.5	0.339097005566889	-0.0028986034488205	0.0643001608562121	0.131430047429549	0.0559798357742414	0.144100606908814	0.26291891139478046	0.0825312605084874
-45.5	26.5	0.316437583927345	0.0284940684794372	0.0369449313551499	0.122876153896453	0.0860826597230766	0.141953114275874	0.29112614908162693	0.048677650109054095
-44.5	26.5	0.308450248993123	-0.0436458104764792	0.0680169472483699	0.123754198567534	0.0772129360504794	0.143474360528564	0.2735772429451943	0.04489857088128872
-43.5	26.5	0.337585562414235	0.0570567278487434	0.0271553465813393	0.123484683340542	0.0833579532028734	0.144464664441073	0.2685430454962269	0.04543707240555499
-42.5	26.5	0.340142243225072	0.0661480211207766	0.0224751814930609	0.114736960695342	0.0908639141785713	0.144607599765	0.2849779944492044	0.02944397452250412
-41.5	26.5	0.33884825544977	0.0544867623194686	0.0329937707126091	0.126296082556028	0.0738399699542794	0.147379913643226	0.27793370605864676	0.05699247757899798
-40.5	26.5	0.288249621086282	-0.0394957498684283	0.0720088687597451	0.131460928086714	0.0578772419216916	0.137319481420447	0.24755497622290537	0.07512559283001585
-39.5	26.5	0.285860641286383	-0.0412309176025141	0.0950362258896768	0.134119262890005	0.0250841913363395	0.129780021988694	0.2180028657838658	0.07665701638338018
-62.5	26.5	0.128485244989988	-0.0230564487841329	0.0982511947328492	-0.028068757235549	0.0140232814855029	0.0894152793780654	0.008376393201902352	0.10903086987949358
-61.5	26.5	0.185467239787176	-0.0069665789474415	0.1103515159589	0.0031035930804738	-0.0193670205617519	0.185639129600448	0.11080494790322093	0.05683704841072691
-60.5	26.5	0.135030554737034	0.0753778900023823	0.0158815283570964	-0.0079504259944953	-0.103721806136661	0.131802633212352	0.049849269258534716	0.10236499543733343
-59.5	26.5	0.172760947630762	0.158640781401966	0.0035769032144664	-0.0391264502320485	-0.141522105910784	0.117466084897571	0.00712220208730929	0.13443560637135052
-58.5	26.5	0.266184811084318	0.0100980041828353	0.178764939402085	-0.004815911600085	-0.127398269985426	0.129140070203822	0.05620463678768765	0.11631610283905457
-57.5	26.5	0.269662625790427	0.0168480851821808	0.157772400036539	-0.000509930152128265	-0.122380214064285	0.129764395063752	0.12399733027675423	0.08205392730962778
-56.5	26.5	0.295772899551012	0.0122753158139172	0.1459384900527	0.0279714359841296	-0.0829307738319817	0.132324596597815	0.1777693322880223	0.0415664863799429
-55.5	26.5	0.272190341831452	-0.0014940064613412	0.0876416169988844	0.0988078911620996	-0.0238155088200803	0.153334352725713	0.22459996131525237	0.026628225028197006
-54.5	26.5	0.22845642407283	-0.012281642136184	0.0761831945297006	0.106265253401468	0.0374977113381777	0.160272841300419	0.27355867365675385	0.021971075379632873
-53.5	26.5	0.226694227603719	-0.0191380131799728	0.0650210303859436	0.134102116190309	0.0468121974462924	0.150337198988651	0.27427563431040314	0.02675106933063994
-52.5	26.5	0.312115835912275	-0.0151458196158067	0.0744217721573846	0.127955226647762	0.0457030162643269	0.14875200844783	0.27622653272682496	0.04213643016174895
-51.5	26.5	0.292705056566947	-0.0324044097384478	0.0765580527943798	0.130179609016979	0.0474684993355702	0.143572353345214	0.29060872575567326	0.05617434825446767
-50.5	26.5	0.332497116318821	-0.009864732236156	0.0660260491496787	0.131084637279793	0.0264806280106136	0.152526059396437	0.2711839220115494	0.07568117834631286
-49.5	26.5	0.353018973338937	0.0577425514398673	0.0488204675278679	0.131501118894028	0.0163236071275117	0.138777760677347	0.2579303178663034	0.10041277159472513
-67.5	26.5	0.221448382737876	0.121989067729237	-0.142242810097232	0.0337638904402001	0.0263239773580878	0.0339505861801003	-0.2278634850197772	0.256058180235899
-66.5	26.5	0.0534958087080977	0.117274143327678	-0.0433108982002171	-0.118900522465227	-0.116116867547546	0.107516884738071	-0.2203714330964936	0.2784507653469622
-65.5	26.5	0.0756254756250836	-0.072233575911352	-0.169234979990193	-0.0544578760469105	-0.0990042472533797	0.136649289220315	-0.18975613126867943	0.23438642456864928
-64.5	26.5	0.191988883830504	0.177597877391085	-0.0614409397868815	0.0107538136237583	-0.0626138939224469	0.13711872676065	-0.10038459094159595	0.23077016857027505
-63.5	26.5	0.0435392281031661	0.0167924028913123	0.0795004826810153	-0.127284684368499	-0.109860926211974	0.0869964160585427	-0.05522368900116258	0.16246559363669308
21.5	26.5	0.422303391027652	-0.218393735791008	0.0206721857165346	-0.0361099394710173	-0.233061252622819	0.0648723506026055	-0.059320593923356806	0.34226220516074557
22.5	26.5	0.46961866420133	-0.196838634723508	-0.0104164439862451	-0.0481672829221492	-0.217901208315084	0.0984720125366056	-0.06704637393653269	0.3506368032773232
23.5	26.5	0.434600726037515	-0.202272156103013	0.0118277136064559	-0.0443408009658751	-0.233807959738437	0.0968437866178964	-0.08523042568163296	0.36584661151873454
24.5	26.5	0.36894302819102	-0.318692441361106	-0.125543009202393	-0.045545743041357	-0.226780376793024	0.0849814403657623	-0.0838005596548085	0.36222343488321307
25.5	26.5	0.416994697905538	-0.220466402656459	0.0138407997048309	-0.035214211459226	-0.252368122976799	0.0643307496248472	-0.07094721796442698	0.3207676215574017
26.5	26.5	0.383949577524794	-0.23337415891814	0.0327479274978837	-0.0240985373954068	-0.25612439590462	0.0418486506722782	-0.04471091143756635	0.2793853111687703
27.5	26.5	0.381014461028883	-0.233794854525728	0.0350361082032124	-0.0193815485886062	-0.257667367396258	0.0402130671973515	-0.047764691006845786	0.2777674133828145
14.5	26.5	0.406605863410407	-0.314176608734342	-0.13094881338822	-0.0449968548351917	-0.21224054944902	0.0914935546019781	-0.19042258306970417	0.4005268814824887
15.5	26.5	0.376253474012219	-0.311367355291369	-0.133331809274452	-0.0516414231240382	-0.226478897007641	0.0865207949773647	-0.11298679492279019	0.3514455266449485
16.5	26.5	0.367066218566853	-0.326315833787202	-0.128643376229028	-0.0637283621837164	-0.222044986685523	0.107414314222411	-0.08712351222734412	0.3417251246233737
17.5	26.5	0.45082413969903	-0.215907683546743	0.0028365631384262	-0.0443429856332488	-0.235849063794977	0.0802654348225801	-0.07382655801237885	0.3280236551410549
18.5	26.5	0.4710972787588	-0.188923789666269	0.00472476226801	-0.131697442913399	-0.188202056575699	0.0934199407407306	-0.07007345941316394	0.3190247734507283
19.5	26.5	0.464931163423259	-0.207834697013627	0.0226897026067867	-0.0524241076661697	-0.230679824280403	0.0755605080683868	-0.07102354482719406	0.3345765999315815
20.5	26.5	0.455708133051776	-0.219428177349764	-0.0013578603678935	-0.0498371539851472	-0.215784414125931	0.08586105765753	-0.06324408357010068	0.3483030202349005
28.5	26.5	0.377725985746278	-0.232742199120246	0.0391719562540363	-0.0137146227077629	-0.262085263853802	0.0332057885968306	-0.04045895653473474	0.26404267942902393
29.5	26.5	0.371851260884016	-0.241944168424982	0.0306015894369864	-0.0073545817950113	-0.264667115378158	0.0266420066126614	-0.019766269046949586	0.27251602785555346
30.5	26.5	0.362622058754926	-0.245572466425823	0.0285513333901868	-0.0091672385824096	-0.259328104633669	0.0202397683099191	-0.01614118255597228	0.2730387782840331
31.5	26.5	0.379281252966313	-0.24629729922998	0.0323257945095138	0.0024687237541789	-0.248847618836036	0.0420037871802778	0.025374241455850034	0.25075849223689933
32.5	26.5	0.329128559752712	-0.361892274249086	-0.0803544905754425	-0.0126034553010111	-0.264412200580978	0.0351098236406555	0.0753247993797291	0.2421513641713685
33.5	26.5	0.321137876728703	-0.357046877280765	-0.0206299389411573	-0.014225676592553	-0.274947941617014	0.0223617815041752	0.12434223111422542	0.2096329670570182
42.5	26.5	0.341023747355604	-0.318932944123778	0.109665871331611	-0.0075365386194616	-0.222727165878364	0.0636029193953501	0.055757531420060756	0.33258243410304644
43.5	26.5	0.239115241778113	-0.264606746050264	-0.0034796854192273	-0.0587613701777709	-0.247640275120106	0.0297907843806076	0.09163427623313428	0.2850846399343691
44.5	26.5	0.317432836882854	-0.33568573957018	0.0276025973793564	-0.0059828528691675	-0.258078394360258	0.034974717852467	0.1308372672923277	0.23166877195741492
45.5	26.5	0.201743038326044	-0.231861202782691	0.0866506686918695	-0.0112114800012141	-0.208981888827742	-0.0499418940076683	0.2467143216806378	0.03673267595371305
46.5	26.5	0.122108440687644	-0.208834767166236	0.129279642214909	-0.0189939367750597	-0.153184039268459	-0.0817448683185607	0.3518543233348892	-0.020194329870464267
112.5	26.5	0.0904980148698093	-0.303351303817662	0.389042071996863	-0.0636563429772094	-0.210888073133435	0.24261541847555	-0.11087458947558453	0.3528478516471009
113.5	26.5	0.180909623067387	-0.306485592490976	0.366287505516233	-0.0794196985175114	-0.1990541618536	0.248298115148668	-0.10496267868848658	0.36474500441572105
114.5	26.5	0.193645372903941	-0.314131992109348	0.370904277927803	-0.0767696182486222	-0.18807737198475	0.25879458751008	-0.09858822532639787	0.3778411252968603
115.5	26.5	0.103692978288058	-0.281843940400868	0.495344667642463	-0.0794392276974478	-0.193929647565587	0.251836488804686	-0.10666354111486394	0.3655071656310109
116.5	26.5	0.190153749364585	-0.315661737820752	0.365747545444802	-0.0748109019996592	-0.193263641086673	0.240425457835636	-0.10760141868588205	0.36522030680666745
117.5	26.5	0.0929258980230299	-0.253936319199991	0.534708960714802	-0.0780092995831044	-0.184210100278293	0.265619696665914	-0.099639569411521	0.3727095637467196
118.5	26.5	0.0509952823442069	-0.273699751929547	0.504238864419093	-0.0745270548263362	-0.190210675880105	0.257836079781762	-0.09749354683875565	0.3565101193761649
119.5	26.5	0.0424769412653164	-0.273689411238631	0.519195677952408	-0.0783153435422023	-0.184200217592924	0.253206717259241	-0.09812547185227107	0.347973842480471
120.5	26.5	-0.0240067029182841	-0.266743635131929	0.50337116603796	-0.0765553303754519	-0.174686122816926	0.269174381398327	-0.0950624689234176	0.35576268982861003
121.5	26.5	0.0775549559961227	-0.204436997434134	0.563895689606965	-0.0770660708544987	-0.177138211923862	0.268567239253361	-0.07896238522556329	0.3494389071700117
122.5	26.5	0.0610148218592338	-0.236807233792085	0.54383951548042	-0.0802730330522719	-0.180975428341985	0.263629712399136	-0.07855084355122188	0.3304090481301755
123.5	26.5	0.0248543054462759	-0.239749914730907	0.534351329093422	-0.0803108269223536	-0.183563662713611	0.26266421026382	-0.08312830821618457	0.3161162265852159
124.5	26.5	0.074028246520085	-0.238663107182693	0.517743568431504	-0.0790215666648151	-0.197386579716356	0.262689943161543	-0.08512656037902698	0.3290672969861167
139.5	26.5	0.204662743048534	-0.301561748419657	0.353075915814991	-0.0684400121641527	-0.207197024223045	0.230211828729211	-0.04380684883719722	0.27609695609504015
140.5	26.5	0.220753383466392	-0.227968321614346	0.28798484314469	-0.0570088006512245	-0.226387513999553	0.210855634283007	-0.00173312653678536	0.24422957688844493
141.5	26.5	0.199552740196148	-0.227296868523988	0.275627904559071	-0.0431504505536518	-0.224438087672643	0.205194141885529	0.003930047955534077	0.23202124462134385
142.5	26.5	0.146399321031948	-0.213297881695855	0.245130689257939	-0.0411686440810745	-0.225563150310728	0.184722781664871	0.005440148311803386	0.21264369275666645
143.5	26.5	0.0882958919629182	-0.229847774446997	0.195120578698678	-0.0698356055268007	-0.115486148209966	0.103753933410511	0.17513144561649943	0.0973804577887945
132.5	26.5	0.0541495525829686	-0.227031800525379	0.509352408034556	-0.0704074288049257	-0.205036147311465	0.245350445656221	-0.11659198993856199	0.3485204865888695
133.5	26.5	0.0976727060331327	-0.220033079742156	0.535059144961389	-0.0626652879048187	-0.198975744558643	0.247822064779546	-0.1154069713624436	0.3504847920122843
134.5	26.5	0.063397117308642	-0.269098858958845	0.489391736493707	-0.0707117894809294	-0.207468383741331	0.239322875756511	-0.08098702352510821	0.3221512694447783
135.5	26.5	0.0062289283718664	-0.274110176737976	0.376922862141532	-0.06989697459818	-0.216363115645219	0.239948403921831	-0.07422670848149591	0.3175658320238751
136.5	26.5	-0.0150967550016486	-0.25939170592347	0.379758466640423	-0.065269794927752	-0.213644967573002	0.247082432189408	-0.09062232150294501	0.34094786558953866
137.5	26.5	0.0365106185564184	-0.296687822353243	0.489542451466157	-0.06472359534694	-0.209167761361502	0.244453541361959	-0.08791929254904969	0.3254706778811911
138.5	26.5	0.0299761091755073	-0.331578438122503	0.411247712362967	-0.0694175615203214	-0.210933599991406	0.233711682745951	-0.07690203898400925	0.2996233470155338
125.5	26.5	0.0230556327235977	-0.249251821228849	0.506101285746677	-0.0782199213753498	-0.196299625253564	0.266870568974357	-0.08036505188075777	0.3354862114409374
126.5	26.5	0.0682182815392816	-0.226900503221782	0.507429185070704	-0.0632400351629366	-0.207165636495956	0.252791282543182	-0.0815592445533438	0.31829083883932996
127.5	26.5	0.0599423307115182	-0.218839110092786	0.529981873842457	-0.0650543706256398	-0.210376619625496	0.244454622409465	-0.0795038066511226	0.3157625206697895
128.5	26.5	0.0730876319316299	-0.22498544414238	0.50408550431011	-0.0716321449227248	-0.210959866375495	0.24884765874934	-0.08603193879024668	0.3122335162451369
129.5	26.5	0.0458929214034149	-0.229615974036036	0.495202876820683	-0.064336047191409	-0.204420029933752	0.253931199210587	-0.09215821206207493	0.31673884157684656
130.5	26.5	0.0837355078544951	-0.228807492244902	0.493137208980487	-0.0662347155497761	-0.212433409477585	0.252916918153311	-0.10688096915834916	0.31932844055674237
131.5	26.5	0.0336466400585479	-0.231986358210809	0.503250854918892	-0.0588695426894632	-0.202692772196341	0.249344424543532	-0.1108219691277547	0.3522815064399286
-75.5	-26.5	0.152857956061027	-0.0773916278580392	0.103525954097118	0.0537406136652367	-0.0428338636486942	0.107256084877296	0.21054029509239233	0.09727000859166476
-74.5	-26.5	0.150054659412849	-0.0765832552629743	0.105268205278079	0.0519482406842557	-0.0380161175164753	0.116991581330663	0.1940073143455046	0.08610383803588095
-73.5	-26.5	0.172455912932953	-0.0793072289053883	0.160637586908365	-0.0145464117333145	-0.0614758567217687	0.108979739786024	0.19670595484384687	0.0797473179565427
-70.5	-26.5	0.391389291297736	0.165068556858443	0.129861467953778	-0.0037725768750322	-0.128681430061759	0.101713036760596	0.1435001847725023	0.09488107696995354
-101.5	-26.5	0.128112527408121	-0.0254168920008825	0.102886948806772	-0.0428067632037105	0.0293523236762819	0.105224667941455	0.1457982738871699	0.14528380553160614
-100.5	-26.5	0.0828646927028912	0.0320798398071312	0.0857447400634448	-0.128247498045015	0.0132175879208126	0.101385943850989	0.04965230168924262	0.17129197817522804
-99.5	-26.5	0.113616480208048	0.0611714848144695	0.118914852616386	-0.205515207373939	0.0072434730107263	0.0919772131622334	0.029599407415076624	0.17046410694706965
-98.5	-26.5	0.127509534362366	0.0206669182433048	0.14081711158371	-0.212061389856152	-0.016416562827816	0.0759167527588149	-0.00832185740258959	0.19014922160277042
-97.5	-26.5	0.10859528600469	0.0441775603455656	0.127620914222813	-0.294246583083341	0.0347004859989018	0.0656265069641769	-0.04530894113133543	0.16792258277163452
-96.5	-26.5	0.0612074049177535	0.115320209446361	0.115685024964779	-0.298367057337866	0.0377597140152535	0.0758565753281545	-0.04613422880336498	0.1493318296539509
-95.5	-26.5	0.114956461281353	-0.02460539045052	0.0805683022943093	-0.111652121142607	0.0954706682457656	0.0807583896333762	0.16920788377384333	0.04447950990723463
-94.5	-26.5	0.132726586246162	-0.0517869017232593	0.114991216790943	-0.0309103764565311	0.0073129283619915	0.100584829637034	0.1724750460772781	0.0784959398814008
-11.5	-26.5	0.602778148292955	-0.260790416814643	-0.14532161528546	-0.103935584123251	-0.190412233049227	0.152887103279707	-0.1928658538520832	0.45709079278856357
35.5	-26.5	0.559057989462407	-0.282280593774294	-0.0841625578002789	-0.272684353883844	-0.0728672682025831	0.113246448858494	-0.2304739294146191	0.3927407759743295
38.5	-26.5	0.418121626955479	-0.184275444532408	0.0544213003819254	-0.181240573745865	-0.145207182617426	0.075117147515772	-0.16143395687353856	0.30976857493405824
39.5	-26.5	0.514251535693472	-0.245424147334537	-0.176820918467997	-0.0902711664013641	-0.158653909872667	0.108377338661879	-0.17379956714262634	0.3224214486739337
40.5	-26.5	0.537577259284761	-0.27874552857122	-0.105589978211535	-0.0636894937166714	-0.163940625095222	0.114985252878744	-0.20601262135600798	0.36831507980820555
15.5	-26.5	0.602591984083486	-0.260874338858874	-0.145730582835672	-0.103935584123251	-0.190412233049227	0.152887103279707	-0.23371374326243638	0.47639486471954356
16.5	-26.5	0.529298962918574	-0.25380502317689	-0.0890288458543245	-0.070880054529968	-0.169716698058188	0.0909064717571158	-0.24961627813845072	0.31826868884148035
17.5	-26.5	0.531132569441738	-0.234585094054677	-0.0841299262632823	-0.0704498885810059	-0.152625939907617	0.070674243266544	-0.26296169431092375	0.2819993950527953
18.5	-26.5	0.540013291484456	-0.261248467973457	-0.11425710826777	-0.0649070055927495	-0.152690026936187	0.101095457161225	-0.23491780286486927	0.36050013876547954
4.5	-26.5	0.464875198352984	-0.343661643147596	0.600554508955057	-0.113201336445487	-0.0300782559496903	-0.0436297004146094	-0.1821806027562917	0.3601370138001402
29.5	-26.5	1.09235960254231	-1.23005893426399	-0.432519695439326	-0.117833953829872	-0.0336749962391387	-0.0326908796525912	-0.2103663735729073	0.49749370099992796
30.5	-26.5	0.627510846064468	-0.353231752139766	-0.0750092350701905	-0.102322559016967	-0.18447438250425	0.151560624326101	-0.20863098534563737	0.4836202461599157
32.5	-26.5	0.520995332328712	-0.247057680752422	-0.198650144810964	-0.140943641002241	-0.138599683958944	0.094089771310675	-0.2043991887672354	0.40364846759767703
33.5	-26.5	0.521475267545711	-0.237969406782002	-0.172188315969564	-0.124317471306593	-0.169676731884826	0.123900300808189	-0.2190805570344548	0.395034980658427
34.5	-26.5	0.585831209895954	-0.245873310652721	-0.159887444699112	-0.0832926989164144	-0.14792353800371	0.107550864995482	-0.2107779667475906	0.4084173348947411
67.5	-26.5	0.0649171389175522	-0.518049082256294	-0.111421948244038	-0.132408141407732	-0.151199779023645	0.0749885573088481	0.03447217573876269	0.29824418862981134
68.5	-26.5	0.166839966758916	-0.306429339517548	-0.152106652259418	-0.0798848969276067	-0.178245942100361	0.0883429597888869	0.014667503662061992	0.29882980195630177
104.5	-26.5	0.138243577432429	-0.43120419554754	0.265902113220897	-0.16731108521978	-0.113926267760588	-0.0520115391839167	0.31832754678269654	-0.05601300490614191
105.5	-26.5	-0.178726149925103	-0.259570611387161	0.189249347987114	-0.120622109032381	-0.0346928048240376	-0.0512965926368733	0.24997377458238054	-0.0020856395375892455
106.5	-26.5	0.0151415467626175	-0.190205454666087	0.0140267727206872	-0.187576667045358	-0.028373155434192	0.0287495742152618	0.25807794248660393	-0.024574264413977906
107.5	-26.5	-0.122095316540835	-0.344255191059425	-0.144691149277522	-0.194616011994237	-0.121055416405575	-0.041751271906978	0.293118381976075	-0.04687409278074484
90.5	-26.5	-0.0834110931188158	-0.194101869344506	-0.0358304055383003	-0.334761098246931	0.0758924538894441	-0.0022151033313879	0.22556883893011634	-0.01309814139314399
91.5	-26.5	0.0744046562701171	-0.219451582757793	-0.0791216349319525	-0.289977138042964	-0.0099646269753634	0.0333574514380132	0.05845649753096098	0.15855990250365387
92.5	-26.5	0.0684410575718263	-0.216424868738833	-0.0732742245495112	-0.291223903757116	-0.0194540095157627	0.0139912368070284	0.08777297085269793	0.1248463915856037
93.5	-26.5	0.0317105532928536	-0.230455742135031	-0.0202593424354486	-0.146342338410908	-0.069933125920912	0.0230840660807445	0.20207869652062607	-0.00039143028352103023
94.5	-26.5	0.0060125587679426	-0.288400657014318	-0.0699522146166979	-0.181206019568623	-0.0589951095966867	-0.006572935109207	0.1915294961007188	-0.006763002055744043
95.5	-26.5	-0.0116338090827557	-0.270441428325043	-0.0859647901891689	-0.279779200252594	0.0237967119672374	-0.0043693689617473	0.1806988810746791	0.0036733198659250873
96.5	-26.5	0.023305660001998	-0.235876199321074	-0.0019168653851727	-0.243940870649511	-0.0051517514693572	0.0013487914068661	0.19904791449372702	-0.02746570164720606
97.5	-26.5	0.000170425481849932	-0.227941098547343	0.0095749458874522	-0.21594898348973	-0.0165806287905921	0.0106809943049208	0.1913833333597451	-0.025656415953062364
98.5	-26.5	-0.030116380234267	-0.221575320449573	0.009831829486872	-0.236120799417066	0.0162693352357266	0.0092337325368405	0.20996406056267297	-0.021296030961633294
99.5	-26.5	0.0065050882603278	-0.201491260801073	-0.0054896736897112	-0.229005338284654	0.0063406937246394	0.0270455642505739	0.20652304538471067	-0.022028885119353935
100.5	-26.5	0.0059628985388626	-0.185129685076256	-0.000655680415980083	-0.276078385308131	0.0301050481102943	0.0192295878606345	0.17875762320987632	-0.02671371485157234
101.5	-26.5	0.009377211415726	-0.157676551235907	0.0269791209749184	-0.219113967606901	0.0061862578395474	0.0127264220753253	0.2296657049922963	-0.05474313696686273
102.5	-26.5	0.0016683919537947	-0.182292289910267	0.0165423373010785	-0.219428637628005	0.0012567547493888	0.013594615892402	0.23843736143492553	-0.047769955667147604
103.5	-26.5	-0.0039420271525516	-0.182148219014058	0.0144082859230776	-0.222554017878975	0.0099412222930044	0.0204936669751137	0.26631183830781985	-0.05873893169887589
76.5	-26.5	-0.0175726874599798	-0.286026773305749	-0.179933833916501	-0.178530606237267	-0.0726281663299725	0.031215891975788	0.07438623597427398	0.17822771548531238
77.5	-26.5	0.1457714583429	-0.357565827340975	-0.166462845704042	-0.133302765200042	-0.143606517160199	0.0910103477810343	0.11096219389596614	0.1626692147187724
78.5	-26.5	0.145835677629779	-0.357435683935469	-0.166466600845092	-0.133302765200042	-0.143606517160199	0.0910103477810343	0.08967907555302398	0.17435495753527191
79.5	-26.5	0.14570868633672	-0.359447998241843	-0.15909083884696	-0.103865848637631	-0.164497682066944	0.0609729333748693	0.10992336207455072	0.17143526298385278
80.5	-26.5	0.138970604607052	-0.353414401890611	-0.163498252674535	-0.111820067888563	-0.167800758815602	0.0292891911215932	0.14700066124292868	0.1483374397765037
81.5	-26.5	0.0909298545055543	-0.319801797183644	-0.117219738005795	-0.0473687181242045	-0.153115332790901	0.0181949623366887	0.17499900749679706	0.11455499913639637
82.5	-26.5	0.0832687301074438	-0.331794862467528	-0.116397043198119	-0.0890729357711745	-0.146272195358775	0.0376816255532414	0.18332632659515524	0.08509987097263269
69.5	-26.5	0.108046947594658	-0.511050510398454	-0.163485033449362	-0.170771608734045	-0.0982059697755704	-0.007590965769893	0.02188854100227013	0.28961855651847596
70.5	-26.5	0.106074798589704	-0.335849576405255	-0.113583911328875	-0.0759265876205867	-0.210747338468774	0.0259112860524515	0.11318712652463478	0.2497942429246676
71.5	-26.5	0.0727948530640106	-0.246058294178403	-0.181741479856035	-0.115047420736694	-0.160624134853405	0.0162471842670822	0.057024034343188985	0.24559383072358223
72.5	-26.5	0.30540936888346	-0.47742947976995	-0.123669779823201	-0.138296167397939	-0.131493088573218	0.0636051683116493	0.023766386503711795	0.257215412844366
73.5	-26.5	-0.108552100919203	-0.485427159635211	-0.149469009920534	-0.203751624879108	-0.0589874373616739	-0.0220683345332221	0.03561556002648068	0.23787825305679328
74.5	-26.5	0.108361257466663	-0.37100606507753	-0.14282164101307	-0.148975535657518	-0.112561051801076	0.0133750947926023	0.05325389425805116	0.20442984527281874
75.5	-26.5	-0.0088208497298392	-0.328077116195772	-0.181658557505804	-0.206858914169123	-0.0814896182641396	0.0308025469103589	0.05402395105489098	0.19148947291868382
83.5	-26.5	0.0399647117102529	-0.24124474629728	-0.116459575779433	-0.155987082141848	-0.125860083633105	-0.0047214831090253	0.20909421369570816	0.03885706865333419
89.5	-26.5	-0.0015528718910624	-0.310095250753833	-0.0559921071031073	-0.129750377910671	-0.056225186377102	0.0056118781628679	0.3454755924759942	-0.013406889341456982
-48.5	27.5	0.290323151073971	-0.0304074038164479	0.0713674705790117	0.129662828459014	0.0608751651158862	0.141980743394455	0.27304582786014897	0.07338029840479149
-47.5	27.5	0.31377158455768	-0.0076827854909498	0.07034200077337	0.121179545367191	0.0602010802865926	0.157931800831734	0.2641062568845205	0.07928263257445507
-46.5	27.5	0.31464902350967	0.031403811223716	0.0473589388432719	0.125727558016502	0.0760758572998852	0.143465541041554	0.2765216816849191	0.0634481343279496
-45.5	27.5	0.31078100584358	-0.0067666916895527	0.064305112041563	0.121860231429511	0.0711995593303206	0.148840447274437	0.290623593318328	0.047419798078772384
-44.5	27.5	0.317546293339354	-0.0262079890768989	0.0460804676224104	0.113342924793166	0.0903335175566351	0.149982159782542	0.28774178872794043	0.009124279617331869
-43.5	27.5	0.3183949636343	-0.0254355616860114	0.0501359865860042	0.113052066336604	0.0890793951149628	0.146716656950879	0.2821250859531794	0.005200980658157032
-42.5	27.5	0.273554614475484	-0.0537194550238956	0.0896184692671054	0.118251126079122	0.0877126087879299	0.141240687138932	0.29405733214464724	0.01856172084533773
-41.5	27.5	0.292214961486015	-0.0351643327901777	0.0660579658686234	0.129988645607021	0.0759271028030208	0.143231381097474	0.27807457437517674	0.035765015670738316
-40.5	27.5	0.265882183407034	-0.0533932105600917	0.057310079442082	0.125008279209363	0.0824792711197916	0.139442710489101	0.2645130094588367	0.04173054963586933
-39.5	27.5	0.305538662289745	0.140300785801904	-0.148425403245302	0.0396904553335589	-0.0564688843233118	0.114216650750005	0.17755167266962923	0.08779185997287674
-62.5	27.5	0.191043218663929	-0.0114498140299919	0.0839233419293917	0.0248919488858223	0.0773182497484633	0.134974514765204	0.10266088151518216	0.02920959710601786
-61.5	27.5	0.205830667247815	-0.0100427015546404	0.103413393773341	0.038159974851512	0.0234642720734947	0.172435365078753	0.1418882683948934	0.04174968562998259
-60.5	27.5	0.173460230323591	0.155726766193675	-0.0053930724448848	-0.0404851464597373	-0.140845741147394	0.107932375828562	0.05084452266312105	0.10607556071232546
-59.5	27.5	0.165471095208544	0.0402271949215821	0.027753117132216	-0.0386819846451067	-0.116554088441556	0.140353988059898	4.971988880852863e-06	0.1330030160827658
-58.5	27.5	0.172553026249564	0.0397469360910287	0.0140966688867389	-0.0300786673230495	-0.138390633425656	0.140761075350524	0.046528369434970455	0.11220875318386488
-57.5	27.5	0.202225984524448	0.028131175986407	0.0695410913676468	0.0011899592610051	-0.128011245911786	0.141350151646858	0.12380813063067116	0.0763809137001642
-56.5	27.5	0.223475892691212	0.0168705461489276	0.107750915452607	0.0561705881930941	-0.061929840023736	0.131251833117565	0.20488790799042556	0.020927891579965278
-55.5	27.5	0.219636160294369	-0.0096596808508682	0.0780621309889555	0.107978433442946	-0.0076851416519115	0.169230432713002	0.24227001986035457	0.016216487801577553
-54.5	27.5	0.263423799986455	-0.0309787630426955	0.0903679562450955	0.10873175327729	0.0203565639714292	0.167813058366547	0.28605066173124216	0.009928439689782796
-53.5	27.5	0.270282668362896	-0.0360636535122822	0.087107699614116	0.09763885364544	0.0606885219107372	0.161356846023603	0.2876727195174458	0.00515226989316325
-52.5	27.5	0.270739774565095	-0.0299680851206671	0.0880123709780365	0.115373715376524	0.0229131542087229	0.169241744122349	0.2728552555566099	0.02117110001197686
-51.5	27.5	0.287457357024081	-0.0139866162811986	0.0786904157802973	0.119467023102005	0.0457866981284679	0.157224922827202	0.2820122453540052	0.035861384556718924
-50.5	27.5	0.268859230126024	-0.0358318080518416	0.0917263093393059	0.120005540090031	0.0255177899508068	0.160849439310127	0.2767741540849977	0.056948243134333686
-49.5	27.5	0.294840781194397	-0.0301985225980277	0.0933722063415974	0.123241386131599	0.0343575115680948	0.168146817482373	0.275707039112727	0.07432437379827199
-67.5	27.5	0.201609770270768	0.0773255905012808	-0.159344552994524	0.0463033647483264	0.0533056582368348	0.0075765992130748	-0.24623903508966283	0.24389368628653588
-66.5	27.5	0.14710421971555	0.135045484664956	-0.105942848339735	-0.0884574306698236	-0.0937491611011952	0.0891477740333107	-0.25707625119940397	0.30197418442631846
-65.5	27.5	0.140876230411292	0.144784459065445	-0.147917121859366	-0.105477973791159	-0.14835160167416	0.154355342006452	-0.2001706662450144	0.20686236352370266
-64.5	27.5	0.240826938127641	0.190427307322963	0.171104306261899	-0.0796745963600071	-0.128359101410825	0.139418677842068	-0.10884011522528968	0.16896807585024348
-63.5	27.5	0.216212359151162	0.124418202597125	-0.128856504746964	0.020407412067102	-0.005228608195683	0.124297472136662	-0.03771076649133701	0.17588930614709822
21.5	27.5	0.352678128481869	-0.329085733475177	-0.162742890934594	-0.0630071582848103	-0.21791665378045	0.104937649156466	-0.06077054399560052	0.3293842696388005
22.5	27.5	0.36154881181686	-0.330628688181213	-0.177303164289353	-0.0469152009271863	-0.21953151247483	0.0975454884966798	-0.06955011114265806	0.33931680862641295
23.5	27.5	0.475674496581032	-0.196643184103022	-0.0068133019552816	-0.0636224837747564	-0.213448319916739	0.0985135450816643	-0.06767268860386978	0.329917694830564
24.5	27.5	0.361277480260873	-0.326914613915366	-0.138653429814769	-0.049535361992568	-0.228277343083336	0.0932994236915614	-0.05651688563839188	0.31948560072850396
25.5	27.5	0.416900217764762	-0.218688298644941	0.02315903597243	-0.0178170221908115	-0.252671082599735	0.0416872684178392	-0.05238702660857704	0.29420574650627657
26.5	27.5	0.421912335545163	-0.211438909671765	0.0334265570887449	-0.0198921516008312	-0.255427992288797	0.049326980453089	-0.050002252519313097	0.27732219319674045
27.5	27.5	0.392849934998309	-0.224449917033542	0.0312914034860078	-0.0365905499824163	-0.259516012182509	0.0525788181215691	-0.07309247042971805	0.28731034792847393
14.5	27.5	0.421815924778631	-0.312546361388859	-0.145841938648773	-0.0617427247509789	-0.211630346249099	0.105045450850366	-0.1992630265770297	0.40777892302379104
15.5	27.5	0.394877429103219	-0.299153681404635	-0.125105536741893	-0.0371999687548558	-0.22283286791507	0.0803260726497944	-0.16877582695205737	0.383021683926714
16.5	27.5	0.443421870834158	-0.220912391095249	0.0152093419318379	-0.0513738379370689	-0.228468283591258	0.048219685995755	-0.10903787952391326	0.329736714695254
17.5	27.5	0.363166391672021	-0.327123837612791	-0.140257748008829	-0.0647411468041904	-0.215609386747801	0.0982136685234765	-0.09520638071147523	0.31799151763089384
18.5	27.5	0.356851770677655	-0.334993009565635	-0.176131382986132	-0.0815678984594506	-0.210019858159699	0.0861243575217157	-0.08341238453595858	0.31359818393183725
19.5	27.5	0.475516557113558	-0.182145756489104	0.0080296561729197	-0.0583818522832636	-0.213528877062789	0.0882482604441985	-0.07979556595986367	0.3300012399057028
20.5	27.5	0.510554779039214	-0.193752024035838	0.0484448587442307	-0.0752644917956164	-0.215068571074057	0.103604656833882	-0.07177506262931044	0.3359793118012012
28.5	27.5	0.36243885518322	-0.228536062000199	0.0340298756372745	-0.0271713715413854	-0.252841275713696	0.0432490237052869	-0.07712126134812075	0.2825107915738933
29.5	27.5	0.369622355542008	-0.237997338298656	0.0365596516230626	-0.0036408009154415	-0.259350556850355	0.0223730972815701	-0.03991605808049896	0.27698632564740283
30.5	27.5	0.368601881542628	-0.241750349357369	0.0313448805533286	-0.0122887775906649	-0.259068983506656	0.0163711858872358	-0.015401816680351395	0.27538817587085923
31.5	27.5	0.404652753274791	-0.244805440382998	0.0409148256017455	-0.0057492039608297	-0.255175783581619	0.0295813392785753	0.009341801388943444	0.2703673156078308
32.5	27.5	0.326912395473742	-0.351377348010949	-0.0772020531274302	-0.0059933474634746	-0.269051258887827	0.0213935942119295	0.036852998398088456	0.25866602676124567
33.5	27.5	0.324935980972875	-0.32876859128112	-0.0521708646434082	0.006127171733358	-0.265437863620541	0.0377626157642928	0.07878390976268489	0.22141375474122926
42.5	27.5	0.307674968091155	-0.354315925925669	-0.0629773015995773	-0.0119993786722965	-0.237052218958831	0.0403790111643262	0.026727692638887114	0.3159849864352904
43.5	27.5	0.352606007126676	-0.266957639245893	0.109757422823794	-0.0234463766925675	-0.23625157833141	0.0552520049817303	0.06945288101862614	0.2747498799870461
44.5	27.5	0.302207438971594	-0.275792889026658	0.0615368042043567	-0.0135238652620816	-0.256094664350839	0.0329839152185692	0.11995084283124251	0.20556997986173012
45.5	27.5	0.188124612312216	-0.221803417551302	0.0881748022477864	-0.0165010063849034	-0.174353407644734	-0.0538196776875375	0.2912917924905009	-0.008905505446013227
46.5	27.5	0.0893043587680036	-0.24492303415255	-0.0687635442021714	-0.0288271090933764	-0.175388200311408	-0.0429964038477574	0.35470668177174386	-0.01847858026006541
110.5	27.5	0.0684581424144199	-0.297792208175194	0.384313554914354	-0.0768620212923435	-0.185297909483713	0.247213347868204	-0.1121083934663075	0.3286513422281855
111.5	27.5	0.0701659612776939	-0.26166656466411	0.51508714351551	-0.0765815105280542	-0.188109155987774	0.267346665723701	-0.11031124490061983	0.35300301876908213
112.5	27.5	0.0913490070849085	-0.280293789694077	0.484603552439111	-0.0674864686805434	-0.209277860318298	0.243649906687714	-0.10419424973591583	0.30898945069711403
113.5	27.5	0.134846960732263	-0.216914537306703	0.368447677727822	-0.0667857119464453	-0.211179469863083	0.246217978387804	-0.09203169405520699	0.30437985997733624
114.5	27.5	0.0838152832462664	-0.266550540835896	0.485525346674627	-0.064122282803212	-0.215827827971361	0.240372130775339	-0.09602086714513784	0.32216234008708894
115.5	27.5	0.0239053649629983	-0.239764274721142	0.51325935839789	-0.0759939462956298	-0.189015674663057	0.254450274135101	-0.11287412181751906	0.33580162917048606
116.5	27.5	0.078358998798633	-0.23794923727145	0.498532085370292	-0.0619738012036807	-0.207492881148524	0.244713558009225	-0.12091169707245221	0.3460655134074518
117.5	27.5	0.0646047104090847	-0.239836859977246	0.526198841219801	-0.0625928871724944	-0.192922956544077	0.254692983761644	-0.11146725783530134	0.3675324798641968
160.5	27.5	0.0872887161143649	-0.192923832716404	0.167579920443936	-0.125334188412597	-0.0968204324507787	0.0137316714646593	0.2793378528210997	-0.035999264376239626
118.5	27.5	0.0415787009900358	-0.256054141143328	0.533291609294328	-0.0783263339848225	-0.178593786627305	0.265725064505842	-0.10596007724890201	0.3688882705915918
119.5	27.5	0.0329883421547881	-0.179857863238913	0.544112500461784	-0.0764066495520393	-0.190307030112543	0.266029563282367	-0.10812692032501818	0.34920899312235515
120.5	27.5	0.0010223353773139	-0.236194426720592	0.517392156396059	-0.0731193614930775	-0.178957971802632	0.265995341748164	-0.10649942479130906	0.3326202014894636
121.5	27.5	0.0562207680356894	-0.22667699739792	0.557187137867136	-0.0746459791830013	-0.18658495071661	0.265411509448108	-0.09802176177609843	0.33394703813895793
122.5	27.5	0.0314517844636041	-0.192941112667122	0.57397479555499	-0.077371939062783	-0.17923689905065	0.266167499324151	-0.0951778547433353	0.3224766502452532
123.5	27.5	0.0722351506882014	-0.202316652118336	0.554509446617794	-0.081613347967549	-0.181472846501535	0.262825671425539	-0.0938452580985649	0.30712535598211343
124.5	27.5	0.045135452243712	-0.190072918132451	0.524256221380269	-0.0766262442416431	-0.196048166044015	0.267018879765814	-0.09992810100312344	0.30860315203846134
139.5	27.5	0.0333013419164099	-0.319145706831901	0.476785004470093	-0.0695832964525703	-0.210194864844801	0.238538969902305	-0.06170449897095776	0.2696772315270289
140.5	27.5	0.257582733414357	-0.213695509058101	0.312766658204408	-0.0679535047897688	-0.209375768756268	0.240901515652933	-0.026158605845437423	0.24198343006221082
141.5	27.5	-0.0019495835607752	-0.328632882820697	0.402964986940181	-0.0606702363900719	-0.213820638147487	0.230106382368572	-0.00791014968659148	0.21869775152535934
142.5	27.5	0.196851366049844	-0.199143497378053	0.278307275595616	-0.0556026012117703	-0.22755567655017	0.217825568714895	-0.01616767887192327	0.20511301779068689
143.5	27.5	0.142882972849786	-0.193673408219033	0.241674149145939	-0.0495281484228886	-0.228452110925375	0.165567655917651	0.0299605799076469	0.16563580820347482
144.5	27.5	0.0810419161552206	-0.268337625753827	-0.0924172949906974	-0.0901578084374536	-0.138307389012862	0.0717862868910556	0.16476295732810903	0.10505369442211848
132.5	27.5	-0.0133665979875323	-0.193072992386075	0.505789131294332	-0.0784077772281186	-0.190252891941884	0.267355593997066	-0.1251761654177044	0.32662393849951005
133.5	27.5	-0.0207413755010953	-0.190837856336672	0.50809374360538	-0.076500019056839	-0.194065346682551	0.262694424077431	-0.13464773531812643	0.34473860898970693
134.5	27.5	0.0414702100071252	-0.191780739256152	0.520854279322403	-0.0639538394530513	-0.206683625540877	0.245641727403482	-0.11723130106106039	0.3342921938260439
135.5	27.5	0.0883611501291604	-0.213241137057362	0.513545965444456	-0.0670403296951713	-0.211506644824181	0.24329065574126	-0.11356600545208945	0.3259754642542745
136.5	27.5	0.0766234722852271	-0.27032116905537	0.491874064994689	-0.0619319873850843	-0.214756349448031	0.242106654121322	-0.101598461629858	0.31754906050833476
137.5	27.5	0.0124883694245409	-0.276346705475322	0.492278863189629	-0.0731483000184683	-0.184882899240296	0.262461501317054	-0.0942957988737369	0.31081008531280874
138.5	27.5	0.0106468928465224	-0.288441345841666	0.489648379649764	-0.060134340930795	-0.209627145854201	0.235922169355086	-0.08974745000169038	0.28755371990460393
125.5	27.5	0.0633349495388515	-0.182759069555953	0.539086287881674	-0.0635652276189344	-0.204841448473507	0.245319484728674	-0.09194638834836849	0.3128376465891359
126.5	27.5	0.0638048690417629	-0.182359977655448	0.518171433566913	-0.0740369058300767	-0.210798229318229	0.242968312801468	-0.09244754889512459	0.2914172629599643
127.5	27.5	0.0536416858491188	-0.222157416561361	0.493443812298785	-0.0694462318257713	-0.211878720609326	0.248306629434794	-0.09098559629189065	0.28263096393690634
128.5	27.5	0.056724791970816	-0.201891707264764	0.480207985045416	-0.0666887183713598	-0.223927196173128	0.240889819006355	-0.09728051784487665	0.2847798733934141
129.5	27.5	0.0803015612730601	-0.194813431073609	0.477273756785425	-0.0684761734518966	-0.22204526151693	0.242732435697952	-0.09999763652891112	0.28287191113235427
130.5	27.5	0.0583541161284036	-0.212575173466164	0.485965646542562	-0.0666493509578059	-0.223840496956837	0.240204164194414	-0.11500644250487575	0.3113398352079518
131.5	27.5	0.0540358786536345	-0.23691584507522	0.499118404574256	-0.0613706894621104	-0.220425571506617	0.247359996201663	-0.12359279343484156	0.3246505696214078
-75.5	-27.5	0.150299268278685	-0.0679945638315479	0.108419481016781	0.0658968130841885	-0.0090001464762759	0.0991359019787284	0.21361705357939453	0.07090427198889318
-101.5	-27.5	0.101548721377901	0.0040586533286834	0.0756543299168645	-0.0235066783588231	-0.004470510597853	0.118301493852519	0.1387562433257355	0.1536614250769595
-100.5	-27.5	0.10122584176088	0.0441902744842315	0.100459552227046	-0.185233775690356	0.0150245730484408	0.0905997270923748	0.026428593021651577	0.1591924551004613
-99.5	-27.5	0.099868517189056	0.0924857319351793	0.144869414977068	-0.299017465340765	0.0328626675777346	0.0489012058778923	-0.016258443893379024	0.16601317229910637
-98.5	-27.5	0.0887700550303962	0.117944989070831	0.143017980742259	-0.303003008025647	0.0174122558011881	0.0515726797751442	-0.07204234429581712	0.184342368442743
-97.5	-27.5	0.0960840867540582	0.112917186809965	0.1657562184854	-0.376847268771315	0.0773269386805053	0.0471242680731834	-0.0953316361700997	0.15612260736230546
-81.5	-27.5	0.172500454350041	-0.0878492839590598	0.141647010633857	0.0773459514081006	-0.0375280026657232	0.100385486160812	0.23227903491877397	0.06604462590114676
-80.5	-27.5	0.222660886798131	0.118412878142444	-0.10610802439971	0.0223991607965528	-0.0851347790725138	0.0624489196872047	0.2248127474733121	0.06521408675187747
-78.5	-27.5	0.270003125088533	0.0942766254494503	0.157773188139033	0.0482068581677335	-0.0626799365273056	0.094562543383034	0.20851217881889458	0.099163376309452
-77.5	-27.5	0.147517155830548	-0.0692597090844278	0.094578238518396	0.0396849701579628	0.0101192561979991	0.0972551602438598	0.22659281503783546	0.05782479118176172
-76.5	-27.5	0.12539930570681	-0.0403928015962266	0.0711048236953992	0.0662676991108884	0.0144547310025695	0.0847360185256123	0.23771885210577007	0.06398081826950865
-96.5	-27.5	0.126111014586301	0.0992677089274656	0.169993319568278	-0.287043483280674	0.0196742216127289	0.0806165685215749	-0.03836207439995209	0.1454301461485425
-95.5	-27.5	0.140713433364408	-0.0529232894818685	0.116522609276377	-0.0569290966036981	0.0095804053798384	0.119352444948119	0.13416782390794496	0.11758505313998965
-94.5	-27.5	0.146947346203738	-0.0566670106398883	0.138463831684096	0.0128435293851125	-0.0679494552058881	0.115933217992815	0.1218514034253591	0.157688640927685
35.5	-27.5	0.596200815390226	-0.144673810231691	-0.0929891998250933	-0.103996056261726	-0.191766082596256	0.152679694507825	-0.22414832707815402	0.4230468642273569
38.5	-27.5	0.514226643064406	-0.262069613580022	-0.0901935470260052	-0.201118451481912	-0.151143611284914	0.088472927828368	-0.1868914323390126	0.28139225591121114
40.5	-27.5	0.534810887611477	-0.184132881253308	-0.116484004372746	-0.111230091075844	-0.196608983049644	0.138533761460862	-0.17616238429074443	0.4012750800309652
57.5	-27.5	0.538399499125767	-0.325635962834566	-0.174887611081142	-0.102015084222163	-0.157660344307916	0.0974332860623565	-0.16641360828679821	0.35793029091682865
16.5	-27.5	0.561970960422069	-0.483155574293787	0.133841424472137	-0.219944972152836	-0.0981125994271755	0.0017360192851559	-0.20945558914303394	0.32125490679216817
17.5	-27.5	0.535526552586529	-0.254600765670685	-0.108673798394171	-0.0853425163444689	-0.163410272158563	0.123377824549419	-0.2206741092796933	0.306017792080442
18.5	-27.5	0.539662185812443	-0.236262731842769	-0.110351123519491	-0.108881829725776	-0.160189367083508	0.0928418010585937	-0.23972991286022047	0.29860402029572114
31.5	-27.5	0.562752533568284	-0.234661128073875	-0.232492230553563	-0.131763009970797	-0.135448173865231	0.114329984660109	-0.19052480378565878	0.38348772467155595
32.5	-27.5	0.508285163439282	-0.245956209806565	-0.158130690080875	-0.110989277081985	-0.129390023582758	0.0919471278395527	-0.19772262298686927	0.386110055325194
33.5	-27.5	0.570818528179942	-0.271394511852489	-0.129577543739866	-0.110669083403049	-0.199369864717117	0.137934192985515	-0.21551626699038232	0.41913312713065404
34.5	-27.5	0.338823414871014	-0.244163895576485	-0.206048701106888	-0.119271410090869	-0.139982202433255	0.0728045939783426	-0.22313424855607014	0.4162443857710236
66.5	-27.5	0.175090571331563	-0.509519182209301	0.267668935764078	-0.152813342738967	-0.116105337501741	0.021197729481758	-0.02015146679943269	0.3211082508319354
67.5	-27.5	0.132036399293838	-0.209479207796018	-0.214909501791849	-0.357685212818758	-0.0095367409661445	0.0013213881541296	-0.013409055213273404	0.3112798347356521
68.5	-27.5	0.20199998023803	-0.308347728163046	-0.186969578522364	-0.103264531795741	-0.131008470620669	0.0882704854274694	-0.005422834576566269	0.31356608437161193
104.5	-27.5	-0.0146856204191705	-0.16898496820704	0.00945981622005	-0.254981939009473	0.0353320385565999	0.0122276368961734	0.2585447656588192	-0.07236250059942782
105.5	-27.5	-0.0025789815954195	-0.175710528017891	0.0133501554791025	-0.224960810961556	0.0156578020642841	0.0186573272778457	0.25608383582672234	-0.05160751293268974
106.5	-27.5	-0.0031900317029563	-0.180919361038716	0.0160820897454597	-0.219092526444504	0.0089018714768801	0.0101254900244958	0.26907542694614806	-0.05544932525779344
107.5	-27.5	-0.0082477406621045	-0.172051157796675	0.010614843127017	-0.249100863975489	0.0288291212613855	0.0116679139413685	0.2918847482293485	-0.07691695513316334
108.5	-27.5	-0.0043316678538622	-0.177736135302108	0.0145537108978419	-0.220681751539652	0.0126383569298102	0.0132434328318932	0.294314970588214	-0.07917039787429649
109.5	-27.5	-0.13596076226821	-0.233983013853338	-0.0107322156700072	-0.202383882045766	0.0014904267138122	0.0318520624913631	0.2668596137411729	-0.06048448108683148
90.5	-27.5	0.0084606979451345	-0.215701819688478	-0.0613587243449749	-0.327630675030619	0.0543606076729324	-0.0030090790405115	0.17718669452286953	-0.0019131229087817085
91.5	-27.5	0.0464767592087276	-0.21748649374262	-0.0880905363610131	-0.31353306357234	-0.0112551794903042	0.0166159683179812	0.11090218151332386	0.10554616308911087
92.5	-27.5	0.0270658388381644	-0.18918827523019	-0.0822069999903968	-0.333215893528735	0.0103706113070234	0.0128440732414813	0.09693389975734128	0.11018071776962683
93.5	-27.5	0.0306371038839874	-0.225689575419162	-0.0225658197610817	-0.147110217036576	-0.0567515051856025	0.0256227321891099	0.17072708250555232	0.010765686728242177
94.5	-27.5	-0.0411912511033637	-0.286566397144846	-0.0897112589696236	-0.171962091420531	-0.034689582127211	0.0089240035664052	0.19512631595112845	-0.007344960182291769
95.5	-27.5	-0.0715815747727902	-0.250294609073518	-0.0785189855135585	-0.28812338837752	0.0404073143467388	-0.006458083970262	0.19208197364540083	-0.017811484259505062
96.5	-27.5	0.0187565309368102	-0.240509250544457	-0.0400886265903785	-0.221596650530503	-0.0203528457555479	0.0120999683837143	0.17297543792770304	-0.02494395540033755
97.5	-27.5	-0.0084702637479587	-0.261101736894364	-0.0440148398642062	-0.217115584804903	-0.0138650388799395	-0.0014126074992343	0.1869700275838079	-0.027572387573483098
98.5	-27.5	-0.0553534296043102	-0.207737427913497	-0.0021327220034175	-0.289231951172245	0.0587649366498637	0.0180343035672507	0.24269478626476437	-0.047896937487093824
99.5	-27.5	-0.0155526062978174	-0.188097979893906	0.0253810689711627	-0.240072266896089	0.0201496580661166	0.0313593431253902	0.25815549260059656	-0.05168513182410225
100.5	-27.5	-0.0395149821128781	-0.137904119926871	0.0072605820740002	-0.315241690797518	0.0660087007364429	0.0021835253233253	0.23430711317394334	-0.07391861256271945
101.5	-27.5	-0.0010203411597373	-0.180972989720244	0.0100181255930116	-0.202526421582865	-0.0055478282124421	0.0110993772442038	0.269502870944151	-0.06582557940918835
102.5	-27.5	-0.0013297011574163	-0.177126168181996	0.0096088968881962	-0.274947018722706	0.0461156340455321	0.0173789584169447	0.21560844266550744	-0.07223343770525092
103.5	-27.5	-0.0133768716897295	-0.161413338117969	0.0183570368008524	-0.268291978555888	0.0441424756147236	0.0178472698525265	0.19879654075884057	-0.06403370926130152
76.5	-27.5	0.14834503887113	-0.358896230468844	-0.167574794411246	-0.157151134604301	-0.129527547956169	0.0739632391793668	0.09224853798780273	0.16417321035031232
77.5	-27.5	0.0698681726496177	-0.291381404392	-0.119140013899963	-0.0633789500605872	-0.171881813036904	0.0425841547219245	0.11875002243522287	0.15324615137666156
78.5	-27.5	0.0811131119982717	-0.521127841517543	0.0727633371094969	-0.0659907271478643	-0.191448838213206	0.0715061825107712	0.10166800971852077	0.1482228643868786
79.5	-27.5	0.111366274728107	-0.416433090517228	-0.0988094395027078	-0.0938280343849923	-0.177829465665654	0.0494376195355062	0.11065104590841385	0.16242942284640138
80.5	-27.5	0.0986441762136837	-0.436558840693598	-0.0707256879467394	-0.0996573570627608	-0.182723075834861	0.0639588912345318	0.14703051484944724	0.13795253313369116
81.5	-27.5	0.0955674235167406	-0.336577471874595	-0.125773854065067	-0.0549541123594954	-0.141843340012949	0.0102150945737385	0.1603814424438565	0.1131990062317384
82.5	-27.5	0.0995582517713815	-0.336928419043925	-0.130311003197692	-0.0762774354845779	-0.16174387334754	0.0788780171855644	0.17707487055977916	0.07855454680643141
69.5	-27.5	0.13439311311398	-0.30630701283464	-0.165494970725946	-0.108218092227592	-0.0645588462898629	0.0669930691983273	0.00619458459264574	0.3127157875338008
70.5	-27.5	0.195190773682227	-0.358010331644139	-0.162286422012914	-0.152466334195273	-0.15336672473989	0.0981103002773835	0.055586914989663144	0.26596125046860186
71.5	-27.5	0.182750554683395	-0.274125689409351	0.174430500300728	-0.0806635071241384	-0.158851257536137	0.0856508281126775	0.058233882127016474	0.2538500415036595
72.5	-27.5	0.194844847789378	-0.35035624123229	-0.18713195530242	-0.135227093460743	-0.142207476404832	0.0635381171157505	0.014870706869913977	0.26747601777098184
73.5	-27.5	0.113197864869394	-0.590274806310023	-0.14746479572017	-0.203751624879108	-0.0589874373616739	-0.0220683345332221	0.03296489487788165	0.2498835492963982
74.5	-27.5	0.127077875089349	-0.346720903594829	-0.15157785453534	-0.0946810517376322	-0.185173048161533	0.0408677367938997	0.06676521908233841	0.2061294821824941
75.5	-27.5	0.0952340602417233	-0.278475488924584	-0.118793747783972	-0.0750495825814069	-0.185964648938998	0.0721904327397883	0.08460365228492406	0.17421240231529192
83.5	-27.5	0.0706934552745253	-0.207517857542896	-0.0553747996941082	-0.150637552126868	-0.0813987791368719	0.0356270063088297	0.21261617024499363	0.04673046420437606
84.5	-27.5	0.0549618733513073	-0.247147663422886	-0.128350883184075	-0.145424089322141	-0.137195136632598	0.0477628365265192	0.1982426194587622	0.03168790897657987
85.5	-27.5	0.0442014088835985	-0.176851971504567	-0.0078523173286525	-0.230067787738551	-0.0167477128124287	0.0087973588170502	0.22942399753954387	-0.005866433214043433
86.5	-27.5	0.0267248437530928	-0.229125834640267	0.0178184539284064	-0.163182331125847	-0.0573888363333162	0.0269046445164583	0.2849973825408724	-0.02002356606430726
87.5	-27.5	-0.0374360307044127	-0.229578197090104	0.0279428452878948	-0.234101315828022	-0.0025229742117511	0.0128717280086007	0.33809524530096424	-0.02975535196987477
88.5	-27.5	-0.176488692535659	-0.314876095132	0.0198023822512142	-0.13388707345161	-0.0321935078758606	-0.0078477431831865	0.34584120687243297	-0.007532210481940847
89.5	-27.5	-0.0250573563997215	-0.264337992915575	-0.0443234200513873	-0.219638404540781	-0.0191695907418649	-0.0168596115220331	0.29027748319611113	-0.03763019146186168
116.5	-27.5	-0.0588823458036496	-0.196166347672913	-0.0051657113987815	-0.228606084762328	0.0127096950808808	0.0200087597576054	0.30349034611942677	-0.027559272663806478
-48.5	28.5	0.258655378143949	-0.024437977425842	0.0847665761324128	0.110285396907769	0.0261661603484485	0.180693470004761	0.27321153088298517	0.020428741543406258
-47.5	28.5	0.278182361924803	-0.0234314488087233	0.0820906802850386	0.105540349834382	0.0754389608252008	0.167596064714779	0.2765832404428483	0.02136735232586408
-46.5	28.5	0.262299357678391	-0.0300562445662229	0.103440651226384	0.114644745309115	0.0720033329435054	0.160526166402623	0.26921435515284975	0.03327347069056208
-45.5	28.5	0.275315824097707	-0.011017750146955	0.0594398335200399	0.117318947540901	0.0806191857327813	0.149402106617162	0.27992782753273837	0.03578746262422486
-44.5	28.5	0.306586563623378	-0.0255513979113415	0.0395728551253752	0.112302006036772	0.0884788640875091	0.143676996484715	0.2848496173114694	-0.009762635465010976
-43.5	28.5	0.291511065577123	-0.0426589394108963	0.0610691926797432	0.114411421165376	0.0862691591476474	0.147828860254621	0.2939117259389795	-0.012783492248576077
-42.5	28.5	0.253938933050925	-0.0488061664589791	0.0874560052779924	0.123647735759094	0.0888107375955923	0.132220152815025	0.2919720590558339	0.006059955455655306
-41.5	28.5	0.260580086225463	-0.0585981933559887	0.0768097489826971	0.123171884593997	0.0695560939068169	0.135596570867815	0.28460693409527815	0.01663208075280187
-40.5	28.5	0.301228075202218	-0.0632005762594573	0.121352499749453	0.129406626670264	0.0466955182903649	0.0870986105903703	0.26199567424147113	0.03356478005309952
-62.5	28.5	0.203811849449656	-0.0346750335804278	0.0290524139189882	0.0624813768269373	0.0956485124825158	0.134382563939904	0.13699984059315407	-0.003172167497128726
-61.5	28.5	0.203701552874707	0.0142218064521143	0.0951312851478736	0.0349292242625611	-0.0520014733704508	0.184992333418422	0.08951686594049267	0.08992781220726864
-60.5	28.5	0.191359065545228	0.175430298161764	-0.0052055972550423	-0.0466364893254656	-0.170244188027122	0.125337033489442	0.02636471963678239	0.11659579930367227
-59.5	28.5	0.155484757407883	0.0345822350673922	0.0072793922350142	-0.0446726487299468	-0.160189614236963	0.137694310202071	0.0017426262442110825	0.12566053282766027
-58.5	28.5	0.254058888638012	0.0096228146462632	0.188549083207796	-0.0324284289638028	-0.150061757310405	0.14171393825647	0.04794205210336209	0.09189009098910027
-57.5	28.5	0.207213253330648	0.026716282592307	0.0788235740374278	0.0014515516810529	-0.113675964487522	0.149111336310987	0.13596237696092273	0.05317652877062343
-56.5	28.5	0.200751000012969	-0.000808477143567071	0.0931109875663821	0.0717640953294454	-0.0518923467716699	0.144376396431198	0.21189816303884557	0.012305809044581568
-55.5	28.5	0.218125760658464	-0.0065655365326281	0.0826952706376308	0.102715040945996	-0.0100374938916914	0.159651104970576	0.2538820105681224	0.00586227753954519
-54.5	28.5	0.249268647029128	-0.0257927763314808	0.0852803068511395	0.0975064723122612	0.0256630428618837	0.177269341677662	0.2930612592996931	-0.0112350290133253
-53.5	28.5	0.257910675255804	-0.0111672061021716	0.0727060319535793	0.0919004355676248	0.0634070912127086	0.166013888429375	0.2966744822340675	-0.004902898678624961
-52.5	28.5	0.265734323042401	-0.0202034120307222	0.0860831633427498	0.0876373265721551	0.0548943255187798	0.171079542317768	0.2945550735843534	0.013377797864242199
-51.5	28.5	0.257134039020922	-0.0178382910177116	0.0859215210293121	0.108779225887487	0.0364499579165987	0.171122404140906	0.2696360069433796	0.020393739709525585
-50.5	28.5	0.267733758848776	-0.0379158339690261	0.10325476403286	0.101983454759202	0.03576288409452	0.180044061302135	0.2839122347061132	0.031136218002337217
-49.5	28.5	0.27715456636916	-0.0118588449067699	0.08296374275377	0.091397866006153	0.0374189222841871	0.179098943807816	0.27796518498981826	0.022965842476465916
-67.5	28.5	0.214799158825299	0.119683659588053	-0.156599977507854	-0.0858740999116976	-0.0337985602314735	0.0373037561961371	-0.25400312695918587	0.26881182326917114
-66.5	28.5	0.099465222516764	0.111059601700399	-0.0800482917114566	-0.0511101964370281	-0.139679150755141	0.0878995319965587	-0.27353312191485435	0.2712308381193527
-65.5	28.5	0.111185566670879	0.159036600713888	-0.117046834677809	-0.111061709136533	-0.150622530734164	0.132385800203806	-0.23458149745861087	0.23621041905917345
-64.5	28.5	0.0477306372949055	-0.118024594952414	-0.190448355520935	-0.0869476726393168	-0.133480976230198	0.135760983327569	-0.1614056255110971	0.19290736198904163
-63.5	28.5	0.196926198941337	0.140900638126746	-0.1066126693131	0.02656733173101	-0.0216373687797942	0.139118208496043	-0.04682852029479698	0.1724861242773395
21.5	28.5	0.511074432150645	-0.162042385909599	0.0210512329177085	-0.0639625605869789	-0.224719018439408	0.112087636389815	-0.06411436009522598	0.3115478503205
22.5	28.5	0.336425369525782	-0.370095750267312	-0.188193758023046	-0.0505645941480942	-0.214942181420196	0.101195171196041	-0.062390505479452386	0.30820173861574096
23.5	28.5	0.344385708450385	-0.366958698666874	-0.164188399075311	-0.0361296125711843	-0.242932604606443	0.0778036886497547	-0.05042848466384735	0.29239131512564964
24.5	28.5	0.347178923822877	-0.345252831337263	-0.140762400009472	-0.0364548012177412	-0.246922973790485	0.0652104309771987	-0.03866282127095161	0.2806834851206853
25.5	28.5	0.389305096215192	-0.216372890689313	0.0665596142682998	-0.0255898114587719	-0.264786221448729	0.0621093968992836	-0.042117378439672795	0.2670549201322649
26.5	28.5	0.399087319120815	-0.213645108254514	0.0526853435213686	-0.0290305265942284	-0.26445709616032	0.0530240567110525	-0.04981941402866332	0.2648318956390635
27.5	28.5	0.38887119509857	-0.226607540309974	0.0342550955518173	-0.0270416965906419	-0.263547295503135	0.0479586430166404	-0.06353337666930103	0.2715218419453545
14.5	28.5	0.504933272303667	-0.221439053220267	-0.0438694772453755	-0.060999932713037	-0.206743791647321	0.112502727947335	-0.20798291693328547	0.3951767190921059
15.5	28.5	0.459144605831048	-0.213453374002076	-0.0192015264913496	-0.0522123040556055	-0.234011142386829	0.0983231614778811	-0.18316400763168708	0.3743545546952935
16.5	28.5	0.353516725117111	-0.311653220637889	-0.124091344412433	-0.0588718425858189	-0.220823302378775	0.0656334887901959	-0.126510732996409	0.32844073062593615
17.5	28.5	0.409519952797731	-0.341895918684809	-0.163572830799462	-0.0683682953445058	-0.218793587802701	0.100950447729238	-0.12807695136623712	0.3496281736215293
18.5	28.5	0.390879469982577	-0.345088764477069	-0.194488509886979	-0.0862674548786403	-0.207333254663098	0.10429233345475	-0.10433295734596677	0.3309092484820809
19.5	28.5	0.558356019737781	-0.165351878876534	0.003284517817922	-0.0762131429017993	-0.203639865473907	0.109117569507516	-0.10731777355663341	0.3432008099417315
20.5	28.5	0.562621917305834	-0.366574128661494	0.140023929190677	-0.0744203021847236	-0.206115643362279	0.121372279272419	-0.08074703270635827	0.32374578766858664
28.5	28.5	0.36092999302816	-0.213817507539334	0.0645379132005962	-0.0686034918593706	-0.221046665190795	0.0393372047288756	-0.032426001060975346	0.23471400677781076
29.5	28.5	0.290785168889148	-0.271729105056103	0.0400287910280674	-0.0415576522905768	-0.23803401423469	-0.0258781620980943	0.0768965334168656	0.16968302252506479
30.5	28.5	0.361567493852147	-0.240477702808985	0.04061521162631	0.000191376971319893	-0.269951101189977	0.0236759119646831	-0.022525194023994534	0.26204717496201346
31.5	28.5	0.379728785841673	-0.241769238390033	0.0382893699296617	-0.0046729581712812	-0.261412746445172	0.0194543758161591	-0.0030640341192478405	0.25978674023265563
32.5	28.5	0.42136123611322	-0.247270196115984	0.028274679103697	-0.0045879599814706	-0.257727908349851	0.0409793445719628	0.02653037296532425	0.24954939825038416
33.5	28.5	0.320571585249411	-0.328344094469914	-0.0566433917483288	0.0053044506625065	-0.269043591412841	0.0286010802273607	0.06594706529637727	0.20276711550818902
34.5	28.5	0.359786519988509	-0.55574176080679	-0.0708546444101072	-0.0700052164391876	-0.20069051631373	0.0979318696879972	0.15126473060952905	0.16676929347595065
42.5	28.5	0.344438067678688	-0.302930824519102	0.0292557820229579	-0.0451428234686346	-0.22900274233979	0.0471438675232532	0.04653853166121433	0.27346307033843464
43.5	28.5	0.30522523065281	-0.286874619539608	0.0559813240333387	-0.0243408478817183	-0.252033703952319	0.0142013976269494	0.09655065267710798	0.22054016207436805
44.5	28.5	0.212632844622997	-0.230292077265924	0.0792738090425317	-0.0258625658619284	-0.229427341695352	-0.036861265391311	0.18124570859093417	0.13546667171891041
45.5	28.5	0.135923984321925	-0.205704267639091	0.120329461690177	-0.0375439203332713	-0.15089053773669	-0.075373712923171	0.32293243658374793	-0.019347238498984638
110.5	28.5	0.0303842068818062	-0.154461029978402	0.530181423147286	-0.0804019995425228	-0.193633509044524	0.26074784136945	-0.11790990361320118	0.34678773878007874
111.5	28.5	0.0051065952902536	-0.207246936866553	0.509713547657067	-0.0605394692958571	-0.209838465762309	0.248764892494276	-0.12832050618455174	0.36011941330232916
112.5	28.5	0.055048050436361	-0.217982910577134	0.510030041703818	-0.0629026025276462	-0.203200625372761	0.25294803577872	-0.12957270023149214	0.3224025141360817
113.5	28.5	0.0849370904828071	-0.223303539675535	0.490914804209179	-0.0619928059057892	-0.214007487331751	0.249529004715328	-0.12027276936968986	0.29257809398121293
114.5	28.5	0.125481198919587	-0.182674905573723	0.375375217103131	-0.0638581353513001	-0.223979980990785	0.243951132666097	-0.1076501214179698	0.2761893154308851
115.5	28.5	0.113298350128531	-0.172402551366778	0.385457139827412	-0.074047071656494	-0.207125234959449	0.241746485867152	-0.11195276936618978	0.3018226250980465
116.5	28.5	0.0693713661231903	-0.215319584346904	0.506092259581837	-0.0727667227748995	-0.202330358032378	0.242288997756459	-0.12019159204007074	0.331353161545285
117.5	28.5	0.0635881510595008	-0.193618142955865	0.53380889331437	-0.0676800955258668	-0.194498616741195	0.249792308364906	-0.1208344525871009	0.3562070611681544
118.5	28.5	0.0064893359843754	-0.208545110003905	0.509418119350975	-0.081776200040813	-0.188845633850493	0.265540400283582	-0.11708916424805149	0.3549098445751245
119.5	28.5	0.0159779139229823	-0.182860010446148	0.532259829589181	-0.083612470426576	-0.178998722609135	0.2649903343121	-0.11860942916037989	0.34018643527294706
120.5	28.5	0.0539119332143685	-0.18139383886112	0.533476256584551	-0.0699250838054558	-0.19504955443186	0.24631428826073	-0.11490264276893554	0.31787431504085195
121.5	28.5	0.0337713376701579	-0.183816882758489	0.514238731979998	-0.0645531515331924	-0.200711535332379	0.250602689423387	-0.10721154163775934	0.3084979589330494
122.5	28.5	0.0419241830084043	-0.150176458705908	0.548444237900744	-0.0936278324168726	-0.172898061556439	0.259168382960912	-0.10511142097406218	0.31810110181442913
123.5	28.5	0.0602649941422598	-0.204947905496521	0.514267181533728	-0.0737354143514419	-0.205304688513967	0.246261222897905	-0.09965692856096833	0.297058224971033
124.5	28.5	0.0441284398334371	-0.200380433302085	0.504434340951659	-0.0736973004038049	-0.203778041863982	0.247428793947096	-0.09997021379280092	0.2915921481590882
139.5	28.5	0.112539824329947	-0.189323744311119	0.525955831928218	-0.0824013663496782	-0.198463088700991	0.256777516149661	-0.07086614893044506	0.24930879704922887
140.5	28.5	0.199837032068968	-0.215446975154937	0.340528989360878	-0.0610017620692025	-0.21534079833952	0.233424371175222	-0.031973909291833164	0.22528151370684338
141.5	28.5	0.224189727932399	-0.187810163304134	0.295016932607529	-0.0549906448387186	-0.224804915401306	0.23341120389274	-0.011003256014136702	0.19977772043226819
142.5	28.5	0.0629845411616221	-0.207288659843513	0.274790373359436	-0.0544703587055316	-0.223518184174169	0.211397906382798	-0.007325542821614392	0.1782957647437129
[truncated: 10,549 more rows]
