# Supplementary material for: Regional uniqueness of tree species composition and response to forest loss and climate change
Source: Nat Commun. 2024 May 31;15:4375. doi: 10.1038/s41467-024-48276-3 (PMC11143270; doi:10.1038/s41467-024-48276-3)
Supplement: Supplementary file 4 — Source data [file 41467_2024_48276_MOESM4_ESM.zip › source_data_fig2ab.csv]

species	min_tree_cover	area	range_restriction	biome_name
Abarema_barbouriana	0	0.9416606275074376		Tropical Moist Broadleaf Forests
Abarema_barbouriana	10	0.919649683483375	2.337460373842461	Tropical Moist Broadleaf Forests
Abarema_brachystachya	0	0.804058347989125		Tropical Moist Broadleaf Forests
Abarema_brachystachya	10	0.583011503346125	27.491393528320117	Tropical Moist Broadleaf Forests
Abarema_cochleata	0	0.5791519638945625		Tropical Moist Broadleaf Forests
Abarema_cochleata	10	0.511099786557625	11.750314525278327	Tropical Moist Broadleaf Forests
Abarema_filamentosa	0	0.3037458025720625		Tropical Dry Broadleaf Forests
Abarema_filamentosa	0	0.3037458025720625		Tropical Moist Broadleaf Forests
Abarema_filamentosa	10	0.2121124127464375	30.167788015403218	Tropical Dry Broadleaf Forests
Abarema_filamentosa	10	0.2121124127464375	30.167788015403218	Tropical Moist Broadleaf Forests
Abarema_jupunba	0	3.0353297631026877		Tropical Moist Broadleaf Forests
Abarema_jupunba	10	2.8738502430388126	5.319999231279965	Tropical Moist Broadleaf Forests
Abarema_laeta	0	1.0174487777561876		Tropical Moist Broadleaf Forests
Abarema_laeta	10	1.000883874033625	1.628082325588295	Tropical Moist Broadleaf Forests
Abarema_langsdorffii	0	0.498673774625375		Tropical Moist Broadleaf Forests
Abarema_langsdorffii	10	0.400404948138625	19.706034583545872	Tropical Moist Broadleaf Forests
Abatia_parviflora	0	0.38526337467775		Tropical Moist Broadleaf Forests
Abatia_parviflora	10	0.2989535754336875	22.40280413788504	Tropical Moist Broadleaf Forests
Abies_alba	0	1.6194845469734063		Temperate Broadleaf Forests
Abies_alba	10	1.14641951388125	29.210839583264303	Temperate Broadleaf Forests
Abies_amabilis	0	0.23938446712259373		Temperate Conifer Forests
Abies_amabilis	10	0.22359542489096876	6.595683680486701	Temperate Conifer Forests
Abies_balsamea	0	1.2477518416227187		Boreal Forests
Abies_balsamea	0	1.2477518416227187		Temperate Broadleaf Forests
Abies_balsamea	10	1.2134148518077188	2.7519085662373612	Boreal Forests
Abies_balsamea	10	1.2134148518077188	2.7519085662373612	Temperate Broadleaf Forests
Abies_bracteata	0	0.0284543894271875		Mediterranean Forests
Abies_bracteata	10	0.017530495418375	38.390892332326686	Mediterranean Forests
Abies_cephalonica	0	0.3733962876670625		Mediterranean Forests
Abies_cephalonica	10	0.237616888533375	36.36335004346769	Mediterranean Forests
Abies_concolor	0	0.7799621702095625		Temperate Conifer Forests
Abies_concolor	10	0.583881793057875	25.139729161352022	Temperate Conifer Forests
Abies_delavayi	0	0.8908412530948125		Temperate Conifer Forests
Abies_delavayi	0	0.8908412530948125		Tropical Moist Broadleaf Forests
Abies_delavayi	10	0.639193967534	28.248274839830472	Temperate Conifer Forests
Abies_delavayi	10	0.639193967534	28.248274839830472	Tropical Moist Broadleaf Forests
Abies_durangensis	0	0.28318205545775		Tropical Coniferous Forests
Abies_durangensis	10	0.21559307020675	23.8676794480306	Tropical Coniferous Forests
Abies_fargesii	0	1.0266575576581876		Temperate Broadleaf Forests
Abies_fargesii	10	0.4893144533046875	52.33907843421356	Temperate Broadleaf Forests
Abies_firma	0	0.25277304041075		Temperate Broadleaf Forests
Abies_firma	10	0.219439809539875	13.187019793214233	Temperate Broadleaf Forests
Abies_forrestii	0	0.9569520591425		Temperate Conifer Forests
Abies_forrestii	0	0.9569520591425		Tropical Moist Broadleaf Forests
Abies_forrestii	10	0.590131922745625	38.33213303554339	Temperate Conifer Forests
Abies_forrestii	10	0.590131922745625	38.33213303554339	Tropical Moist Broadleaf Forests
Abies_fraseri	0	0.108065526662125		Temperate Broadleaf Forests
Abies_fraseri	10	0.0994875594140625	7.937746211039311	Temperate Broadleaf Forests
Abies_grandis	0	0.4604644024519688		Temperate Conifer Forests
Abies_grandis	10	0.4316928283843125	6.248381832438724	Temperate Conifer Forests
Abies_guatemalensis	0	0.4484407404175		Tropical Coniferous Forests
Abies_guatemalensis	10	0.3779130053378125	15.727325535593835	Tropical Coniferous Forests
Abies_holophylla	0	0.7983394007118437		Temperate Broadleaf Forests
Abies_holophylla	10	0.5725801446754375	28.278606296408114	Temperate Broadleaf Forests
Abies_homolepis	0	0.23811568317559373		Temperate Broadleaf Forests
Abies_homolepis	10	0.21392491089196874	10.159251990884599	Temperate Broadleaf Forests
Abies_lasiocarpa	0	0.9005942630971875		Temperate Conifer Forests
Abies_lasiocarpa	10	0.8112057336795937	9.925505089293168	Temperate Conifer Forests
Abies_magnifica	0	0.12661052100321876		Temperate Conifer Forests
Abies_magnifica	10	0.1149441102679375	9.214408599570234	Temperate Conifer Forests
Abies_mariesii	0	0.1753180822724375		Temperate Broadleaf Forests
Abies_mariesii	10	0.1572457228183125	10.30832599802298	Temperate Broadleaf Forests
Abies_nephrolepis	0	1.6184432773510313		Temperate Broadleaf Forests
Abies_nephrolepis	10	1.0868791266656876	32.844163161243145	Temperate Broadleaf Forests
Abies_nordmanniana	0	0.7830540708380312		Temperate Broadleaf Forests
Abies_nordmanniana	10	0.5299434467245312	32.32351807361384	Temperate Broadleaf Forests
Abies_pinsapo	0	0.6081929641559688		Mediterranean Forests
Abies_pinsapo	0	0.6081929641559688		Temperate Broadleaf Forests
Abies_pinsapo	10	0.40018736262515625	34.200593198159766	Mediterranean Forests
Abies_pinsapo	10	0.40018736262515625	34.200593198159766	Temperate Broadleaf Forests
Abies_procera	0	0.164065453307		Temperate Conifer Forests
Abies_procera	10	0.15818380510115626	3.584940087806288	Temperate Conifer Forests
Abies_religiosa	0	0.2586500926244375		Tropical Coniferous Forests
Abies_religiosa	10	0.1880267428455625	27.304590948444314	Tropical Coniferous Forests
Abies_sachalinensis	0	0.25194927939675		Temperate Broadleaf Forests
Abies_sachalinensis	0	0.25194927939675		Temperate Conifer Forests
Abies_sachalinensis	10	0.22705052879215626	9.882445651049139	Temperate Broadleaf Forests
Abies_sachalinensis	10	0.22705052879215626	9.882445651049139	Temperate Conifer Forests
Abies_sibirica	0	3.4770918576639063		Boreal Forests
Abies_sibirica	0	3.4770918576639063		Temperate Broadleaf Forests
Abies_sibirica	10	3.107313656079375	10.634697520846288	Boreal Forests
Abies_sibirica	10	3.107313656079375	10.634697520846288	Temperate Broadleaf Forests
Abies_veitchii	0	0.1763298869589375		Temperate Broadleaf Forests
Abies_veitchii	10	0.15829292129859374	10.229102945290308	Temperate Broadleaf Forests
Abrahamia_ditimena	0	0.1636801033213125		Tropical Moist Broadleaf Forests
Abrahamia_ditimena	10	0.152313882744375	6.944167523296969	Tropical Moist Broadleaf Forests
Abuta_grandifolia	0	3.398150310460625		Tropical Moist Broadleaf Forests
Abuta_grandifolia	10	3.24359238882775	4.548295617091895	Tropical Moist Broadleaf Forests
Abuta_rufescens	0	4.456471833676562		Tropical Moist Broadleaf Forests
Abuta_rufescens	10	4.289834668512437	3.739217286304495	Tropical Moist Broadleaf Forests
Abutilon_incanum	0	0.6799230497563125
Abutilon_incanum	10	0.0607240012051875	91.06898917061993
Acacia_acradenia	0	1.1153767781210624
Acacia_acradenia	10	0.000957754998875	99.91413170709109
Acacia_acuminata	0	0.444070995879875		Mediterranean Forests
Acacia_acuminata	10	0.074564533038625	83.20887116464698	Mediterranean Forests
Acacia_adsurgens	0	0.9568635122115624
Acacia_adsurgens	10	8.66609383125e-05	99.99094322887157
Acacia_adunca	0	0.353345154153375		Temperate Broadleaf Forests
Acacia_adunca	10	0.189053089787375	46.496198528503506	Temperate Broadleaf Forests
Acacia_alleniana	0	0.3493873091811875
Acacia_alleniana	10	0.055102783896	84.2287391533662
Acacia_amoena	0	0.21103013775375		Temperate Broadleaf Forests
Acacia_amoena	10	0.13419699459625	36.408611573365036	Temperate Broadleaf Forests
Acacia_ampliceps	0	0.818862225341625
Acacia_ampliceps	10	0.00228426927975	99.72104351512893
Acacia_ancistrocarpa	0	1.437709061634875
Acacia_ancistrocarpa	10	0.000303856345875	99.97886524095985
Acacia_aneura	0	1.42604471718875
Acacia_aneura	10	0.002833090854625	99.80133225694283
Acacia_anthochaera	0	0.06736977319125		Mediterranean Forests
Acacia_anthochaera	10	0.000612484923375	99.09086093902043	Mediterranean Forests
Acacia_aptaneura	0	1.2262644718045626
Acacia_aptaneura	10	4.6985346875e-06	99.99961684165238
Acacia_assimilis	0	0.276397874735625		Mediterranean Forests
Acacia_assimilis	10	0.0617828159925625	77.64714506156827	Mediterranean Forests
Acacia_aulacocarpa	0	0.336741955039625		Temperate Broadleaf Forests
Acacia_aulacocarpa	10	0.217433725417625	35.430164800213504	Temperate Broadleaf Forests
Acacia_auriculiformis	0	0.43647907843025
Acacia_auriculiformis	10	0.2398111511839375	45.05781306943909
Acacia_ausfeldii	0	0.05548660607625		Temperate Broadleaf Forests
Acacia_ausfeldii	10	0.0162317607045	70.74652451765706	Temperate Broadleaf Forests
Acacia_axillaris	0	0.0160815747715625		Temperate Broadleaf Forests
Acacia_axillaris	10	0.0104144878596875	35.23962666825557	Temperate Broadleaf Forests
Acacia_ayersiana	0	1.9516405516225626
Acacia_ayersiana	10	0.00028124777125	99.98558916133321
Acacia_baileyana	0	0.488793557124125		Temperate Broadleaf Forests
Acacia_baileyana	10	0.2337775549645	52.17253755553612	Temperate Broadleaf Forests
Acacia_bakeri	0	0.0949745081394375		Temperate Broadleaf Forests
Acacia_bakeri	0	0.0949745081394375		Tropical Moist Broadleaf Forests
Acacia_bakeri	10	0.070139494437625	26.1491364244296	Temperate Broadleaf Forests
Acacia_bakeri	10	0.070139494437625	26.1491364244296	Tropical Moist Broadleaf Forests
Acacia_bancroftiorum	0	0.3897558316485625
Acacia_bancroftiorum	10	0.081487075052125	79.09278875765462
Acacia_beauverdiana	0	0.23985524525825		Mediterranean Forests
Acacia_beauverdiana	10	0.03311694430725	86.19294555280904	Mediterranean Forests
Acacia_binervata	0	0.0899308709994375		Temperate Broadleaf Forests
Acacia_binervata	10	0.074468417692875	17.193710162841867	Temperate Broadleaf Forests
Acacia_binervia	0	0.098913447482375		Temperate Broadleaf Forests
Acacia_binervia	10	0.071287342318375	27.9295746606371	Temperate Broadleaf Forests
Acacia_blakei	0	0.41435122304275		Temperate Broadleaf Forests
Acacia_blakei	10	0.1968728668831875	52.48647622240143	Temperate Broadleaf Forests
Acacia_blakelyi	0	0.0726899335743125		Mediterranean Forests
Acacia_blakelyi	10	0.0052258877685625	92.8107132424052	Mediterranean Forests
Acacia_brachystachya	0	1.2255813581569375
Acacia_brachystachya	10	0.00215652488625	99.82404065859055
Acacia_brassii	0	0.0729599070013125
Acacia_brassii	10	0.05925313804625	18.786713852055655
Acacia_brumalis	0	0.1345080847566875		Mediterranean Forests
Acacia_brumalis	10	0.0180437636683125	86.58536867805978	Mediterranean Forests
Acacia_burrowii	0	0.4099534197161875
Acacia_burrowii	10	0.1106991039814375	72.99715073530184
Acacia_caesaneura	0	0.398435923545375		Mediterranean Forests
Acacia_caesaneura	10	0.0005632342808125	99.85863868001643	Mediterranean Forests
Acacia_caesiella	0	0.224734450056625		Temperate Broadleaf Forests
Acacia_caesiella	10	0.09839060554125	56.21917088525631	Temperate Broadleaf Forests
Acacia_calamifolia	0	0.2894268497764375		Mediterranean Forests
Acacia_calamifolia	10	0.033074985210125	88.57224710296464	Mediterranean Forests
Acacia_calcicola	0	1.0929993552443125
Acacia_calcicola	10	2.1681476875e-05	99.99801633214412
Acacia_cambagei	0	1.18670399731875
Acacia_cambagei	10	0.00094457480525	99.92040350353717
Acacia_cana	0	0.2651238150609375
Acacia_cana	10	5.3055871125e-05	99.97998826657168
Acacia_cardiophylla	0	0.2262872821640625		Temperate Broadleaf Forests
Acacia_cardiophylla	10	0.06003348239975	73.47023578805255	Temperate Broadleaf Forests
Acacia_carneorum	0	0.118974703461		Mediterranean Forests
Acacia_carneorum	10	0.0	100.0	Mediterranean Forests
Acacia_caroleae	0	0.29631177372825
Acacia_caroleae	10	0.08170415153175	72.42628920756907
Acacia_catenulata	0	1.1184599538684374
Acacia_catenulata	10	0.0470533475616875	95.79302348743526
Acacia_celastrifolia	0	0.066563438247		Mediterranean Forests
Acacia_celastrifolia	10	0.0237227967294375	64.36061995264092	Mediterranean Forests
Acacia_celsa	0	0.05352823763125		Tropical Moist Broadleaf Forests
Acacia_celsa	10	0.042500304365375	20.602085467198066	Tropical Moist Broadleaf Forests
Acacia_cheelii	0	0.093064821718625		Temperate Broadleaf Forests
Acacia_cheelii	10	0.03242860079625	65.1548241350576	Temperate Broadleaf Forests
Acacia_cincinnata	0	0.0942987469470625		Temperate Broadleaf Forests
Acacia_cincinnata	0	0.0942987469470625		Tropical Moist Broadleaf Forests
Acacia_cincinnata	10	0.069086835064625	26.736210923980764	Temperate Broadleaf Forests
Acacia_cincinnata	10	0.069086835064625	26.736210923980764	Tropical Moist Broadleaf Forests
Acacia_clunies-rossiae	0	0.0546287074085		Temperate Broadleaf Forests
Acacia_clunies-rossiae	10	0.0519089881739375	4.978553151962956	Temperate Broadleaf Forests
Acacia_cockertoniana	0	0.0553868343884375		Mediterranean Forests
Acacia_cockertoniana	10	0.00058995742075	98.93484177735719	Mediterranean Forests
Acacia_cognata	0	0.0756137525893125		Temperate Broadleaf Forests
Acacia_cognata	10	0.061158298606375	19.11749316483558	Temperate Broadleaf Forests
Acacia_colei	0	1.3800166788518125
Acacia_colei	10	0.001684541193125	99.8779332729133
Acacia_colletioides	0	0.625014669587125		Mediterranean Forests
Acacia_colletioides	10	0.0153856157921875	97.5383592512555	Mediterranean Forests
Acacia_complanata	0	0.1885571454544375		Temperate Broadleaf Forests
Acacia_complanata	10	0.118511450771375	37.14825790040833	Temperate Broadleaf Forests
Acacia_concurrens	0	0.13255662569525		Temperate Broadleaf Forests
Acacia_concurrens	10	0.0925015169654375	30.2173569368761	Temperate Broadleaf Forests
Acacia_conferta	0	0.4745484644595		Temperate Broadleaf Forests
Acacia_conferta	10	0.1263738643690625	73.369661091834	Temperate Broadleaf Forests
Acacia_confusa	0	0.1299673471250625		Tropical Moist Broadleaf Forests
Acacia_confusa	10	0.06973036642925	46.347780445075024	Tropical Moist Broadleaf Forests
Acacia_conspersa	0	0.4807956255671875
Acacia_conspersa	10	0.06812929985925	85.82988358538435
Acacia_coolgardiensis	0	0.189899483934875		Mediterranean Forests
Acacia_coolgardiensis	10	0.0052674110756875	97.22621095826995	Mediterranean Forests
Acacia_coriacea	0	1.53150714798075
Acacia_coriacea	10	0.005609189217625	99.63374710819858
Acacia_cowleana	0	1.32902308871825
Acacia_cowleana	10	0.003238399887125	99.75633230794747
Acacia_craspedocarpa	0	0.387210875205625
Acacia_craspedocarpa	10	2.1610600375e-05	99.99441890665815
Acacia_crassa	0	0.3840710435168125		Temperate Broadleaf Forests
Acacia_crassa	10	0.119793750108375	68.80948144086497	Temperate Broadleaf Forests
Acacia_crassicarpa	0	0.2298360645104375
Acacia_crassicarpa	10	0.16747547490175	27.132638970963384
Acacia_cultriformis	0	0.3464841043605		Temperate Broadleaf Forests
Acacia_cultriformis	10	0.1210497353250625	65.063408738914	Temperate Broadleaf Forests
Acacia_cuthbertsonii	0	1.2267836598756876
Acacia_cuthbertsonii	10	3.9863975e-06	99.99967505293473
Acacia_cyclops	0	0.31475100357525		Mediterranean Forests
Acacia_cyclops	10	0.111628693514375	64.53428511858992	Mediterranean Forests
Acacia_cyperophylla	0	0.9751009367875
Acacia_cyperophylla	10	2.363333375e-06	99.99975763192447
Acacia_dallachiana	0	0.033467283048		Temperate Broadleaf Forests
Acacia_dallachiana	10	0.031927833912625	4.599862896450432	Temperate Broadleaf Forests
Acacia_daphnifolia	0	0.1310951792469375		Mediterranean Forests
Acacia_daphnifolia	10	0.0071873189699375	94.51748034426262	Mediterranean Forests
Acacia_dawsonii	0	0.1813243222186875		Temperate Broadleaf Forests
Acacia_dawsonii	10	0.0922353228009375	49.13240448256223	Temperate Broadleaf Forests
Acacia_dealbata	0	0.3440352485551875		Temperate Broadleaf Forests
Acacia_dealbata	10	0.1937713250380625	43.676897686552266	Temperate Broadleaf Forests
Acacia_deanei	0	0.472966753039375		Temperate Broadleaf Forests
Acacia_deanei	10	0.1221193249361875	74.18014603533435	Temperate Broadleaf Forests
Acacia_decora	0	0.58923880874625		Temperate Broadleaf Forests
Acacia_decora	10	0.1599088604898125	72.86179081957317	Temperate Broadleaf Forests
Acacia_decurrens	0	0.2938064288286875		Temperate Broadleaf Forests
Acacia_decurrens	10	0.1606025921760625	45.33727773883853	Temperate Broadleaf Forests
Acacia_dentifera	0	0.1122932367585		Mediterranean Forests
Acacia_dentifera	10	0.0496691771804375	55.768327092345736	Mediterranean Forests
Acacia_dietrichiana	0	0.2905564823843125
Acacia_dietrichiana	10	0.0715440172660625	75.3768986054034
Acacia_difficilis	0	0.4513182240509375
Acacia_difficilis	10	0.118005128391125	73.85323213143582
Acacia_difformis	0	0.2248851852315625		Temperate Broadleaf Forests
Acacia_difformis	10	0.0434222114325	80.69138641223142	Temperate Broadleaf Forests
Acacia_dimidiata	0	0.4738636903008125
Acacia_dimidiata	10	0.114793657428	75.77496234093647
Acacia_disparrima	0	0.23470955128225		Temperate Broadleaf Forests
Acacia_disparrima	10	0.1186740566485	49.43790910929376	Temperate Broadleaf Forests
Acacia_dodonaeifolia	0	0.10523044856575		Mediterranean Forests
Acacia_dodonaeifolia	10	0.0231086709945625	78.03993871590906	Mediterranean Forests
Acacia_doratoxylon	0	0.33940427526725		Temperate Broadleaf Forests
Acacia_doratoxylon	10	0.0806076614143125	76.25025160604082	Temperate Broadleaf Forests
Acacia_dunnii	0	0.3028766474350625
Acacia_dunnii	10	0.0236687323623125	92.18535579987653
Acacia_effusifolia	0	0.3265905959955625		Mediterranean Forests
Acacia_effusifolia	10	0.0009750543451875	99.70144445151116	Mediterranean Forests
Acacia_elachantha	0	1.9058180550261874
Acacia_elachantha	10	0.0153270969873125	99.19577333487368
Acacia_elata	0	0.2084673744599375		Temperate Broadleaf Forests
Acacia_elata	10	0.167979374183875	19.421744232617726	Temperate Broadleaf Forests
Acacia_elongata	0	0.1534367334188125		Temperate Broadleaf Forests
Acacia_elongata	10	0.1172569420798125	23.579615215246804	Temperate Broadleaf Forests
Acacia_enervia	0	0.2712376748199375		Mediterranean Forests
Acacia_enervia	10	0.039304962126625	85.50903293478024	Mediterranean Forests
Acacia_ensifolia	0	0.2107100412924375
Acacia_ensifolia	10	0.0002254667349375	99.89299668228692
Acacia_eremaea	0	0.2025119167336875		Mediterranean Forests
Acacia_eremaea	10	0.0013413983931875	99.33762002018305	Mediterranean Forests
Acacia_eriopoda	0	0.6408734060335625
Acacia_eriopoda	10	0.001840510546875	99.71281215142533
Acacia_estrophiolata	0	0.733614314751
Acacia_estrophiolata	10	0.0	100.0
Acacia_excelsa	0	1.0008493723473124
Acacia_excelsa	10	0.0855361255035	91.45364648599515
Acacia_falcata	0	0.21684902789875		Temperate Broadleaf Forests
Acacia_falcata	10	0.149376213393875	31.115110433595788	Temperate Broadleaf Forests
Acacia_falciformis	0	0.2872797516004375		Temperate Broadleaf Forests
Acacia_falciformis	10	0.2075182298609375	27.764407792455955	Temperate Broadleaf Forests
Acacia_fasciculifera	0	0.3626849319289375
Acacia_fasciculifera	10	0.1183590167471875	67.36588528293805
Acacia_filicifolia	0	0.1266379624764375		Temperate Broadleaf Forests
Acacia_filicifolia	10	0.08625273753375	31.89029904851924	Temperate Broadleaf Forests
Acacia_fimbriata	0	0.248720354070125		Temperate Broadleaf Forests
Acacia_fimbriata	10	0.160326380237125	35.53950144670425	Temperate Broadleaf Forests
Acacia_flavescens	0	0.342618793076375
Acacia_flavescens	10	0.19732270693775	42.40750626491065
Acacia_floribunda	0	0.1786618264900625		Temperate Broadleaf Forests
Acacia_floribunda	10	0.1342778018003125	24.842477859823475	Temperate Broadleaf Forests
Acacia_frigescens	0	0.01619949485925		Temperate Broadleaf Forests
Acacia_frigescens	10	0.01574331350825	2.816022073302605	Temperate Broadleaf Forests
Acacia_fuscaneura	0	0.6888119879153125
Acacia_fuscaneura	10	7.82969975e-06	99.99886330379155
Acacia_georginae	0	0.7138972522371875
Acacia_georginae	10	0.0	100.0
Acacia_gillii	0	0.0488971758315		Mediterranean Forests
Acacia_gillii	10	0.007434882521375	84.79486310825874	Mediterranean Forests
Acacia_glaucocarpa	0	0.2008434536124375		Temperate Broadleaf Forests
Acacia_glaucocarpa	10	0.0700619403655625	65.11614438737982	Temperate Broadleaf Forests
Acacia_gonocarpa	0	0.3676909334106875
Acacia_gonocarpa	10	0.106870378513375	70.93472566156328
Acacia_gonoclada	0	1.194147268208375
Acacia_gonoclada	10	0.0180641867719375	98.48727311506228
Acacia_grasbyi	0	0.33279571812925
Acacia_grasbyi	10	5.5990224375e-06	99.99831757978468
Acacia_hakeoides	0	0.59469396112725		Mediterranean Forests
Acacia_hakeoides	10	0.0863630623209375	85.47773006518594	Mediterranean Forests
Acacia_hamersleyensis	0	0.0856070674758125
Acacia_hamersleyensis	10	0.004084757271875	95.2284812547409
Acacia_hammondii	0	0.797746492962
Acacia_hammondii	10	0.042237126737875	94.70544501160384
Acacia_harpophylla	0	0.7020029871980625
Acacia_harpophylla	10	0.091790373150875	86.92450390884486
Acacia_havilandiorum	0	0.2964517948579375
Acacia_havilandiorum	10	0.024338331159	91.79012184066447
Acacia_hemignosta	0	1.47991521007975
Acacia_hemignosta	10	0.173980593434375	88.24388098389775
Acacia_hemsleyi	0	1.190994080314125
Acacia_hemsleyi	10	0.0523732519208125	95.60255984588949
Acacia_holosericea	0	1.5560376828185625
Acacia_holosericea	10	0.2482836625525	84.04385283891287
Acacia_howittii	0	0.261435791545875		Temperate Broadleaf Forests
Acacia_howittii	10	0.1708506474570625	34.64909817939646	Temperate Broadleaf Forests
Acacia_implexa	0	0.465635816951125		Temperate Broadleaf Forests
Acacia_implexa	10	0.2352560701444375	49.47638012796362	Temperate Broadleaf Forests
Acacia_inaequilatera	0	0.7899527555146875
Acacia_inaequilatera	10	8.9175679375e-05	99.98871126421771
Acacia_incurvaneura	0	0.7547086791969375
Acacia_incurvaneura	10	0.00026481314175	99.96491187274648
Acacia_ingramii	0	0.0554425472605625		Temperate Broadleaf Forests
Acacia_ingramii	10	0.04098140677	26.083109822858063	Temperate Broadleaf Forests
Acacia_irrorata	0	0.1318400534995		Temperate Broadleaf Forests
Acacia_irrorata	10	0.1036108556660625	21.41170083304354	Temperate Broadleaf Forests
Acacia_ixodes	0	0.37555400237775		Temperate Broadleaf Forests
Acacia_ixodes	10	0.0568917398786875	84.85124921622774	Temperate Broadleaf Forests
Acacia_jibberdingensis	0	0.2244494938035		Mediterranean Forests
Acacia_jibberdingensis	10	0.017500083583875	92.20310846448338	Mediterranean Forests
Acacia_jucunda	0	0.2765842803623125
Acacia_jucunda	10	0.0804159651093125	70.92533060665221
Acacia_julifera	0	0.627700357740625
Acacia_julifera	10	0.135478459239625	78.41669873707373
Acacia_kelleri	0	0.198308915229625
Acacia_kelleri	10	0.014757011251625	92.55857396298214
Acacia_kempeana	0	1.3266176934279374
Acacia_kempeana	10	2.22245684375e-05	99.99832471943141
Acacia_kettlewelliae	0	0.218718557916375		Temperate Broadleaf Forests
Acacia_kettlewelliae	10	0.153208544194	29.95173996502946	Temperate Broadleaf Forests
Acacia_koa	0	0.0042758828686875		Tropical Dry Broadleaf Forests
Acacia_koa	0	0.0042758828686875		Tropical Moist Broadleaf Forests
Acacia_koa	10	0.003780364752125	11.58867377287632	Tropical Dry Broadleaf Forests
Acacia_koa	10	0.003780364752125	11.58867377287632	Tropical Moist Broadleaf Forests
Acacia_lamprocarpa	0	0.3732147033293125
Acacia_lamprocarpa	10	0.10430658186	72.05185622926456
Acacia_lasiocalyx	0	0.309911980736125		Mediterranean Forests
Acacia_lasiocalyx	10	0.0747769808556875	75.87154240437175	Mediterranean Forests
Acacia_latescens	0	0.281117886849
Acacia_latescens	10	0.1084770062369375	61.41227175088827
Acacia_latifolia	0	0.402657272986625
Acacia_latifolia	10	0.0615996151575625	84.70172543993546
Acacia_leiocalyx	0	0.3885750580098125		Temperate Broadleaf Forests
Acacia_leiocalyx	10	0.1676256150405	56.86145788691691	Temperate Broadleaf Forests
Acacia_leiophylla	0	0.0883937312545625		Mediterranean Forests
Acacia_leiophylla	10	0.02359403337575	73.30802417673462	Mediterranean Forests
Acacia_leprosa	0	0.1647838194638125		Temperate Broadleaf Forests
Acacia_leprosa	10	0.1403218331810625	14.844895792770473	Temperate Broadleaf Forests
Acacia_leptocarpa	0	0.5286231127969375
Acacia_leptocarpa	10	0.28222397047	46.61149623656126
Acacia_leptoloba	0	0.0956366548075
Acacia_leptoloba	10	0.0430548100815	54.98084895570442
Acacia_leptopetala	0	0.1472036286685		Mediterranean Forests
Acacia_leptopetala	10	0.0293251363388125	80.07852346843148	Mediterranean Forests
Acacia_leptostachya	0	0.5866060885019375
Acacia_leptostachya	10	0.1197922901974375	79.57875096329795
Acacia_leucoclada	0	0.317963829644625		Temperate Broadleaf Forests
Acacia_leucoclada	10	0.1256285368291875	60.48967677562655	Temperate Broadleaf Forests
Acacia_ligulata	0	1.3697519368555		Mediterranean Forests
Acacia_ligulata	10	0.035250414255125	97.426511085208	Mediterranean Forests
Acacia_linearifolia	0	0.14745715174125		Temperate Broadleaf Forests
Acacia_linearifolia	10	0.0622037025678125	57.81574387320036	Temperate Broadleaf Forests
Acacia_linifolia	0	0.0627810012311875		Temperate Broadleaf Forests
Acacia_linifolia	10	0.049057572495375	21.859206554028574	Temperate Broadleaf Forests
Acacia_loderi	0	0.2222703715258125		Mediterranean Forests
Acacia_loderi	10	0.0004414319638125	99.80139864761001	Mediterranean Forests
Acacia_longifolia	0	0.38490989778375		Mediterranean Forests
Acacia_longifolia	0	0.38490989778375		Temperate Broadleaf Forests
Acacia_longifolia	10	0.2278250507916875	40.8108099834616	Mediterranean Forests
Acacia_longifolia	10	0.2278250507916875	40.8108099834616	Temperate Broadleaf Forests
Acacia_longispicata	0	0.4903234369891875
Acacia_longispicata	10	0.08233603712925	83.20781122867973
Acacia_longispinea	0	0.39356335927575		Mediterranean Forests
Acacia_longispinea	10	0.0193397515576875	95.08598778268454	Mediterranean Forests
Acacia_longissima	0	0.1831201403114375		Temperate Broadleaf Forests
Acacia_longissima	10	0.146547663410875	19.971848447889286	Temperate Broadleaf Forests
Acacia_lunata	0	0.083572126731375		Temperate Broadleaf Forests
Acacia_lunata	10	0.068248216545125	18.336149605843445	Temperate Broadleaf Forests
Acacia_mabellae	0	0.06536949004375		Temperate Broadleaf Forests
Acacia_mabellae	10	0.05257844462375	19.567301827564066	Temperate Broadleaf Forests
Acacia_macdonnellensis	0	0.3007004655438125
Acacia_macdonnellensis	10	0.00050404416325	99.83237666016298
Acacia_macradenia	0	0.4092874690164375
Acacia_macradenia	10	0.122318135584375	70.11437074330205
Acacia_maidenii	0	0.259808131274375		Temperate Broadleaf Forests
Acacia_maidenii	10	0.18244066701975	29.77869240471142	Temperate Broadleaf Forests
Acacia_mangium	0	0.294784752849625		Tropical Moist Broadleaf Forests
Acacia_mangium	10	0.243368175216	17.442074984065925	Tropical Moist Broadleaf Forests
Acacia_mearnsii	0	0.3087672376528125		Temperate Broadleaf Forests
Acacia_mearnsii	10	0.1690765256134375	45.24142946682951	Temperate Broadleaf Forests
Acacia_melanoxylon	0	0.445631736089375		Temperate Broadleaf Forests
Acacia_melanoxylon	10	0.2861034309116875	35.79823703258262	Temperate Broadleaf Forests
Acacia_melvillei	0	0.6515571000738125
Acacia_melvillei	10	0.05272422205825	91.90796600140231
Acacia_microbotrya	0	0.3140500520006875		Mediterranean Forests
Acacia_microbotrya	10	0.088443097886625	71.83789739145422	Mediterranean Forests
Acacia_microcarpa	0	0.253074495509625		Mediterranean Forests
Acacia_microcarpa	10	0.0243686722969375	90.3709489777445	Mediterranean Forests
Acacia_mimula	0	0.206096706853125
Acacia_mimula	10	0.09835693982925	52.27631662288318
Acacia_minyura	0	1.1170125409396876
Acacia_minyura	10	0.0012679120218125	99.88649079796849
Acacia_mollifolia	0	0.0885863423895625		Temperate Broadleaf Forests
Acacia_mollifolia	10	0.018326899254625	79.31182306406599	Temperate Broadleaf Forests
Acacia_montana	0	0.45814623973425		Mediterranean Forests
Acacia_montana	0	0.45814623973425		Temperate Broadleaf Forests
Acacia_montana	10	0.07992895374575	82.55383394784312	Mediterranean Forests
Acacia_montana	10	0.07992895374575	82.55383394784312	Temperate Broadleaf Forests
Acacia_monticola	0	1.80958605869075
Acacia_monticola	10	0.008155652171875	99.54930841046733
Acacia_mucronata	0	0.169808429445125		Temperate Broadleaf Forests
Acacia_mucronata	10	0.1313098621300625	22.671764553068684	Temperate Broadleaf Forests
Acacia_mulganeura	0	0.718787514836125
Acacia_mulganeura	10	0.0014380757961875	99.79993033177331
Acacia_multisiliqua	0	0.82985552091325
Acacia_multisiliqua	10	0.203584688369125	75.46745388340834
Acacia_murrayana	0	1.70892903583975
Acacia_murrayana	10	0.0046656614544375	99.72698331196972
Acacia_myrtifolia	0	0.3968665868116875		Mediterranean Forests
Acacia_myrtifolia	0	0.3968665868116875		Temperate Broadleaf Forests
Acacia_myrtifolia	10	0.231338030853	41.70886677270982	Mediterranean Forests
Acacia_myrtifolia	10	0.231338030853	41.70886677270982	Temperate Broadleaf Forests
Acacia_nanodealbata	0	0.0513433038619375		Temperate Broadleaf Forests
Acacia_nanodealbata	10	0.0439279232424375	14.4427414321447	Temperate Broadleaf Forests
Acacia_neriifolia	0	0.3460622174104375		Temperate Broadleaf Forests
Acacia_neriifolia	10	0.1528073082748125	55.84397816720349	Temperate Broadleaf Forests
Acacia_neurophylla	0	0.232239029133875		Mediterranean Forests
Acacia_neurophylla	10	0.0388094466913125	83.28900752123768	Mediterranean Forests
Acacia_nyssophylla	0	0.5625537546373125		Mediterranean Forests
Acacia_nyssophylla	10	0.0452187976129375	91.96187080075738	Mediterranean Forests
Acacia_obliquinervia	0	0.1260701786995		Temperate Broadleaf Forests
Acacia_obliquinervia	10	0.113482080874375	9.984992450220844	Temperate Broadleaf Forests
Acacia_obtusifolia	0	0.1593110752329375		Temperate Broadleaf Forests
Acacia_obtusifolia	10	0.140597127517125	11.74679644114498	Temperate Broadleaf Forests
Acacia_olgana	0	0.272974882823375
Acacia_olgana	10	0.0007778630936875	99.71504224650924
Acacia_omalophylla	0	1.003666345455625
Acacia_omalophylla	10	0.0597606547548125	94.04576480765792
Acacia_oncinocarpa	0	0.2752417450566875
Acacia_oncinocarpa	10	0.112146964819125	59.25510325622019
Acacia_oraria	0	0.1954224295776875
Acacia_oraria	10	0.10156673634575	48.02708339813494
Acacia_orites	0	0.049635559144625		Temperate Broadleaf Forests
Acacia_orites	10	0.045816935114875	7.693323285879643	Temperate Broadleaf Forests
Acacia_orthocarpa	0	1.073625315110375
Acacia_orthocarpa	10	0.0027141159276875	99.74720082607139
Acacia_oshanesii	0	0.07659107130725		Temperate Broadleaf Forests
Acacia_oshanesii	10	0.062547871723375	18.335295934874452	Temperate Broadleaf Forests
Acacia_oswaldii	0	1.29722617727525		Mediterranean Forests
Acacia_oswaldii	10	0.0373565459465625	97.12027504524863	Mediterranean Forests
Acacia_oxycedrus	0	0.1817639187560625		Temperate Broadleaf Forests
Acacia_oxycedrus	10	0.1197152765564375	34.136941272100216	Temperate Broadleaf Forests
Acacia_pachyacra	0	0.710218057129125
Acacia_pachyacra	10	0.00027645162575	99.96107510602202
Acacia_papyrocarpa	0	0.448926150815		Mediterranean Forests
Acacia_papyrocarpa	10	0.00639292346575	98.57595209052892	Mediterranean Forests
Acacia_paradoxa	0	0.4589734810923125		Mediterranean Forests
Acacia_paradoxa	0	0.4589734810923125		Temperate Broadleaf Forests
Acacia_paradoxa	10	0.1695725316066875	63.05395875963873	Mediterranean Forests
Acacia_paradoxa	10	0.1695725316066875	63.05395875963873	Temperate Broadleaf Forests
Acacia_paraneura	0	1.4817398564525
Acacia_paraneura	10	0.0	100.0
Acacia_parramattensis	0	0.0962823739061875		Temperate Broadleaf Forests
Acacia_parramattensis	10	0.0635260015845625	34.02115152825489	Temperate Broadleaf Forests
Acacia_parvipinnula	0	0.0581466606439375		Temperate Broadleaf Forests
Acacia_parvipinnula	10	0.04295014193775	26.134809012066498	Temperate Broadleaf Forests
Acacia_pellita	0	0.44593291100125
Acacia_pellita	10	0.09882683652775	77.8381828096395
Acacia_pendula	0	0.5707947021925
Acacia_pendula	10	0.0542536672845625	90.49506467453766
Acacia_penninervis	0	0.5305861766351875		Temperate Broadleaf Forests
Acacia_penninervis	10	0.282235651470375	46.80682160620435	Temperate Broadleaf Forests
Acacia_pentadenia	0	0.041907252552625		Mediterranean Forests
Acacia_pentadenia	10	0.0313190115395625	25.265891625241537	Mediterranean Forests
Acacia_petraea	0	0.3508602269811875
Acacia_petraea	10	0.0027230344520625	99.22389765420505
Acacia_peuce	0	0.2771308226628125
Acacia_peuce	10	0.0	100.0
Acacia_platycarpa	0	1.2997075966130625
Acacia_platycarpa	10	0.2141731547166875	83.52143549250569
Acacia_plectocarpa	0	0.60732828821625
Acacia_plectocarpa	10	0.0796635878610625	86.8829446270257
Acacia_podalyriifolia	0	0.52502457880175		Temperate Broadleaf Forests
Acacia_podalyriifolia	10	0.2572903180245625	50.99461464989515	Temperate Broadleaf Forests
Acacia_polybotrya	0	0.1425859359368125		Temperate Broadleaf Forests
Acacia_polybotrya	10	0.0494300736944375	65.33313515833524	Temperate Broadleaf Forests
Acacia_polystachya	0	0.2280664402728125
Acacia_polystachya	10	0.163541970602875	28.291961584858115
Acacia_praelongata	0	0.1348056315871875
Acacia_praelongata	10	0.0885171815243125	34.337178289867865
Acacia_prainii	0	0.882503032411375		Mediterranean Forests
Acacia_prainii	10	0.0145984175591875	98.34579406267892	Mediterranean Forests
Acacia_pravissima	0	0.31282947980675		Temperate Broadleaf Forests
Acacia_pravissima	10	0.1732356297369375	44.622984431021784	Temperate Broadleaf Forests
Acacia_prominens	0	0.0798227512215625		Temperate Broadleaf Forests
Acacia_prominens	10	0.055325144016625	30.690006082275914	Temperate Broadleaf Forests
Acacia_pruinocarpa	0	0.586705622203875
Acacia_pruinocarpa	10	4.5783781875e-06	99.99921964644376
Acacia_pteraneura	0	1.399845149406125
Acacia_pteraneura	10	0.0002392033940625	99.9829121532361
Acacia_pubescens	0	0.04045886815925		Temperate Broadleaf Forests
Acacia_pubescens	10	0.028384567469375	29.84339710727791	Temperate Broadleaf Forests
Acacia_pulchella	0	0.1861405140838125		Mediterranean Forests
Acacia_pulchella	10	0.079804422983875	57.12678490404196	Mediterranean Forests
Acacia_pustula	0	0.183933416168625
Acacia_pustula	10	0.06547349152825	64.40369950600726
Acacia_pycnantha	0	0.346219259741625		Mediterranean Forests
Acacia_pycnantha	0	0.346219259741625		Temperate Broadleaf Forests
Acacia_pycnantha	10	0.0965112850558125	72.12422985138478	Mediterranean Forests
Acacia_pycnantha	10	0.0965112850558125	72.12422985138478	Temperate Broadleaf Forests
Acacia_pyrifolia	0	0.6498865053329375
Acacia_pyrifolia	10	0.0003851450576875	99.94073656638089
Acacia_quadrimarginea	0	0.3885800476045		Mediterranean Forests
Acacia_quadrimarginea	10	0.005225356486875	98.65526896733684	Mediterranean Forests
Acacia_ramulosa	0	1.55204748829675
Acacia_ramulosa	10	0.001002141526875	99.9354310010208
Acacia_resinimarginea	0	0.175101977108375		Mediterranean Forests
Acacia_resinimarginea	10	0.0069510499998125	96.03028468632863	Mediterranean Forests
Acacia_retinodes	0	0.2389114817411875		Mediterranean Forests
Acacia_retinodes	0	0.2389114817411875		Temperate Broadleaf Forests
Acacia_retinodes	10	0.095007565479625	60.23315213349747	Mediterranean Forests
Acacia_retinodes	10	0.095007565479625	60.23315213349747	Temperate Broadleaf Forests
Acacia_rhodophloia	0	0.801022614586875
Acacia_rhodophloia	10	0.0003175480989375	99.96035716181356
Acacia_riceana	0	0.034636279098625		Temperate Broadleaf Forests
Acacia_riceana	10	0.0310758598905625	10.279450624371037	Temperate Broadleaf Forests
Acacia_rigens	0	0.623211047602875		Mediterranean Forests
Acacia_rigens	10	0.0481786078983125	92.26929495495511	Mediterranean Forests
Acacia_rivalis	0	0.156030934227625		Mediterranean Forests
Acacia_rivalis	10	0.001122585558375	99.28053653980093	Mediterranean Forests
Acacia_rostellifera	0	0.1760293445341875		Mediterranean Forests
Acacia_rostellifera	10	0.041484314176	76.43329622923005	Mediterranean Forests
Acacia_rothii	0	0.2045516789029375
Acacia_rothii	10	0.135394293193	33.809248636259596
Acacia_rubida	0	0.258090359406		Temperate Broadleaf Forests
Acacia_rubida	10	0.1596988700949375	38.12288437952988	Temperate Broadleaf Forests
Acacia_saliciformis	0	0.048741606910875		Temperate Broadleaf Forests
Acacia_saliciformis	10	0.043829192402875	10.07848288010375	Temperate Broadleaf Forests
Acacia_salicina	0	1.3172561362964375
Acacia_salicina	10	0.122314245414375	90.71446759335124
Acacia_saligna	0	0.4182052203645625		Mediterranean Forests
Acacia_saligna	0	0.4182052203645625		Temperate Broadleaf Forests
Acacia_saligna	10	0.1555194844616875	62.81263913297966	Mediterranean Forests
Acacia_saligna	10	0.1555194844616875	62.81263913297966	Temperate Broadleaf Forests
Acacia_schinoides	0	0.1466634911230625		Temperate Broadleaf Forests
Acacia_schinoides	10	0.122192891284125	16.684861141348875	Temperate Broadleaf Forests
Acacia_sclerosperma	0	0.684001186685
Acacia_sclerosperma	10	0.001500645124125	99.78060781862122
Acacia_semilunata	0	0.1528087237950625
Acacia_semilunata	10	0.0545103112955625	64.32774913514211
Acacia_shirleyi	0	0.7998392256604375
Acacia_shirleyi	10	0.06050623764775	92.43520001187873
Acacia_sibina	0	0.286428208784625		Mediterranean Forests
Acacia_sibina	10	0.001021550172	99.64334861557992	Mediterranean Forests
Acacia_sibirica	0	2.1865166119484374
Acacia_sibirica	10	0.00116852785175	99.94655755893349
Acacia_silvestris	0	0.097841995703375		Temperate Broadleaf Forests
Acacia_silvestris	10	0.0817061236434375	16.491765058488994	Temperate Broadleaf Forests
Acacia_simsii	0	0.402209755800375
Acacia_simsii	10	0.1976705945409375	50.853853818740916
Acacia_sparsiflora	0	0.3787756498723125
Acacia_sparsiflora	10	0.069005332865	81.7820039677149
Acacia_spectabilis	0	0.3014712311975		Temperate Broadleaf Forests
Acacia_spectabilis	10	0.074516396681125	75.28241869543174	Temperate Broadleaf Forests
Acacia_spirorbis	0	0.0553459048095		Tropical Moist Broadleaf Forests
Acacia_spirorbis	10	0.0358159426329375	35.287095303228696	Tropical Moist Broadleaf Forests
Acacia_steedmanii	0	0.1712113859171875		Mediterranean Forests
Acacia_steedmanii	10	0.0066970502444375	96.08843173100837	Mediterranean Forests
Acacia_stenophylla	0	0.6789707223888125
Acacia_stenophylla	10	0.00447697352025	99.3406234801261
Acacia_stereophylla	0	0.204141822414625		Mediterranean Forests
Acacia_stereophylla	10	0.0077216673994375	96.21749854679248	Mediterranean Forests
Acacia_stipuligera	0	1.03060839506925
Acacia_stipuligera	10	0.0011053942365625	99.89274352490713
Acacia_stricta	0	0.2329286271015		Temperate Broadleaf Forests
Acacia_stricta	10	0.169323672082	27.30662856299915	Temperate Broadleaf Forests
Acacia_strongylophylla	0	0.303532523848125
Acacia_strongylophylla	10	0.00203860263175	99.32837423617575
Acacia_subporosa	0	0.0123850611713125		Temperate Broadleaf Forests
Acacia_subporosa	10	0.0087853543206875	29.064909739509375	Temperate Broadleaf Forests
Acacia_subtilinervis	0	0.103337770828625		Temperate Broadleaf Forests
Acacia_subtilinervis	10	0.09126543876975	11.682400309269028	Temperate Broadleaf Forests
Acacia_subulata	0	0.0849436510011875		Temperate Broadleaf Forests
Acacia_subulata	10	0.025597253019875	69.86560770796495	Temperate Broadleaf Forests
Acacia_synchronicia	0	0.9940439097015624
Acacia_synchronicia	10	0.0018310817311875	99.81579468338202
Acacia_tenuissima	0	1.05483283084375
Acacia_tenuissima	10	0.001688352708	99.83994120597768
Acacia_tephrina	0	0.73178239970825
Acacia_tephrina	10	0.0166351528444375	97.72676237484399
Acacia_terminalis	0	0.1788477921015		Temperate Broadleaf Forests
Acacia_terminalis	10	0.1421334763796875	20.52824655558304	Temperate Broadleaf Forests
Acacia_tetragonophylla	0	1.4686147841845
Acacia_tetragonophylla	10	0.0019073340263125	99.87012700356468
Acacia_thomsonii	0	0.875672883198125
Acacia_thomsonii	10	0.0014303253391875	99.83665985705031
Acacia_torulosa	0	1.085043840894375
Acacia_torulosa	10	0.1944922092953125	82.07517503302012
Acacia_trachyphloia	0	0.057431265529375		Temperate Broadleaf Forests
Acacia_trachyphloia	10	0.04401152667425	23.366608295025387	Temperate Broadleaf Forests
Acacia_trinervata	0	0.1633856659869375		Temperate Broadleaf Forests
Acacia_trinervata	10	0.129418618516625	20.789490476495118	Temperate Broadleaf Forests
Acacia_trineura	0	0.2269900656024375		Mediterranean Forests
Acacia_trineura	0	0.2269900656024375		Temperate Broadleaf Forests
Acacia_trineura	10	0.0270544589523125	88.08121453222665	Mediterranean Forests
Acacia_trineura	10	0.0270544589523125	88.08121453222665	Temperate Broadleaf Forests
Acacia_triptera	0	0.3010477965426875		Temperate Broadleaf Forests
Acacia_triptera	10	0.08703176611825	71.09038261772855	Temperate Broadleaf Forests
Acacia_tumida	0	1.5321202465354375
Acacia_tumida	10	0.1119255593075625	92.69472748234622
Acacia_tysonii	0	0.2790035789453125		Mediterranean Forests
Acacia_tysonii	10	0.0005702596696875	99.79560847504423	Mediterranean Forests
Acacia_uncifolia	0	0.0447663195970625		Mediterranean Forests
Acacia_uncifolia	0	0.0447663195970625		Temperate Broadleaf Forests
Acacia_uncifolia	10	0.0225275697561875	49.67741382593863	Mediterranean Forests
Acacia_uncifolia	10	0.0225275697561875	49.67741382593863	Temperate Broadleaf Forests
Acacia_verniciflua	0	0.4189341692998125		Temperate Broadleaf Forests
Acacia_verniciflua	10	0.204130623762	51.273818484852974	Temperate Broadleaf Forests
Acacia_verticillata	0	0.181234059418125		Temperate Broadleaf Forests
Acacia_verticillata	10	0.112474760058625	37.939501868611494	Temperate Broadleaf Forests
Acacia_vestita	0	0.1851840502403125		Temperate Broadleaf Forests
Acacia_vestita	10	0.07944126890975	57.10145187630391	Temperate Broadleaf Forests
Acacia_victoriae	0	1.0471048979311877
Acacia_victoriae	10	0.0096942813730625	99.07418240596373
Acacia_viscidula	0	0.2047290226345625		Temperate Broadleaf Forests
Acacia_viscidula	10	0.129868336712	36.565741856828694	Temperate Broadleaf Forests
Acacia_wattsiana	0	0.0548669271669375		Mediterranean Forests
Acacia_wattsiana	10	0.0093012076394375	83.04769718351868	Mediterranean Forests
Acaciella_angustissima	0	2.4074486740820626		Tropical Dry Broadleaf Forests
Acaciella_angustissima	0	2.4074486740820626		Tropical Moist Broadleaf Forests
Acaciella_angustissima	10	1.33678447490675	44.472981322584026	Tropical Dry Broadleaf Forests
Acaciella_angustissima	10	1.33678447490675	44.472981322584026	Tropical Moist Broadleaf Forests
Acaciella_goldmanii	0	0.0953550398935625
Acaciella_goldmanii	10	0.002477853180125	97.40144497565012
Acaciella_villosa	0	0.829912938045625		Tropical Coniferous Forests
Acaciella_villosa	0	0.829912938045625		Tropical Dry Broadleaf Forests
Acaciella_villosa	10	0.5840484540988125	29.625334499038246	Tropical Coniferous Forests
Acaciella_villosa	10	0.5840484540988125	29.625334499038246	Tropical Dry Broadleaf Forests
Acalypha_apodanthes	0	0.0384696776949375		Tropical Moist Broadleaf Forests
Acalypha_apodanthes	10	0.037976346857	1.2823887994320842	Tropical Moist Broadleaf Forests
Acalypha_caturus	0	1.451720674612875		Tropical Moist Broadleaf Forests
Acalypha_caturus	10	1.3484835505481876	7.111362803468879	Tropical Moist Broadleaf Forests
Acalypha_cuneata	0	1.6048408899969375		Tropical Moist Broadleaf Forests
Acalypha_cuneata	10	1.5081671149958125	6.023885333661312	Tropical Moist Broadleaf Forests
Acalypha_diversifolia	0	2.5946659753613126		Tropical Moist Broadleaf Forests
Acalypha_diversifolia	10	2.2749530693130624	12.321929261192437	Tropical Moist Broadleaf Forests
Acalypha_filiformis	0	0.231186139401625		Tropical Moist Broadleaf Forests
Acalypha_filiformis	10	0.2064192199379375	10.712977658518483	Tropical Moist Broadleaf Forests
Acalypha_fruticosa	0	2.739489773962625
Acalypha_fruticosa	10	1.3163940072651874	51.9474750452875
Acalypha_glabrata	0	0.4858510150294375
Acalypha_glabrata	10	0.284097003563625	41.52590099118931
Acalypha_grandis	0	0.1671516706961875		Tropical Moist Broadleaf Forests
Acalypha_grandis	10	0.1568324325823125	6.173577608225713	Tropical Moist Broadleaf Forests
Acalypha_hellwigii	0	0.3717363791825		Tropical Moist Broadleaf Forests
Acalypha_hellwigii	10	0.36150495647175	2.75233291217026	Tropical Moist Broadleaf Forests
Acalypha_macrostachya	0	2.030471542967875		Tropical Moist Broadleaf Forests
Acalypha_macrostachya	10	1.80815802418725	10.948861585899223	Tropical Moist Broadleaf Forests
Acalypha_neptunica	0	1.455725947998		Tropical Moist Broadleaf Forests
Acalypha_neptunica	10	1.3138234108964375	9.747888144517532	Tropical Moist Broadleaf Forests
Acalypha_ornata	0	4.080787639395313
Acalypha_ornata	10	3.1262907512925624	23.390016154925107
Acalypha_padifolia	0	0.6281200760589375		Tropical Moist Broadleaf Forests
Acalypha_padifolia	10	0.4725012972725625	24.7753231775023	Tropical Moist Broadleaf Forests
Acalypha_platyphylla	0	0.3158516731250625		Tropical Moist Broadleaf Forests
Acalypha_platyphylla	10	0.2887714267933125	8.573722616003849	Tropical Moist Broadleaf Forests
Acalypha_schiedeana	0	1.2660151402346875		Tropical Dry Broadleaf Forests
Acalypha_schiedeana	0	1.2660151402346875		Tropical Moist Broadleaf Forests
Acalypha_schiedeana	10	0.9220237879870624	27.17118787251293	Tropical Dry Broadleaf Forests
Acalypha_schiedeana	10	0.9220237879870624	27.17118787251293	Tropical Moist Broadleaf Forests
Acalypha_stachyura	0	0.815058674362125		Tropical Moist Broadleaf Forests
Acalypha_stachyura	10	0.7736316258724375	5.082707514536764	Tropical Moist Broadleaf Forests
Acalypha_stenoloba	0	0.544933175817		Tropical Moist Broadleaf Forests
Acalypha_stenoloba	10	0.4984243690183125	8.534772493702263	Tropical Moist Broadleaf Forests
Acalypha_stricta	0	0.812172348006375		Tropical Moist Broadleaf Forests
Acalypha_stricta	10	0.7713209809855625	5.0298889294974884	Tropical Moist Broadleaf Forests
Acalypha_villosa	0	2.60003063417225		Tropical Moist Broadleaf Forests
Acalypha_villosa	10	1.97822973253075	23.91513751681073	Tropical Moist Broadleaf Forests
Acanthella_sprucei	0	0.6616048603646875		Tropical Moist Broadleaf Forests
Acanthella_sprucei	10	0.600563067528375	9.226321705476167	Tropical Moist Broadleaf Forests
Acca_sellowiana	0	0.96720879194025		Tropical Moist Broadleaf Forests
Acca_sellowiana	10	0.6265230163660624	35.22360201986601	Tropical Moist Broadleaf Forests
Acer_argutum	0	0.151657002007		Temperate Broadleaf Forests
Acer_argutum	10	0.1396052924816875	7.946688491676909	Temperate Broadleaf Forests
Acer_buergerianum	0	2.163802641904437		Temperate Broadleaf Forests
Acer_buergerianum	0	2.163802641904437		Tropical Moist Broadleaf Forests
Acer_buergerianum	10	1.3104159054386875	39.439213167549084	Temperate Broadleaf Forests
Acer_buergerianum	10	1.3104159054386875	39.439213167549084	Tropical Moist Broadleaf Forests
Acer_campbellii	0	2.7961517458390626		Temperate Broadleaf Forests
Acer_campbellii	0	2.7961517458390626		Tropical Moist Broadleaf Forests
Acer_campbellii	10	2.027640668475937	27.48459837727843	Temperate Broadleaf Forests
Acer_campbellii	10	2.027640668475937	27.48459837727843	Tropical Moist Broadleaf Forests
Acer_campestre	0	1.680663302244		Temperate Broadleaf Forests
Acer_campestre	10	0.9756008702483437	41.9514385215805	Temperate Broadleaf Forests
Acer_capillipes	0	0.169326522430875		Temperate Broadleaf Forests
Acer_capillipes	10	0.1583614225541875	6.475713148342635	Temperate Broadleaf Forests
Acer_cappadocicum	0	2.90295559564675		Temperate Broadleaf Forests
Acer_cappadocicum	0	2.90295559564675		Tropical Moist Broadleaf Forests
Acer_cappadocicum	10	1.8223810269428125	37.223255165334216	Temperate Broadleaf Forests
Acer_cappadocicum	10	1.8223810269428125	37.223255165334216	Tropical Moist Broadleaf Forests
Acer_carpinifolium	0	0.18821015431575		Temperate Broadleaf Forests
Acer_carpinifolium	10	0.168987640864375	10.213324313589595	Temperate Broadleaf Forests
Acer_caudatum	0	1.506631477540875		Temperate Broadleaf Forests
Acer_caudatum	10	1.1697420368406561	22.36044087238173	Temperate Broadleaf Forests
Acer_circinatum	0	0.3283272650765625		Temperate Conifer Forests
Acer_circinatum	10	0.304628907148	7.217907389761336	Temperate Conifer Forests
Acer_cissifolium	0	0.2015808126755625		Temperate Broadleaf Forests
Acer_cissifolium	10	0.1773495694216875	12.020609963942533	Temperate Broadleaf Forests
Acer_cordatum	0	1.8179192336069372		Temperate Broadleaf Forests
Acer_cordatum	0	1.8179192336069372		Tropical Moist Broadleaf Forests
Acer_cordatum	10	1.2608316823725	30.6442410056424	Temperate Broadleaf Forests
Acer_cordatum	10	1.2608316823725	30.6442410056424	Tropical Moist Broadleaf Forests
Acer_crataegifolium	0	0.2036082397528125		Temperate Broadleaf Forests
Acer_crataegifolium	10	0.1754856527895625	13.812106522502134	Temperate Broadleaf Forests
Acer_davidii	0	2.9034735354350625		Temperate Broadleaf Forests
Acer_davidii	0	2.9034735354350625		Tropical Moist Broadleaf Forests
Acer_davidii	10	1.9212208719490624	33.83026059987205	Temperate Broadleaf Forests
Acer_davidii	10	1.9212208719490624	33.83026059987205	Tropical Moist Broadleaf Forests
Acer_diabolicum	0	0.160603559796625		Temperate Broadleaf Forests
Acer_diabolicum	10	0.135795761096625	15.446605748598927	Temperate Broadleaf Forests
Acer_distylum	0	0.2034769728095625		Temperate Broadleaf Forests
Acer_distylum	10	0.1742608192170625	14.358456973823706	Temperate Broadleaf Forests
Acer_fabri	0	1.8292320887658124		Tropical Moist Broadleaf Forests
Acer_fabri	10	1.378464698348875	24.642438386321516	Tropical Moist Broadleaf Forests
Acer_floridanum	0	0.4510988067278125		Temperate Broadleaf Forests
Acer_floridanum	10	0.4375166168020625	3.010912403930462	Temperate Broadleaf Forests
Acer_glabrum	0	1.3994245773910625		Temperate Conifer Forests
Acer_glabrum	10	1.04838193175075	25.084784940304445	Temperate Conifer Forests
Acer_granatense	0	0.1952121807041875		Mediterranean Forests
Acer_granatense	10	0.107274344048125	45.04731023384144	Mediterranean Forests
Acer_grandidentatum	0	0.6928866060955625		Temperate Conifer Forests
Acer_grandidentatum	10	0.3418663323943125	50.660565612497564	Temperate Conifer Forests
Acer_japonicum	0	0.241010747912125		Temperate Broadleaf Forests
Acer_japonicum	10	0.214433725598625	11.027318301667705	Temperate Broadleaf Forests
Acer_laevigatum	0	1.6740663395318125		Temperate Broadleaf Forests
Acer_laevigatum	0	1.6740663395318125		Tropical Moist Broadleaf Forests
Acer_laevigatum	10	1.352858504476375	19.187282335852345	Temperate Broadleaf Forests
Acer_laevigatum	10	1.352858504476375	19.187282335852345	Tropical Moist Broadleaf Forests
Acer_leucoderme	0	0.5621526219235		Temperate Broadleaf Forests
Acer_leucoderme	10	0.54126606342425	3.7154604790035677	Temperate Broadleaf Forests
Acer_macrophyllum	0	0.34700764481209373		Mediterranean Forests
Acer_macrophyllum	0	0.34700764481209373		Temperate Conifer Forests
Acer_macrophyllum	10	0.285732735395625	17.65808630805509	Mediterranean Forests
Acer_macrophyllum	10	0.285732735395625	17.65808630805509	Temperate Conifer Forests
Acer_mandshuricum	0	0.5234823066225313		Temperate Broadleaf Forests
Acer_mandshuricum	10	0.355923462044625	32.00850199866035	Temperate Broadleaf Forests
Acer_micranthum	0	0.2117102007000625		Temperate Broadleaf Forests
Acer_micranthum	10	0.1946097963075625	8.07726993595682	Temperate Broadleaf Forests
Acer_monspessulanum	0	1.1771897403959062		Mediterranean Forests
Acer_monspessulanum	0	1.1771897403959062		Temperate Broadleaf Forests
Acer_monspessulanum	10	0.689977609643	41.38773164885464	Mediterranean Forests
Acer_monspessulanum	10	0.689977609643	41.38773164885464	Temperate Broadleaf Forests
Acer_negundo	0	3.925362404557375		Temperate Broadleaf Forests
Acer_negundo	10	2.2800531361586556	41.91483737879853	Temperate Broadleaf Forests
Acer_nigrum	0	1.3799554947675		Temperate Broadleaf Forests
Acer_nigrum	10	0.99865724043725	27.631199395636486	Temperate Broadleaf Forests
Acer_nipponicum	0	0.1329429787960625		Temperate Broadleaf Forests
Acer_nipponicum	10	0.12793415508475	3.7676481726772124	Temperate Broadleaf Forests
Acer_oblongum	0	2.778819060486		Temperate Broadleaf Forests
Acer_oblongum	0	2.778819060486		Tropical Moist Broadleaf Forests
Acer_oblongum	10	1.9307220053566876	30.52005318334706	Temperate Broadleaf Forests
Acer_oblongum	10	1.9307220053566876	30.52005318334706	Tropical Moist Broadleaf Forests
Acer_oliverianum	0	2.040161636536625		Temperate Broadleaf Forests
Acer_oliverianum	0	2.040161636536625		Tropical Moist Broadleaf Forests
Acer_oliverianum	10	1.4068252281235	31.04344268958394	Temperate Broadleaf Forests
Acer_oliverianum	10	1.4068252281235	31.04344268958394	Tropical Moist Broadleaf Forests
Acer_opalus	0	0.5760136409975625		Mediterranean Forests
Acer_opalus	0	0.5760136409975625		Temperate Broadleaf Forests
Acer_opalus	10	0.4373210126717188	24.078011084190734	Mediterranean Forests
Acer_opalus	10	0.4373210126717188	24.078011084190734	Temperate Broadleaf Forests
Acer_palmatum	0	0.4185922832100625		Temperate Broadleaf Forests
Acer_palmatum	10	0.36310440514728126	13.255829189506514	Temperate Broadleaf Forests
Acer_pectinatum	0	2.1188175410315		Temperate Broadleaf Forests
Acer_pectinatum	0	2.1188175410315		Tropical Moist Broadleaf Forests
Acer_pectinatum	10	1.5224630648878126	28.14562672788547	Temperate Broadleaf Forests
Acer_pectinatum	10	1.5224630648878126	28.14562672788547	Tropical Moist Broadleaf Forests
Acer_pensylvanicum	0	0.9652214469503124		Temperate Broadleaf Forests
Acer_pensylvanicum	10	0.9318129025730624	3.461231045249434	Temperate Broadleaf Forests
Acer_pictum	0	0.800066915734125		Temperate Broadleaf Forests
Acer_pictum	10	0.689110421593375	13.868401749738467	Temperate Broadleaf Forests
Acer_platanoides	0	1.944535332804656		Temperate Broadleaf Forests
Acer_platanoides	10	1.2945059182467813	33.42852164173945	Temperate Broadleaf Forests
Acer_pseudoplatanus	0	1.7811845405983437		Temperate Broadleaf Forests
Acer_pseudoplatanus	10	1.0426021548888438	41.46579811777347	Temperate Broadleaf Forests
Acer_pseudosieboldianum	0	0.333704983383375		Temperate Broadleaf Forests
Acer_pseudosieboldianum	10	0.2576300775200625	22.797054180013333	Temperate Broadleaf Forests
Acer_rubrum	0	2.7782697558488443		Temperate Broadleaf Forests
Acer_rubrum	10	2.6027991022797807	6.315824919436309	Temperate Broadleaf Forests
Acer_rufinerve	0	0.241669487546375		Temperate Broadleaf Forests
Acer_rufinerve	10	0.2195409697150625	9.156521187668005	Temperate Broadleaf Forests
Acer_saccharinum	0	2.267787848207937		Temperate Broadleaf Forests
Acer_saccharinum	10	1.4808630311500626	34.70010731734551	Temperate Broadleaf Forests
Acer_saccharum	0	2.125216258404844		Temperate Broadleaf Forests
Acer_saccharum	10	1.8330886873251875	13.745780925792616	Temperate Broadleaf Forests
Acer_shirasawanum	0	0.1966609995100625		Temperate Broadleaf Forests
Acer_shirasawanum	10	0.1780766305768125	9.449951428879572	Temperate Broadleaf Forests
Acer_sieboldianum	0	0.221968061773125		Temperate Broadleaf Forests
Acer_sieboldianum	10	0.2011799456820625	9.36536361357706	Temperate Broadleaf Forests
Acer_spicatum	0	1.6061740439058125		Temperate Broadleaf Forests
Acer_spicatum	10	1.5092084340115313	6.037054966875516	Temperate Broadleaf Forests
Acer_stachyophyllum	0	1.64369477849875		Temperate Broadleaf Forests
Acer_stachyophyllum	0	1.64369477849875		Tropical Moist Broadleaf Forests
Acer_stachyophyllum	10	1.0935773042600623	33.46834713079342	Temperate Broadleaf Forests
Acer_stachyophyllum	10	1.0935773042600623	33.46834713079342	Tropical Moist Broadleaf Forests
Acer_sterculiaceum	0	1.9419788172641874		Temperate Broadleaf Forests
Acer_sterculiaceum	0	1.9419788172641874		Tropical Moist Broadleaf Forests
Acer_sterculiaceum	10	1.32901419533125	31.563919054300868	Temperate Broadleaf Forests
Acer_sterculiaceum	10	1.32901419533125	31.563919054300868	Tropical Moist Broadleaf Forests
Acer_tataricum	0	2.8341592230836556		Temperate Broadleaf Forests
Acer_tataricum	10	1.8635628825280313	34.246358943079585	Temperate Broadleaf Forests
Acer_tegmentosum	0	0.9061392929792188		Temperate Broadleaf Forests
Acer_tegmentosum	10	0.6531149091590313	27.92334310857329	Temperate Broadleaf Forests
Acer_tenuifolium	0	0.2140840080798125		Temperate Broadleaf Forests
Acer_tenuifolium	10	0.1858085303105	13.207655267165563	Temperate Broadleaf Forests
Acer_tschonoskii	0	0.24792660968565625		Temperate Broadleaf Forests
Acer_tschonoskii	10	0.21960770186453124	11.422294628652523	Temperate Broadleaf Forests
Acer_ukurunduense	0	0.38430293935709375		Temperate Broadleaf Forests
Acer_ukurunduense	10	0.3390799201735	11.767544442737815	Temperate Broadleaf Forests
Aceratium_megalospermum	0	0.02866223188825		Tropical Moist Broadleaf Forests
Aceratium_megalospermum	10	0.0245131590346875	14.475749375481811	Tropical Moist Broadleaf Forests
Aceratium_oppositifolium	0	0.44214225510425		Tropical Moist Broadleaf Forests
Aceratium_oppositifolium	10	0.43063123649675	2.6034649424732947	Tropical Moist Broadleaf Forests
Achatocarpus_nigricans	0	1.7124212980601874		Tropical Dry Broadleaf Forests
Achatocarpus_nigricans	0	1.7124212980601874		Tropical Moist Broadleaf Forests
Achatocarpus_nigricans	10	1.2424600443058125	27.44425418480499	Tropical Dry Broadleaf Forests
Achatocarpus_nigricans	10	1.2424600443058125	27.44425418480499	Tropical Moist Broadleaf Forests
Achatocarpus_praecox	0	1.80663650390225		Tropical Moist Broadleaf Forests
Achatocarpus_praecox	10	1.34882854206775	25.340347150390045	Tropical Moist Broadleaf Forests
Ackama_paniculosa	0	0.066441934128		Temperate Broadleaf Forests
Ackama_paniculosa	10	0.0586181050658125	11.77543845595305	Temperate Broadleaf Forests
Acnistus_arborescens	0	2.1233152929705623		Tropical Moist Broadleaf Forests
Acnistus_arborescens	10	1.7372613919770625	18.181656877410916	Tropical Moist Broadleaf Forests
Acoelorraphe_wrightii	0	0.5455663415735		Tropical Moist Broadleaf Forests
Acoelorraphe_wrightii	10	0.422924847868625	22.479666423547584	Tropical Moist Broadleaf Forests
Acokanthera_oppositifolia	0	0.7553611691514375
Acokanthera_oppositifolia	10	0.34821757252425	53.90051981154487
Acosmium_cardenasii	0	0.246459253840375		Tropical Dry Broadleaf Forests
Acosmium_cardenasii	10	0.218413120826375	11.379622626044593	Tropical Dry Broadleaf Forests
Acradenia_euodiiformis	0	0.050430791602875		Temperate Broadleaf Forests
Acradenia_euodiiformis	10	0.0442176856351875	12.320064330168663	Temperate Broadleaf Forests
Acridocarpus_plagiopterus	0	0.75523900610175		Tropical Moist Broadleaf Forests
Acridocarpus_plagiopterus	10	0.7197431786461875	4.699946264531292	Tropical Moist Broadleaf Forests
Acritopappus_confertus	0	0.3194083365683125		Tropical Dry Broadleaf Forests
Acritopappus_confertus	0	0.3194083365683125		Tropical Moist Broadleaf Forests
Acritopappus_confertus	10	0.204778541584875	35.888166293656326	Tropical Dry Broadleaf Forests
Acritopappus_confertus	10	0.204778541584875	35.888166293656326	Tropical Moist Broadleaf Forests
Acrocarpus_fraxinifolius	0	0.32037770030025		Tropical Moist Broadleaf Forests
Acrocarpus_fraxinifolius	10	0.1955632058865	38.958546208670874	Tropical Moist Broadleaf Forests
Acrocomia_aculeata	0	4.347747469318688		Tropical Moist Broadleaf Forests
Acrocomia_aculeata	10	3.025767935736375	30.40607907683915	Tropical Moist Broadleaf Forests
Acronychia_acidula	0	0.01905093243175		Tropical Moist Broadleaf Forests
Acronychia_acidula	10	0.017081214817625	10.33921893944833	Tropical Moist Broadleaf Forests
Acronychia_acronychioides	0	0.0641832123375		Tropical Moist Broadleaf Forests
Acronychia_acronychioides	10	0.0513288953645	20.027537583203312	Tropical Moist Broadleaf Forests
Acronychia_baeuerlenii	0	0.08397976435575		Temperate Broadleaf Forests
Acronychia_baeuerlenii	0	0.08397976435575		Tropical Moist Broadleaf Forests
Acronychia_baeuerlenii	10	0.0705719057881875	15.965582507191783	Temperate Broadleaf Forests
Acronychia_baeuerlenii	10	0.0705719057881875	15.965582507191783	Tropical Moist Broadleaf Forests
Acronychia_imperforata	0	0.1236366727869375		Temperate Broadleaf Forests
Acronychia_imperforata	0	0.1236366727869375		Tropical Moist Broadleaf Forests
Acronychia_imperforata	10	0.096414116931	22.018188650911057	Temperate Broadleaf Forests
Acronychia_imperforata	10	0.096414116931	22.018188650911057	Tropical Moist Broadleaf Forests
Acronychia_laevis	0	0.3130896301944375		Temperate Broadleaf Forests
Acronychia_laevis	10	0.18382484520075	41.286830519877135	Temperate Broadleaf Forests
Acronychia_littoralis	0	0.0473956708086875		Temperate Broadleaf Forests
Acronychia_littoralis	0	0.0473956708086875		Tropical Moist Broadleaf Forests
Acronychia_littoralis	10	0.038748569259625	18.24449659962933	Temperate Broadleaf Forests
Acronychia_littoralis	10	0.038748569259625	18.24449659962933	Tropical Moist Broadleaf Forests
Acronychia_oblongifolia	0	0.141932378859		Temperate Broadleaf Forests
Acronychia_oblongifolia	10	0.114322884020875	19.452569639203404	Temperate Broadleaf Forests
Acronychia_octandra	0	0.080927791360875		Temperate Broadleaf Forests
Acronychia_octandra	10	0.0658891975675625	18.58273102530633	Temperate Broadleaf Forests
Acronychia_pauciflora	0	0.3878521065745625		Temperate Broadleaf Forests
Acronychia_pauciflora	10	0.1781560467035625	54.06598451224012	Temperate Broadleaf Forests
Acronychia_pedunculata	0	1.4439956472084374		Tropical Moist Broadleaf Forests
Acronychia_pedunculata	10	1.1687709558575	19.059939126756205	Tropical Moist Broadleaf Forests
Acronychia_pubescens	0	0.068542500882		Temperate Broadleaf Forests
Acronychia_pubescens	10	0.057613585199	15.944728514961511	Temperate Broadleaf Forests
Acronychia_vestita	0	0.0318520471735625		Tropical Moist Broadleaf Forests
Acronychia_vestita	10	0.0271997833868125	14.605854880848668	Tropical Moist Broadleaf Forests
Acronychia_wilcoxiana	0	0.0724444926491875		Temperate Broadleaf Forests
Acronychia_wilcoxiana	10	0.05873406825775	18.925419849139175	Temperate Broadleaf Forests
Actephila_excelsa	0	2.424630142757375		Tropical Moist Broadleaf Forests
Actephila_excelsa	10	2.07955195543425	14.232199016163761	Tropical Moist Broadleaf Forests
Actephila_lindleyi	0	0.21493177423675		Temperate Broadleaf Forests
Actephila_lindleyi	10	0.158658781067875	26.18179344059645	Temperate Broadleaf Forests
Actinodaphne_mushaensis	0	0.102762601563375		Tropical Moist Broadleaf Forests
Actinodaphne_mushaensis	10	0.0849176590485625	17.36521092627973	Tropical Moist Broadleaf Forests
Actinostemon_concepcionis	0	0.98335751087875		Tropical Moist Broadleaf Forests
Actinostemon_concepcionis	10	0.5987105749939375	39.115675797409985	Tropical Moist Broadleaf Forests
Actinostemon_concolor	0	1.776915118386		Tropical Moist Broadleaf Forests
Actinostemon_concolor	10	1.2755463891496874	28.215682564044684	Tropical Moist Broadleaf Forests
Actinostemon_klotzschii	0	1.382879056882875		Tropical Moist Broadleaf Forests
Actinostemon_klotzschii	10	0.907047843966625	34.40873665328429	Tropical Moist Broadleaf Forests
Actinostemon_schomburgkii	0	2.50864922092475		Tropical Moist Broadleaf Forests
Actinostemon_schomburgkii	10	1.670945997231875	33.392600954551824	Tropical Moist Broadleaf Forests
Actinostemon_verticillatus	0	0.7575205540830625		Tropical Dry Broadleaf Forests
Actinostemon_verticillatus	0	0.7575205540830625		Tropical Moist Broadleaf Forests
Actinostemon_verticillatus	10	0.5342516931028125	29.473637352389048	Tropical Dry Broadleaf Forests
Actinostemon_verticillatus	10	0.5342516931028125	29.473637352389048	Tropical Moist Broadleaf Forests
Adansonia_digitata	0	2.875263256607937
Adansonia_digitata	10	1.516520651240375	47.25628521996713
Adansonia_gregorii	0	0.582884275837625
Adansonia_gregorii	10	0.056564310103375	90.29579070011965
Adansonia_rubrostipa	0	0.057154344741875
Adansonia_rubrostipa	10	0.034737274771875	39.22198753435413
Adansonia_za	0	0.292414092077		Tropical Dry Broadleaf Forests
Adansonia_za	10	0.1496210120618125	48.8324892281821	Tropical Dry Broadleaf Forests
Adelia_barbinervis	0	0.5435710020901875		Tropical Dry Broadleaf Forests
Adelia_barbinervis	0	0.5435710020901875		Tropical Moist Broadleaf Forests
Adelia_barbinervis	10	0.441004782884875	18.868964461112853	Tropical Dry Broadleaf Forests
Adelia_barbinervis	10	0.441004782884875	18.868964461112853	Tropical Moist Broadleaf Forests
Adelia_membranifolia	0	1.206399443528375		Tropical Moist Broadleaf Forests
Adelia_membranifolia	10	0.829734756896125	31.222219858674094	Tropical Moist Broadleaf Forests
Adelia_ricinella	0	0.5648192940795626		Tropical Dry Broadleaf Forests
Adelia_ricinella	0	0.5648192940795626		Tropical Moist Broadleaf Forests
Adelia_ricinella	10	0.3632292204183125	35.69107425584036	Tropical Dry Broadleaf Forests
Adelia_ricinella	10	0.3632292204183125	35.69107425584036	Tropical Moist Broadleaf Forests
Adelia_triloba	0	0.8440005789575625		Tropical Moist Broadleaf Forests
Adelia_triloba	10	0.7235527493155625	14.271060073296027	Tropical Moist Broadleaf Forests
Adenanthera_abrosperma	0	0.320460458930875
Adenanthera_abrosperma	10	0.092633136623625	71.09373901146212
Adenanthera_microsperma	0	0.808767608478875		Tropical Moist Broadleaf Forests
Adenanthera_microsperma	10	0.549753232477625	32.025809798243856	Tropical Moist Broadleaf Forests
Adenanthera_pavonina	0	2.5790413717538123		Tropical Moist Broadleaf Forests
Adenanthera_pavonina	10	1.926601354875875	25.297772421318783	Tropical Moist Broadleaf Forests
Adenaria_floribunda	0	3.4456898664428124		Tropical Moist Broadleaf Forests
Adenaria_floribunda	10	2.988776043993437	13.260445372614868	Tropical Moist Broadleaf Forests
Adenium_obesum	0	4.02057135946275
Adenium_obesum	10	1.5101833868365624	62.438587657890466
Adenocalymma_cladotrichum	0	0.7047495844734375		Tropical Moist Broadleaf Forests
Adenocalymma_cladotrichum	10	0.6860346656750625	2.655541657730538	Tropical Moist Broadleaf Forests
Adenolobus_garipensis	0	0.712149091755
Adenolobus_garipensis	10	0.0075968467334375	98.93325051995558
Adenostoma_sparsifolium	0	0.13528240770325		Mediterranean Forests
Adenostoma_sparsifolium	10	0.0317315472625	76.54421753632221	Mediterranean Forests
Adina_pilulifera	0	1.24516564042825		Tropical Moist Broadleaf Forests
Adina_pilulifera	10	0.9035221486635	27.437593896925122	Tropical Moist Broadleaf Forests
Adinandra_formosana	0	0.05254415438525		Tropical Moist Broadleaf Forests
Adinandra_formosana	10	0.04602686770925	12.40344763799169	Tropical Moist Broadleaf Forests
Aegiphila_alba	0	0.465762363076875		Tropical Moist Broadleaf Forests
Aegiphila_alba	10	0.4141318426700625	11.085163701449787	Tropical Moist Broadleaf Forests
Aegiphila_brachiata	0	0.6578662578678125		Tropical Moist Broadleaf Forests
Aegiphila_brachiata	10	0.485653744379625	26.17743522009161	Tropical Moist Broadleaf Forests
Aegiphila_costaricensis	0	0.56300345457925		Tropical Moist Broadleaf Forests
Aegiphila_costaricensis	10	0.5380688926813125	4.428847051493108	Tropical Moist Broadleaf Forests
Aegiphila_deppeana	0	0.6888712775816875		Tropical Moist Broadleaf Forests
Aegiphila_deppeana	10	0.5780139458510625	16.09260471996953	Tropical Moist Broadleaf Forests
Aegiphila_elata	0	1.35632848987425		Tropical Moist Broadleaf Forests
Aegiphila_elata	10	1.2267488281735	9.553707871517446	Tropical Moist Broadleaf Forests
Aegiphila_integrifolia	0	2.9914390445335		Tropical Moist Broadleaf Forests
Aegiphila_integrifolia	10	2.3453926519635626	21.59650866864598	Tropical Moist Broadleaf Forests
Aegiphila_mediterranea	0	0.8922610232523125		Tropical Moist Broadleaf Forests
Aegiphila_mediterranea	10	0.609923602693	31.642917621817205	Tropical Moist Broadleaf Forests
Aegiphila_mollis	0	2.7762048484475		Tropical Moist Broadleaf Forests
Aegiphila_mollis	10	2.2924252924598125	17.425931528727972	Tropical Moist Broadleaf Forests
Aegiphila_monstrosa	0	0.3538335039088125		Tropical Moist Broadleaf Forests
Aegiphila_monstrosa	10	0.3092493312454375	12.60032534252747	Tropical Moist Broadleaf Forests
Aegiphila_obducta	0	0.436750014277625		Tropical Moist Broadleaf Forests
Aegiphila_obducta	10	0.3695912319704375	15.376938777727716	Tropical Moist Broadleaf Forests
Aegiphila_odontophylla	0	0.087876952228125		Tropical Moist Broadleaf Forests
Aegiphila_odontophylla	10	0.0848534569865625	3.440600936766245	Tropical Moist Broadleaf Forests
Aegiphila_panamensis	0	0.9137059919553123		Tropical Moist Broadleaf Forests
Aegiphila_panamensis	10	0.8228563304134375	9.942986293376322	Tropical Moist Broadleaf Forests
Aegiphila_verticillata	0	1.3110789368756874		Tropical Moist Broadleaf Forests
Aegiphila_verticillata	10	0.8394105145015625	35.97559301029692	Tropical Moist Broadleaf Forests
Aegiphila_vitelliniflora	0	2.4173086201391873		Tropical Moist Broadleaf Forests
Aegiphila_vitelliniflora	10	1.56533772628775	35.244605788167064	Tropical Moist Broadleaf Forests
Aeschynomene_amorphoides	0	0.2840681814375		Tropical Coniferous Forests
Aeschynomene_amorphoides	0	0.2840681814375		Tropical Dry Broadleaf Forests
Aeschynomene_amorphoides	10	0.1821013651578125	35.89519099382906	Tropical Coniferous Forests
Aeschynomene_amorphoides	10	0.1821013651578125	35.89519099382906	Tropical Dry Broadleaf Forests
Aeschynomene_ciliata	0	1.9056080186443125		Tropical Moist Broadleaf Forests
Aeschynomene_ciliata	10	1.5111353004505	20.7006222861325	Tropical Moist Broadleaf Forests
Aeschynomene_mollicula	0	2.137679797692125		Tropical Dry Broadleaf Forests
Aeschynomene_mollicula	10	1.2105496400585	43.3708621204434	Tropical Dry Broadleaf Forests
Aesculus_californica	0	0.2404230587653125		Mediterranean Forests
Aesculus_californica	0	0.2404230587653125		Temperate Conifer Forests
Aesculus_californica	10	0.1430720910625625	40.49152697860755	Mediterranean Forests
Aesculus_californica	10	0.1430720910625625	40.49152697860755	Temperate Conifer Forests
Aesculus_flava	0	0.712144329026375		Temperate Broadleaf Forests
Aesculus_flava	10	0.653464619317875	8.23986196572335	Temperate Broadleaf Forests
Aesculus_glabra	0	1.457380578741625		Temperate Broadleaf Forests
Aesculus_glabra	10	0.9122690745439376	37.403510939356956	Temperate Broadleaf Forests
Aesculus_hippocastanum	0	0.222397794723		Temperate Broadleaf Forests
Aesculus_hippocastanum	10	0.1842319059641875	17.16109137068949	Temperate Broadleaf Forests
Aesculus_parryi	0	0.059419949119375		Mediterranean Forests
Aesculus_parryi	10	0.004241136537625	92.86243660507932	Mediterranean Forests
Aesculus_parviflora	0	0.8397234032201563		Temperate Broadleaf Forests
Aesculus_parviflora	10	0.7595193842085938	9.551242552487821	Temperate Broadleaf Forests
Aesculus_pavia	0	1.2773025933586875		Temperate Broadleaf Forests
Aesculus_pavia	10	1.037948240428125	18.73904853674307	Temperate Broadleaf Forests
Aesculus_sylvatica	0	0.2948281770125		Temperate Broadleaf Forests
Aesculus_sylvatica	10	0.2821240938933125	4.3089786220293576	Temperate Broadleaf Forests
Aesculus_turbinata	0	0.297449731780125		Temperate Broadleaf Forests
Aesculus_turbinata	10	0.26188252538753126	11.957383918195987	Temperate Broadleaf Forests
Aextoxicon_punctatum	0	0.20666804478575		Temperate Broadleaf Forests
Aextoxicon_punctatum	10	0.16927513338975	18.093223572499923	Temperate Broadleaf Forests
Afraegle_paniculata	0	1.137619678049875
Afraegle_paniculata	10	0.97147290933075	14.60477274829988
Afrocanthium_mundianum	0	0.4661385177551875
Afrocanthium_mundianum	10	0.2674206735676875	42.630642313035615
Afrocarpus_falcatus	0	0.804181640350625
Afrocarpus_falcatus	10	0.386874563407	51.89214177554193
Afrocarpus_gracilior	0	0.880144895660625		Tropical Moist Broadleaf Forests
Afrocarpus_gracilior	10	0.5307747966005	39.694611737524475	Tropical Moist Broadleaf Forests
Afrostyrax_kamerunensis	0	0.4337738322761875		Tropical Moist Broadleaf Forests
Afrostyrax_kamerunensis	10	0.428880848057125	1.1280035481594268	Tropical Moist Broadleaf Forests
Afrostyrax_lepidophyllus	0	0.70956679014925		Tropical Moist Broadleaf Forests
Afrostyrax_lepidophyllus	10	0.699968134886	1.3527486624946192	Tropical Moist Broadleaf Forests
Afzelia_africana	0	0.6775863153351875
Afzelia_africana	10	0.45601771892925	32.69968583948338
Afzelia_bella	0	1.9518037241108126		Tropical Moist Broadleaf Forests
Afzelia_bella	10	1.9349823968596875	0.8618349808092773	Tropical Moist Broadleaf Forests
Afzelia_bipindensis	0	2.324039932143937		Tropical Moist Broadleaf Forests
Afzelia_bipindensis	10	2.3007617526695	1.001625624089968	Tropical Moist Broadleaf Forests
Afzelia_quanzensis	0	2.785442325596875
Afzelia_quanzensis	10	2.243513820408375	19.455743176171254
Afzelia_rhomboidea	0	0.1790987097438125		Tropical Moist Broadleaf Forests
Afzelia_rhomboidea	10	0.1682394466465	6.063283824236294	Tropical Moist Broadleaf Forests
Aganope_leucobotrya	0	0.7772514829638125		Tropical Moist Broadleaf Forests
Aganope_leucobotrya	10	0.7601412552313125	2.20137601632554	Tropical Moist Broadleaf Forests
Aganope_stuhlmannii	0	3.8948436513785
Aganope_stuhlmannii	10	2.667459403148875	31.513055672856538
Agarista_eucalyptoides	0	1.3437374921665		Tropical Moist Broadleaf Forests
Agarista_eucalyptoides	10	0.91074524923425	32.222978480278854	Tropical Moist Broadleaf Forests
Agarista_mexicana	0	0.4281802360298125		Tropical Coniferous Forests
Agarista_mexicana	10	0.3509065235565625	18.047005903343404	Tropical Coniferous Forests
Agarista_oleifolia	0	0.631095488430875		Tropical Moist Broadleaf Forests
Agarista_oleifolia	10	0.4688471558235625	25.70899896792463	Tropical Moist Broadleaf Forests
Agarista_revoluta	0	0.1841093196724375		Tropical Dry Broadleaf Forests
Agarista_revoluta	0	0.1841093196724375		Tropical Moist Broadleaf Forests
Agarista_revoluta	10	0.1277688247518125	30.601652877140893	Tropical Dry Broadleaf Forests
Agarista_revoluta	10	0.1277688247518125	30.601652877140893	Tropical Moist Broadleaf Forests
Agarista_salicifolia	0	1.2409807448751875		Tropical Moist Broadleaf Forests
Agarista_salicifolia	10	1.035431921979875	16.563417582759172	Tropical Moist Broadleaf Forests
Agathis_australis	0	0.027469151701375		Temperate Broadleaf Forests
Agathis_australis	10	0.0190634262793125	30.60060067905826	Temperate Broadleaf Forests
Agathis_borneensis	0	0.291371265735125		Tropical Moist Broadleaf Forests
Agathis_borneensis	10	0.2871092700901875	1.462737114514212	Tropical Moist Broadleaf Forests
Agathis_dammara	0	0.97528472728725		Tropical Moist Broadleaf Forests
Agathis_dammara	10	0.9082343208368123	6.874957084269951	Tropical Moist Broadleaf Forests
Agathis_ovata	0	0.0036615025323125		Tropical Moist Broadleaf Forests
Agathis_ovata	10	0.0033941294614375	7.3022773715285325	Tropical Moist Broadleaf Forests
Agathis_robusta	0	0.2170496347570625		Temperate Broadleaf Forests
Agathis_robusta	0	0.2170496347570625		Tropical Moist Broadleaf Forests
Agathis_robusta	10	0.171448717354625	21.009442127593218	Temperate Broadleaf Forests
Agathis_robusta	10	0.171448717354625	21.009442127593218	Tropical Moist Broadleaf Forests
Agelaea_trinervis	0	0.065154195053125		Tropical Moist Broadleaf Forests
Agelaea_trinervis	10	0.063868298124875	1.9736210802719825	Tropical Moist Broadleaf Forests
Ageratina_havanensis	0	0.5961258816488125
Ageratina_havanensis	10	0.2388736864881875	59.92898583307747
Ageratina_mairetiana	0	0.270953364347625		Tropical Coniferous Forests
Ageratina_mairetiana	10	0.202883722797875	25.122272134779138	Tropical Coniferous Forests
Ageratina_popayanensis	0	0.130456566386625		Tropical Moist Broadleaf Forests
Ageratina_popayanensis	10	0.1166515154839375	10.582105052324025	Tropical Moist Broadleaf Forests
Aglaia_argentea	0	2.09805735512425		Tropical Moist Broadleaf Forests
Aglaia_argentea	10	1.9312997298121874	7.948191926439819	Tropical Moist Broadleaf Forests
Aglaia_brownii	0	0.1857107240664375
Aglaia_brownii	10	0.1343464237435	27.658230606306873
Aglaia_elaeagnoidea	0	1.8326087811815		Tropical Dry Broadleaf Forests
Aglaia_elaeagnoidea	0	1.8326087811815		Tropical Moist Broadleaf Forests
Aglaia_elaeagnoidea	10	1.231303774730125	32.81142230824126	Tropical Dry Broadleaf Forests
Aglaia_elaeagnoidea	10	1.231303774730125	32.81142230824126	Tropical Moist Broadleaf Forests
Aglaia_elliptica	0	2.1205529721079373		Tropical Moist Broadleaf Forests
Aglaia_elliptica	10	2.0260310187921875	4.457420048403222	Tropical Moist Broadleaf Forests
Aglaia_lawii	0	4.985607572241437		Tropical Moist Broadleaf Forests
Aglaia_lawii	10	4.283457333701063	14.083544048869072	Tropical Moist Broadleaf Forests
Aglaia_odoratissima	0	1.7601067083790625		Tropical Moist Broadleaf Forests
Aglaia_odoratissima	10	1.66709758456375	5.284288922514676	Tropical Moist Broadleaf Forests
Aglaia_rimosa	0	0.6209283193785625		Tropical Moist Broadleaf Forests
Aglaia_rimosa	10	0.5865878207043125	5.530509336185318	Tropical Moist Broadleaf Forests
Aglaia_sapindina	0	0.645587985258375		Tropical Moist Broadleaf Forests
Aglaia_sapindina	10	0.5985813387359376	7.2812145820255125	Tropical Moist Broadleaf Forests
Aglaia_silvestris	0	0.6540418312088125		Tropical Moist Broadleaf Forests
Aglaia_silvestris	10	0.6405161672015	2.0680120692454977	Tropical Moist Broadleaf Forests
Aglaia_spectabilis	0	1.275105029119125		Tropical Moist Broadleaf Forests
Aglaia_spectabilis	10	1.1366055802145625	10.861807125036705	Tropical Moist Broadleaf Forests
Aglaia_tomentosa	0	2.0855021242985625		Tropical Moist Broadleaf Forests
Aglaia_tomentosa	10	2.034748025120375	2.4336632692358506	Tropical Moist Broadleaf Forests
Agonandra_brasiliensis	0	3.5766658848971873		Tropical Moist Broadleaf Forests
Agonandra_brasiliensis	10	2.3216226935690627	35.08975206847428	Tropical Moist Broadleaf Forests
Agonandra_excelsa	0	3.47952412286625		Tropical Moist Broadleaf Forests
Agonandra_excelsa	10	2.4099186372415624	30.739993397246593	Tropical Moist Broadleaf Forests
Agonandra_racemosa	0	0.4963906139664375		Tropical Coniferous Forests
Agonandra_racemosa	0	0.4963906139664375		Tropical Dry Broadleaf Forests
Agonandra_racemosa	10	0.31356642519575	36.83071025654986	Tropical Coniferous Forests
Agonandra_racemosa	10	0.31356642519575	36.83071025654986	Tropical Dry Broadleaf Forests
Agonandra_silvatica	0	2.27901655851275		Tropical Moist Broadleaf Forests
Agonandra_silvatica	10	2.19141792784025	3.8437031247225946	Tropical Moist Broadleaf Forests
Agonis_flexuosa	0	0.188568622652375		Mediterranean Forests
Agonis_flexuosa	0	0.188568622652375		Temperate Broadleaf Forests
Agonis_flexuosa	10	0.1094728530034375	41.945350470502206	Mediterranean Forests
Agonis_flexuosa	10	0.1094728530034375	41.945350470502206	Temperate Broadleaf Forests
Agouticarpa_curviflora	0	2.20614117525		Tropical Moist Broadleaf Forests
Agouticarpa_curviflora	10	2.0648914627296877	6.4025690696927455	Tropical Moist Broadleaf Forests
Agouticarpa_isernii	0	0.4683924081734375		Tropical Moist Broadleaf Forests
Agouticarpa_isernii	10	0.4592451360304375	1.9529078574674372	Tropical Moist Broadleaf Forests
Agrostistachys_borneensis	0	0.499423355479625		Tropical Moist Broadleaf Forests
Agrostistachys_borneensis	10	0.487360976511	2.415261288099117	Tropical Moist Broadleaf Forests
Agrostistachys_indica	0	0.4320429630215625		Tropical Moist Broadleaf Forests
Agrostistachys_indica	10	0.3049262123196875	29.422247688716737	Tropical Moist Broadleaf Forests
Aidia_cochinchinensis	0	1.4380101086239374		Tropical Moist Broadleaf Forests
Aidia_cochinchinensis	10	1.0773180749923124	25.082718923080378	Tropical Moist Broadleaf Forests
Aidia_genipiflora	0	0.8741546877719375		Tropical Moist Broadleaf Forests
Aidia_genipiflora	10	0.851169228809375	2.6294498312590804	Tropical Moist Broadleaf Forests
Aidia_micrantha	0	2.7613288127898126		Tropical Moist Broadleaf Forests
Aidia_micrantha	10	2.747236336602375	0.5103512527071956	Tropical Moist Broadleaf Forests
Aidia_ochroleuca	0	1.3273129433295		Tropical Moist Broadleaf Forests
Aidia_ochroleuca	10	1.317279107705	0.7559510117735044	Tropical Moist Broadleaf Forests
Aidia_racemosa	0	0.4971557559194375
Aidia_racemosa	10	0.2395946343533125	51.8069274064408
Ailanthus_altissima	0	3.84023015828525		Temperate Broadleaf Forests
Ailanthus_altissima	0	3.84023015828525		Tropical Moist Broadleaf Forests
Ailanthus_altissima	10	1.847683375890375	51.886129223165945	Temperate Broadleaf Forests
Ailanthus_altissima	10	1.847683375890375	51.886129223165945	Tropical Moist Broadleaf Forests
Ailanthus_triphysa	0	0.21958212244075		Tropical Moist Broadleaf Forests
Ailanthus_triphysa	10	0.133056051355125	39.404879652246	Tropical Moist Broadleaf Forests
Aiouea_costaricensis	0	0.0851427869674375		Tropical Moist Broadleaf Forests
Aiouea_costaricensis	10	0.0826447684364375	2.9339168002045284	Tropical Moist Broadleaf Forests
Aiouea_montana	0	2.7485641884155		Tropical Moist Broadleaf Forests
Aiouea_montana	10	2.258569431623125	17.827299026072538	Tropical Moist Broadleaf Forests
Aiouea_pachypoda	0	0.3878635391369375		Tropical Coniferous Forests
Aiouea_pachypoda	10	0.240982273605625	37.86931503233028	Tropical Coniferous Forests
Aiouea_saligna	0	1.1961182179066876		Tropical Moist Broadleaf Forests
Aiouea_saligna	10	0.912185774111	23.7378245348185	Tropical Moist Broadleaf Forests
Aiouea_trinervis	0	2.5069306769748123		Tropical Moist Broadleaf Forests
Aiouea_trinervis	10	1.5570230190546874	37.89126147941222	Tropical Moist Broadleaf Forests
Aiphanes_hirsuta	0	0.1702657939249375		Tropical Moist Broadleaf Forests
Aiphanes_hirsuta	10	0.166502202961125	2.210421058190761	Tropical Moist Broadleaf Forests
Aiphanes_horrida	0	1.537903292234625		Tropical Moist Broadleaf Forests
Aiphanes_horrida	10	1.376263668221375	10.510389361244037	Tropical Moist Broadleaf Forests
Aiphanes_ulei	0	0.6498666482748126		Tropical Moist Broadleaf Forests
Aiphanes_ulei	10	0.644753441806125	0.7868085679210424	Tropical Moist Broadleaf Forests
Akania_bidwillii	0	0.0557414865670625		Temperate Broadleaf Forests
Akania_bidwillii	10	0.04714696992225	15.418527875951867	Temperate Broadleaf Forests
Alangium_chinense	0	4.42492325508825		Temperate Broadleaf Forests
Alangium_chinense	0	4.42492325508825		Tropical Moist Broadleaf Forests
Alangium_chinense	10	3.26762611015025	26.154061397725172	Temperate Broadleaf Forests
Alangium_chinense	10	3.26762611015025	26.154061397725172	Tropical Moist Broadleaf Forests
Alangium_javanicum	0	0.88822644870175		Tropical Moist Broadleaf Forests
Alangium_javanicum	10	0.8675244347398126	2.330713523808697	Tropical Moist Broadleaf Forests
Alangium_kurzii	0	1.598123082287625		Temperate Broadleaf Forests
Alangium_kurzii	0	1.598123082287625		Tropical Moist Broadleaf Forests
Alangium_kurzii	10	1.1015774195090624	31.07055196698522	Temperate Broadleaf Forests
Alangium_kurzii	10	1.1015774195090624	31.07055196698522	Tropical Moist Broadleaf Forests
Alangium_platanifolium	0	1.128556188683375		Temperate Broadleaf Forests
Alangium_platanifolium	0	1.128556188683375		Tropical Moist Broadleaf Forests
Alangium_platanifolium	10	0.907430723534875	19.593660232945524	Temperate Broadleaf Forests
Alangium_platanifolium	10	0.907430723534875	19.593660232945524	Tropical Moist Broadleaf Forests
Alangium_ridleyi	0	0.1673110359304375		Tropical Moist Broadleaf Forests
Alangium_ridleyi	10	0.1513806140371875	9.521441191645806	Tropical Moist Broadleaf Forests
Albizia_adianthifolia	0	2.879352731286437		Tropical Moist Broadleaf Forests
Albizia_adianthifolia	10	2.660604377214125	7.597136387474819	Tropical Moist Broadleaf Forests
Albizia_adinocephala	0	0.4182799967171875		Tropical Coniferous Forests
Albizia_adinocephala	0	0.4182799967171875		Tropical Moist Broadleaf Forests
Albizia_adinocephala	10	0.379522834244	9.26584172739976	Tropical Coniferous Forests
Albizia_adinocephala	10	0.379522834244	9.26584172739976	Tropical Moist Broadleaf Forests
Albizia_amara	0	3.180550835491437
Albizia_amara	10	1.861791140162625	41.4632484603896
Albizia_anthelmintica	0	2.2506333070145623
Albizia_anthelmintica	10	0.8123664825125	63.90498265618871
Albizia_antunesiana	0	1.09875760079025
Albizia_antunesiana	10	0.8422488910458125	23.34534109797748
Albizia_bernieri	0	0.1879239797460625		Tropical Dry Broadleaf Forests
Albizia_bernieri	10	0.1233214909356875	34.376926722002636	Tropical Dry Broadleaf Forests
Albizia_boivinii	0	0.2067124257565		Tropical Dry Broadleaf Forests
Albizia_boivinii	0	0.2067124257565		Tropical Moist Broadleaf Forests
Albizia_boivinii	10	0.146806836977	28.980158575501733	Tropical Dry Broadleaf Forests
Albizia_boivinii	10	0.146806836977	28.980158575501733	Tropical Moist Broadleaf Forests
Albizia_canescens	0	1.2161480065123125
Albizia_canescens	10	0.309832885520125	74.52342281852121
Albizia_carbonaria	0	0.7734383171503125		Tropical Moist Broadleaf Forests
Albizia_carbonaria	10	0.729220585686	5.717033987562203	Tropical Moist Broadleaf Forests
Albizia_chevalieri	0	0.5533786216635626
Albizia_chevalieri	10	0.144481145674375	73.89108649697437
Albizia_chinensis	0	1.010646995642375		Tropical Moist Broadleaf Forests
Albizia_chinensis	10	0.72617552217575	28.147461447289288	Tropical Moist Broadleaf Forests
Albizia_edwallii	0	0.883683015680375		Tropical Moist Broadleaf Forests
Albizia_edwallii	10	0.638916708836125	27.69842833923846	Tropical Moist Broadleaf Forests
Albizia_ferruginea	0	1.3513753679068126		Tropical Moist Broadleaf Forests
Albizia_ferruginea	10	1.3154702080336875	2.65693461090234	Tropical Moist Broadleaf Forests
Albizia_forbesii	0	0.7165608128616875		Tropical Moist Broadleaf Forests
Albizia_forbesii	10	0.5598652498714375	21.867727089967985	Tropical Moist Broadleaf Forests
Albizia_glaberrima	0	2.07985566732025		Tropical Moist Broadleaf Forests
Albizia_glaberrima	10	1.821734278457375	12.41054333329997	Tropical Moist Broadleaf Forests
Albizia_gummifera	0	2.90309337942225		Tropical Moist Broadleaf Forests
Albizia_gummifera	10	2.4492728133033124	15.632310325796453	Tropical Moist Broadleaf Forests
Albizia_harveyi	0	1.872284779478375
Albizia_harveyi	10	1.0202627340114376	45.50707535550834
Albizia_inundata	0	2.278317899408437		Tropical Dry Broadleaf Forests
Albizia_inundata	10	1.3909434333745	38.948667622913504	Tropical Dry Broadleaf Forests
Albizia_julibrissin	0	0.8454809261855		Temperate Broadleaf Forests
Albizia_julibrissin	0	0.8454809261855		Tropical Moist Broadleaf Forests
Albizia_julibrissin	10	0.6743909667285625	20.235815399033612	Temperate Broadleaf Forests
Albizia_julibrissin	10	0.6743909667285625	20.235815399033612	Tropical Moist Broadleaf Forests
Albizia_kalkora	0	2.855757294766437		Temperate Broadleaf Forests
Albizia_kalkora	0	2.855757294766437		Tropical Moist Broadleaf Forests
Albizia_kalkora	10	1.70384648807925	40.33643926247584	Temperate Broadleaf Forests
Albizia_kalkora	10	1.70384648807925	40.33643926247584	Tropical Moist Broadleaf Forests
Albizia_lebbeck	0	1.5040501357541876
Albizia_lebbeck	10	0.4751120686315	68.41115483206542
Albizia_multiflora	0	0.1074764808811875		Tropical Dry Broadleaf Forests
Albizia_multiflora	0	0.1074764808811875		Tropical Moist Broadleaf Forests
Albizia_multiflora	10	0.064506492356125	39.980829454738775	Tropical Dry Broadleaf Forests
Albizia_multiflora	10	0.064506492356125	39.980829454738775	Tropical Moist Broadleaf Forests
Albizia_niopoides	0	4.290627292129125		Tropical Moist Broadleaf Forests
Albizia_niopoides	10	2.914523909113875	32.07231225931979	Tropical Moist Broadleaf Forests
Albizia_occidentalis	0	0.358856424321875		Tropical Coniferous Forests
Albizia_occidentalis	0	0.358856424321875		Tropical Dry Broadleaf Forests
Albizia_occidentalis	10	0.1909441208938125	46.7909425741405	Tropical Coniferous Forests
Albizia_occidentalis	10	0.1909441208938125	46.7909425741405	Tropical Dry Broadleaf Forests
Albizia_odoratissima	0	2.521340647401437		Tropical Moist Broadleaf Forests
Albizia_odoratissima	10	1.716052030060375	31.938905921776765	Tropical Moist Broadleaf Forests
Albizia_petersiana	0	0.642467501120875		Tropical Moist Broadleaf Forests
Albizia_petersiana	10	0.49117483094275	23.54868844169917	Tropical Moist Broadleaf Forests
Albizia_polycephala	0	1.9019380541441875		Tropical Dry Broadleaf Forests
Albizia_polycephala	0	1.9019380541441875		Tropical Moist Broadleaf Forests
Albizia_polycephala	10	1.2208077001731874	35.81243629291005	Tropical Dry Broadleaf Forests
Albizia_polycephala	10	1.2208077001731874	35.81243629291005	Tropical Moist Broadleaf Forests
Albizia_procera	0	2.0482310251256877		Tropical Moist Broadleaf Forests
Albizia_procera	10	1.40236356170875	31.532940156362713	Tropical Moist Broadleaf Forests
Albizia_subdimidiata	0	5.192853482590312		Tropical Moist Broadleaf Forests
Albizia_subdimidiata	10	4.70411657816575	9.411721437223548	Tropical Moist Broadleaf Forests
Albizia_tomentosa	0	0.7143190732568125		Tropical Dry Broadleaf Forests
Albizia_tomentosa	0	0.7143190732568125		Tropical Moist Broadleaf Forests
Albizia_tomentosa	10	0.5563505259905	22.11456381055075	Tropical Dry Broadleaf Forests
Albizia_tomentosa	10	0.5563505259905	22.11456381055075	Tropical Moist Broadleaf Forests
Albizia_versicolor	0	2.547256095482625
Albizia_versicolor	10	1.7123076929495	32.77834545234167
Albizia_zygia	0	1.5509545746434374		Tropical Moist Broadleaf Forests
Albizia_zygia	10	1.4414411889235	7.061031155287992	Tropical Moist Broadleaf Forests
Alchornea_castaneifolia	0	2.4484631026590624		Tropical Moist Broadleaf Forests
Alchornea_castaneifolia	10	1.8938714345424372	22.65060345464596	Tropical Moist Broadleaf Forests
Alchornea_cordifolia	0	2.602683772688875		Tropical Moist Broadleaf Forests
Alchornea_cordifolia	10	2.475377473411	4.891347178391669	Tropical Moist Broadleaf Forests
Alchornea_costaricensis	0	0.6168182339546875		Tropical Moist Broadleaf Forests
Alchornea_costaricensis	10	0.568063499608875	7.9042303975394645	Tropical Moist Broadleaf Forests
Alchornea_discolor	0	5.227616173632875		Tropical Moist Broadleaf Forests
Alchornea_discolor	10	4.630789918824875	11.41679562891936	Tropical Moist Broadleaf Forests
Alchornea_floribunda	0	1.139001132539625		Tropical Moist Broadleaf Forests
Alchornea_floribunda	10	1.114308357969625	2.1679323983587864	Tropical Moist Broadleaf Forests
Alchornea_glandulosa	0	2.436619127795875		Tropical Moist Broadleaf Forests
Alchornea_glandulosa	10	1.999243830641875	17.950088799870926	Tropical Moist Broadleaf Forests
Alchornea_grandiflora	0	0.8897308964593125		Tropical Moist Broadleaf Forests
Alchornea_grandiflora	10	0.82205050231325	7.60683869868933	Tropical Moist Broadleaf Forests
Alchornea_hirtella	0	1.5231692558425625		Tropical Moist Broadleaf Forests
Alchornea_hirtella	10	1.459676764499625	4.1684462248298075	Tropical Moist Broadleaf Forests
Alchornea_latifolia	0	1.4123483252670626		Tropical Moist Broadleaf Forests
Alchornea_latifolia	10	1.343986832062125	4.840271481329566	Tropical Moist Broadleaf Forests
Alchornea_laxiflora	0	2.677748283325875		Tropical Moist Broadleaf Forests
Alchornea_laxiflora	10	2.45032851391125	8.492948005260601	Tropical Moist Broadleaf Forests
Alchornea_rugosa	0	3.2021354366598125		Tropical Moist Broadleaf Forests
Alchornea_rugosa	10	2.41742207610025	24.505939117244424	Tropical Moist Broadleaf Forests
Alchornea_sidifolia	0	0.5735079264989374		Tropical Moist Broadleaf Forests
Alchornea_sidifolia	10	0.4794207692054375	16.4055548225582	Tropical Moist Broadleaf Forests
Alchornea_triplinervia	0	2.7348702299801877		Tropical Moist Broadleaf Forests
Alchornea_triplinervia	10	2.2861788566085	16.406313120565798	Tropical Moist Broadleaf Forests
Alchorneopsis_floribunda	0	2.6797742170298124		Tropical Moist Broadleaf Forests
Alchorneopsis_floribunda	10	2.5846985583790625	3.5478981044951325	Tropical Moist Broadleaf Forests
Alectryon_coriaceus	0	0.076525808998		Temperate Broadleaf Forests
Alectryon_coriaceus	0	0.076525808998		Tropical Moist Broadleaf Forests
Alectryon_coriaceus	10	0.0608705128595	20.457537585664923	Temperate Broadleaf Forests
Alectryon_coriaceus	10	0.0608705128595	20.457537585664923	Tropical Moist Broadleaf Forests
Alectryon_diversifolius	0	0.3317034779731875
Alectryon_diversifolius	10	0.086989727506125	73.77485215480417
Alectryon_excelsus	0	0.0775209601585		Temperate Broadleaf Forests
Alectryon_excelsus	10	0.051220151189625	33.92735192533755	Temperate Broadleaf Forests
Alectryon_forsythii	0	0.1256382148381875		Temperate Broadleaf Forests
Alectryon_forsythii	10	0.0737998921036875	41.259996252942486	Temperate Broadleaf Forests
Alectryon_oleifolius	0	1.090047708585875		Mediterranean Forests
Alectryon_oleifolius	10	0.0404447292811875	96.28963677804005	Mediterranean Forests
Alectryon_subcinereus	0	0.1622896729223125		Temperate Broadleaf Forests
Alectryon_subcinereus	10	0.125078750127125	22.928706506790633	Temperate Broadleaf Forests
Alectryon_subdentatus	0	0.2738248409888125		Temperate Broadleaf Forests
Alectryon_subdentatus	10	0.1582157927515625	42.22007317516287	Temperate Broadleaf Forests
Alectryon_tomentosus	0	0.3047301624275625		Temperate Broadleaf Forests
Alectryon_tomentosus	10	0.187450840849375	38.48628591403911	Temperate Broadleaf Forests
Aleurites_moluccanus	0	2.544333098829125		Tropical Moist Broadleaf Forests
Aleurites_moluccanus	10	2.12258370577175	16.57602902903946	Tropical Moist Broadleaf Forests
Alfaroa_costaricensis	0	0.0643441825098125		Tropical Moist Broadleaf Forests
Alfaroa_costaricensis	10	0.06200528821975	3.634973977182497	Tropical Moist Broadleaf Forests
Alfaroa_williamsii	0	0.26723947451025		Tropical Moist Broadleaf Forests
Alfaroa_williamsii	10	0.26050821018575	2.518813635910604	Tropical Moist Broadleaf Forests
Alibertia_bertierifolia	0	1.8119555144110624		Tropical Moist Broadleaf Forests
Alibertia_bertierifolia	10	1.70080233150075	6.134432221225936	Tropical Moist Broadleaf Forests
Alibertia_claviflora	0	2.134498658966875		Tropical Moist Broadleaf Forests
Alibertia_claviflora	10	1.997423332081625	6.42189800913701	Tropical Moist Broadleaf Forests
Alibertia_edulis	0	4.6831236732395		Tropical Moist Broadleaf Forests
Alibertia_edulis	10	3.3784575503403125	27.85888680143907	Tropical Moist Broadleaf Forests
Alibertia_latifolia	0	4.620879239061438		Tropical Moist Broadleaf Forests
Alibertia_latifolia	10	4.170077567527813	9.75575530567616	Tropical Moist Broadleaf Forests
Allanblackia_floribunda	0	1.1789071259338124		Tropical Moist Broadleaf Forests
Allanblackia_floribunda	10	1.167435351449875	0.9730855155235929	Tropical Moist Broadleaf Forests
Allantoma_decandra	0	1.8387896454539372		Tropical Moist Broadleaf Forests
Allantoma_decandra	10	1.7875863282385624	2.784620706450326	Tropical Moist Broadleaf Forests
Allantoma_lineata	0	1.370807142725		Tropical Moist Broadleaf Forests
Allantoma_lineata	10	1.2758874990349376	6.924361621093809	Tropical Moist Broadleaf Forests
Allocasuarina_acutivalvis	0	0.3914502397154375		Mediterranean Forests
Allocasuarina_acutivalvis	10	0.0474949440465625	87.86692682035687	Mediterranean Forests
Allocasuarina_campestris	0	0.3184576428565625		Mediterranean Forests
Allocasuarina_campestris	10	0.06649923311575	79.11834286052851	Mediterranean Forests
Allocasuarina_decaisneana	0	0.7292406895070624
Allocasuarina_decaisneana	10	0.0	100.0
Allocasuarina_decussata	0	0.02943757055475		Mediterranean Forests
Allocasuarina_decussata	10	0.0250249070626875	14.989903748529542	Mediterranean Forests
Allocasuarina_dielsiana	0	0.1520497056510625		Mediterranean Forests
Allocasuarina_dielsiana	10	0.0034550881844375	97.72765874840525	Mediterranean Forests
Allocasuarina_diminuta	0	0.212325331990125		Temperate Broadleaf Forests
Allocasuarina_diminuta	10	0.088997516641	58.08436242306727	Temperate Broadleaf Forests
Allocasuarina_fraseriana	0	0.0491133781741875		Mediterranean Forests
Allocasuarina_fraseriana	10	0.034743246192125	29.25909908110333	Mediterranean Forests
Allocasuarina_gymnanthera	0	0.07939233203025		Temperate Broadleaf Forests
Allocasuarina_gymnanthera	10	0.0343217230008125	56.76947367192178	Temperate Broadleaf Forests
Allocasuarina_huegeliana	0	0.42930970247675		Mediterranean Forests
Allocasuarina_huegeliana	10	0.1151529579685	73.17718250853268	Mediterranean Forests
Allocasuarina_inophloia	0	0.2794256256660625		Temperate Broadleaf Forests
Allocasuarina_inophloia	10	0.1220014392109375	56.33849296387024	Temperate Broadleaf Forests
Allocasuarina_littoralis	0	0.3671876476084375		Temperate Broadleaf Forests
Allocasuarina_littoralis	10	0.2593070198523125	29.38024425897001	Temperate Broadleaf Forests
Allocasuarina_luehmannii	0	0.4224805675961875		Mediterranean Forests
Allocasuarina_luehmannii	0	0.4224805675961875		Temperate Broadleaf Forests
Allocasuarina_luehmannii	10	0.087452786853375	79.30016347237927	Mediterranean Forests
Allocasuarina_luehmannii	10	0.087452786853375	79.30016347237927	Temperate Broadleaf Forests
Allocasuarina_monilifera	0	0.102477468734		Temperate Broadleaf Forests
Allocasuarina_monilifera	10	0.07747691687275	24.39614499665653	Temperate Broadleaf Forests
Allocasuarina_striata	0	0.03155862105125		Mediterranean Forests
Allocasuarina_striata	10	0.009738324827125	69.14210918369871	Mediterranean Forests
Allocasuarina_torulosa	0	0.2125957470774375		Temperate Broadleaf Forests
Allocasuarina_torulosa	10	0.1609308165693125	24.301958631988143	Temperate Broadleaf Forests
Allocasuarina_verticillata	0	0.36298180351375		Mediterranean Forests
Allocasuarina_verticillata	0	0.36298180351375		Temperate Broadleaf Forests
Allocasuarina_verticillata	10	0.1249453079749375	65.57807946143932	Mediterranean Forests
Allocasuarina_verticillata	10	0.1249453079749375	65.57807946143932	Temperate Broadleaf Forests
Allophylus_africanus	0	4.951530413056937		Tropical Moist Broadleaf Forests
Allophylus_africanus	10	4.321918664541813	12.71549795705323	Tropical Moist Broadleaf Forests
Allophylus_amazonicus	0	2.7783509188848123		Tropical Moist Broadleaf Forests
Allophylus_amazonicus	10	2.6064012521765627	6.188911038540368	Tropical Moist Broadleaf Forests
Allophylus_camptostachys	0	0.178181759052625		Tropical Moist Broadleaf Forests
Allophylus_camptostachys	10	0.1637584224509375	8.09473241165368	Tropical Moist Broadleaf Forests
Allophylus_cobbe	0	2.327963854305437		Tropical Moist Broadleaf Forests
Allophylus_cobbe	10	1.9631206306099374	15.672203115213449	Tropical Moist Broadleaf Forests
Allophylus_cominia	0	0.4624169846729375		Tropical Dry Broadleaf Forests
Allophylus_cominia	0	0.4624169846729375		Tropical Moist Broadleaf Forests
Allophylus_cominia	10	0.3874357748171875	16.215063966299454	Tropical Dry Broadleaf Forests
Allophylus_cominia	10	0.3874357748171875	16.215063966299454	Tropical Moist Broadleaf Forests
Allophylus_edulis	0	2.614212018919125		Tropical Moist Broadleaf Forests
Allophylus_edulis	10	1.7706218167593124	32.269387335637916	Tropical Moist Broadleaf Forests
Allophylus_excelsus	0	1.0080005310525		Tropical Moist Broadleaf Forests
Allophylus_excelsus	10	0.8167034182250625	18.977878179061605	Tropical Moist Broadleaf Forests
Allophylus_ferrugineus	0	1.3831175841799375		Tropical Moist Broadleaf Forests
Allophylus_ferrugineus	10	1.1375520221166875	17.754496426914272	Tropical Moist Broadleaf Forests
Allophylus_floribundus	0	1.64153026933975		Tropical Moist Broadleaf Forests
Allophylus_floribundus	10	1.5429850997741874	6.003250223658625	Tropical Moist Broadleaf Forests
Allophylus_guaraniticus	0	0.604976496351625		Tropical Moist Broadleaf Forests
Allophylus_guaraniticus	10	0.459608097768	24.028767970373153	Tropical Moist Broadleaf Forests
Allophylus_pauciflorus	0	1.5818521552314375		Tropical Moist Broadleaf Forests
Allophylus_pauciflorus	10	1.1400239373998124	27.93106905537465	Tropical Moist Broadleaf Forests
Allophylus_pilosus	0	1.2879615447801875		Tropical Moist Broadleaf Forests
Allophylus_pilosus	10	1.24958184230725	2.9798795335529746	Tropical Moist Broadleaf Forests
Allophylus_psilospermus	0	0.6596826216074375		Tropical Moist Broadleaf Forests
Allophylus_psilospermus	10	0.6149847272421874	6.775666494948041	Tropical Moist Broadleaf Forests
Allophylus_puberulus	0	1.305318176135125		Tropical Dry Broadleaf Forests
Allophylus_puberulus	0	1.305318176135125		Tropical Moist Broadleaf Forests
Allophylus_puberulus	10	0.9042686048545624	30.724276932082375	Tropical Dry Broadleaf Forests
Allophylus_puberulus	10	0.9042686048545624	30.724276932082375	Tropical Moist Broadleaf Forests
Allophylus_punctatus	0	2.306004914238875		Tropical Moist Broadleaf Forests
Allophylus_punctatus	10	2.189796998508125	5.039361148504142	Tropical Moist Broadleaf Forests
Allophylus_quercifolius	0	0.62473471093975		Tropical Dry Broadleaf Forests
Allophylus_quercifolius	10	0.2725129777245625	56.379408258805086	Tropical Dry Broadleaf Forests
Allophylus_racemosus	0	3.36436526636025		Tropical Moist Broadleaf Forests
Allophylus_racemosus	10	2.514829455099375	25.25099815276444	Tropical Moist Broadleaf Forests
Allophylus_rubifolius	0	3.1009385044520625
Allophylus_rubifolius	10	1.93311280444625	37.66039533931899
Allophylus_strictus	0	2.218953770412437		Tropical Moist Broadleaf Forests
Allophylus_strictus	10	1.6089166797481875	27.49210455839564	Tropical Moist Broadleaf Forests
Allosyncarpia_ternata	0	0.085942319922375
Allosyncarpia_ternata	10	0.02805293489975	67.35841559188998
Alloxylon_pinnatum	0	0.0196597056994375		Temperate Broadleaf Forests
Alloxylon_pinnatum	10	0.0174840510040625	11.066567977348967	Temperate Broadleaf Forests
Alniphyllum_fortunei	0	2.098643084673125		Temperate Broadleaf Forests
Alniphyllum_fortunei	0	2.098643084673125		Tropical Moist Broadleaf Forests
Alniphyllum_fortunei	10	1.567991022066875	25.285484057852642	Temperate Broadleaf Forests
Alniphyllum_fortunei	10	1.567991022066875	25.285484057852642	Tropical Moist Broadleaf Forests
Alnus_acuminata	0	1.1092987192055626		Tropical Coniferous Forests
Alnus_acuminata	0	1.1092987192055626		Tropical Moist Broadleaf Forests
Alnus_acuminata	10	0.7332668028479375	33.89816555696781	Tropical Coniferous Forests
Alnus_acuminata	10	0.7332668028479375	33.89816555696781	Tropical Moist Broadleaf Forests
Alnus_alnobetula	0	2.772492357933969		Temperate Broadleaf Forests
Alnus_alnobetula	10	2.012435330109344	27.41421543145428	Temperate Broadleaf Forests
Alnus_cordata	0	0.5325616720674063		Temperate Broadleaf Forests
Alnus_cordata	10	0.264785629571	50.280757429820056	Temperate Broadleaf Forests
Alnus_fauriei	0	0.092184411714		Temperate Broadleaf Forests
Alnus_fauriei	10	0.0794438249535625	13.820760499036297	Temperate Broadleaf Forests
Alnus_firma	0	0.2383292526478125		Temperate Broadleaf Forests
Alnus_firma	10	0.200967886314875	15.67636616901062	Temperate Broadleaf Forests
Alnus_formosana	0	0.091116652177875		Tropical Moist Broadleaf Forests
Alnus_formosana	10	0.064483132784	29.23013385290089	Tropical Moist Broadleaf Forests
Alnus_glutinosa	0	2.2959183855213126		Temperate Broadleaf Forests
Alnus_glutinosa	10	1.4778633644674688	35.630840634959924	Temperate Broadleaf Forests
Alnus_hirsuta	0	1.0677830192709532		Temperate Broadleaf Forests
Alnus_hirsuta	10	0.8910327886311875	16.55301006382784	Temperate Broadleaf Forests
Alnus_incana	0	3.957654484527688		Boreal Forests
Alnus_incana	0	3.957654484527688		Temperate Broadleaf Forests
Alnus_incana	10	3.1077232719136556	21.47562946530094	Boreal Forests
Alnus_incana	10	3.1077232719136556	21.47562946530094	Temperate Broadleaf Forests
Alnus_japonica	0	0.554823811647		Temperate Broadleaf Forests
Alnus_japonica	10	0.4569425210314063	17.641869105262813	Temperate Broadleaf Forests
Alnus_jorullensis	0	0.459131492218		Tropical Coniferous Forests
Alnus_jorullensis	0	0.459131492218		Tropical Dry Broadleaf Forests
Alnus_jorullensis	10	0.3155004667935	31.28320053382498	Tropical Coniferous Forests
Alnus_jorullensis	10	0.3155004667935	31.28320053382498	Tropical Dry Broadleaf Forests
Alnus_matsumurae	0	0.107853632733625		Temperate Broadleaf Forests
Alnus_matsumurae	10	0.0958545235385625	11.12536396868309	Temperate Broadleaf Forests
Alnus_maximowiczii	0	0.32097645380503126		Temperate Broadleaf Forests
Alnus_maximowiczii	10	0.27266139321315624	15.052524887455675	Temperate Broadleaf Forests
Alnus_nepalensis	0	1.241234051207125		Tropical Moist Broadleaf Forests
Alnus_nepalensis	10	1.0322365339341877	16.83788138664768	Tropical Moist Broadleaf Forests
Alnus_oblongifolia	0	0.5480714415439375		Temperate Conifer Forests
Alnus_oblongifolia	0	0.5480714415439375		Tropical Coniferous Forests
Alnus_oblongifolia	10	0.2780729773923125	49.26337037212327	Temperate Conifer Forests
Alnus_oblongifolia	10	0.2780729773923125	49.26337037212327	Tropical Coniferous Forests
Alnus_pendula	0	0.2805090575120625		Temperate Broadleaf Forests
Alnus_pendula	10	0.23594446761675	15.887041327853069	Temperate Broadleaf Forests
Alnus_rhombifolia	0	0.9545183848604688		Temperate Broadleaf Forests
Alnus_rhombifolia	0	0.9545183848604688		Temperate Conifer Forests
Alnus_rhombifolia	10	0.6843392793788438	28.305280418576714	Temperate Broadleaf Forests
Alnus_rhombifolia	10	0.6843392793788438	28.305280418576714	Temperate Conifer Forests
Alnus_rubra	0	0.470040798808375		Temperate Conifer Forests
Alnus_rubra	10	0.4353817244565	7.37363106346109	Temperate Conifer Forests
Alnus_serrulata	0	1.6836610352405625		Temperate Broadleaf Forests
Alnus_serrulata	10	1.5449882489899376	8.23638388892283	Temperate Broadleaf Forests
Alnus_serrulatoides	0	0.2755986920416875		Temperate Broadleaf Forests
Alnus_serrulatoides	10	0.2009162890538125	27.098242896079654	Temperate Broadleaf Forests
Alnus_sieboldiana	0	0.2181416138410625		Temperate Broadleaf Forests
Alnus_sieboldiana	10	0.1770657393605625	18.82991225618592	Temperate Broadleaf Forests
Aloe_ferox	0	0.21758087204675		Mediterranean Forests
Aloe_ferox	10	0.0999436351564375	54.06598281536286	Mediterranean Forests
Aloe_littoralis	0	1.42099053715475
Aloe_littoralis	10	0.1889640810895625	86.70194655427295
Aloe_marlothii	0	0.4064106496900625
Aloe_marlothii	10	0.2133838624555	47.49550421027817
Aloidendron_dichotomum	0	0.5029975356038126
Aloidendron_dichotomum	10	0.0003910498164375	99.92225611682807
Aloysia_virgata	0	2.6460567057526876		Tropical Moist Broadleaf Forests
Aloysia_virgata	10	1.8030882521714373	31.857535469613552	Tropical Moist Broadleaf Forests
Alphitonia_excelsa	0	0.9498578328515623
Alphitonia_excelsa	10	0.392706461847	58.65629062950838
Alphitonia_incana	0	0.7009748109754375		Tropical Moist Broadleaf Forests
Alphitonia_incana	10	0.627750694767375	10.446041007688692	Tropical Moist Broadleaf Forests
Alphitonia_oblata	0	0.763241957292875
Alphitonia_oblata	10	0.3205748118555625	57.9982718727097
Alphitonia_petriei	0	0.1613895872113125		Temperate Broadleaf Forests
Alphitonia_petriei	0	0.1613895872113125		Tropical Moist Broadleaf Forests
Alphitonia_petriei	10	0.1317736783173125	18.35056982655452	Temperate Broadleaf Forests
Alphitonia_petriei	10	0.1317736783173125	18.35056982655452	Tropical Moist Broadleaf Forests
Alphitonia_pomaderroides	0	0.6008649167653125
Alphitonia_pomaderroides	10	0.120059342559875	80.01891286876912
Alphitonia_whitei	0	0.026850686541375		Tropical Moist Broadleaf Forests
Alphitonia_whitei	10	0.0227933835114375	15.11061187834241	Tropical Moist Broadleaf Forests
Alseis_blackiana	0	0.3018236127910625		Tropical Moist Broadleaf Forests
Alseis_blackiana	10	0.263927014155	12.555876024947196	Tropical Moist Broadleaf Forests
Alseis_floribunda	0	1.4881452951216876		Tropical Dry Broadleaf Forests
Alseis_floribunda	0	1.4881452951216876		Tropical Moist Broadleaf Forests
Alseis_floribunda	10	1.0560483891176877	29.03593536333203	Tropical Dry Broadleaf Forests
Alseis_floribunda	10	1.0560483891176877	29.03593536333203	Tropical Moist Broadleaf Forests
Alseis_pickelii	0	0.5744120811030625		Tropical Dry Broadleaf Forests
Alseis_pickelii	0	0.5744120811030625		Tropical Moist Broadleaf Forests
Alseis_pickelii	10	0.3254274688281875	43.3459915739832	Tropical Dry Broadleaf Forests
Alseis_pickelii	10	0.3254274688281875	43.3459915739832	Tropical Moist Broadleaf Forests
Alseis_yucatanensis	0	0.2304237183350625		Tropical Moist Broadleaf Forests
Alseis_yucatanensis	10	0.20800238472875	9.730479903856647	Tropical Moist Broadleaf Forests
Alstonia_actinophylla	0	0.5330674903711875
Alstonia_actinophylla	10	0.239807545326875	55.01366156096082
Alstonia_boonei	0	2.4570341353873126		Tropical Moist Broadleaf Forests
Alstonia_boonei	10	2.378388050141437	3.200854400562818	Tropical Moist Broadleaf Forests
Alstonia_congensis	0	1.4853444011665624		Tropical Moist Broadleaf Forests
Alstonia_congensis	10	1.45454538094925	2.073527203059683	Tropical Moist Broadleaf Forests
Alstonia_constricta	0	0.8379013391778125
Alstonia_constricta	10	0.1524975600036875	81.80005773074367
Alstonia_longifolia	0	0.4300669144698125		Tropical Coniferous Forests
Alstonia_longifolia	0	0.4300669144698125		Tropical Dry Broadleaf Forests
Alstonia_longifolia	0	0.4300669144698125		Tropical Moist Broadleaf Forests
Alstonia_longifolia	10	0.366138398896625	14.864783460964148	Tropical Coniferous Forests
Alstonia_longifolia	10	0.366138398896625	14.864783460964148	Tropical Dry Broadleaf Forests
Alstonia_longifolia	10	0.366138398896625	14.864783460964148	Tropical Moist Broadleaf Forests
Alstonia_macrophylla	0	0.2759674387815		Tropical Moist Broadleaf Forests
Alstonia_macrophylla	10	0.2411709732581875	12.608902585374565	Tropical Moist Broadleaf Forests
Alstonia_muelleriana	0	0.070636388310875		Tropical Moist Broadleaf Forests
Alstonia_muelleriana	10	0.0617300704535625	12.608682394851868	Tropical Moist Broadleaf Forests
Alstonia_scholaris	0	2.471354408492125		Tropical Moist Broadleaf Forests
Alstonia_scholaris	10	1.9598859792334373	20.695875407475683	Tropical Moist Broadleaf Forests
Alstonia_spectabilis	0	1.1644532385956874		Tropical Moist Broadleaf Forests
Alstonia_spectabilis	10	0.7541761124933125	35.233456570326766	Tropical Moist Broadleaf Forests
Alvaradoa_amorphoides	0	0.762926473777		Tropical Coniferous Forests
Alvaradoa_amorphoides	0	0.762926473777		Tropical Dry Broadleaf Forests
Alvaradoa_amorphoides	10	0.568818795811875	25.442514401703903	Tropical Coniferous Forests
Alvaradoa_amorphoides	10	0.568818795811875	25.442514401703903	Tropical Dry Broadleaf Forests
Alyxia_ilicifolia	0	0.096214234593		Temperate Broadleaf Forests
Alyxia_ilicifolia	0	0.096214234593		Tropical Moist Broadleaf Forests
Alyxia_ilicifolia	10	0.076478343713875	20.5124438838085	Temperate Broadleaf Forests
Alyxia_ilicifolia	10	0.076478343713875	20.5124438838085	Tropical Moist Broadleaf Forests
Alzatea_verticillata	0	0.547125753706875		Tropical Moist Broadleaf Forests
Alzatea_verticillata	10	0.529653819493	3.193403727662158	Tropical Moist Broadleaf Forests
Amaioua_glomerulata	0	3.711271587874188		Tropical Moist Broadleaf Forests
Amaioua_glomerulata	10	3.186438329434875	14.141602036188814	Tropical Moist Broadleaf Forests
Amaioua_guianensis	0	4.21063050901525		Tropical Moist Broadleaf Forests
Amaioua_guianensis	10	3.5161251073751876	16.4940951278693	Tropical Moist Broadleaf Forests
Amaioua_intermedia	0	0.9177177130278124		Tropical Moist Broadleaf Forests
Amaioua_intermedia	10	0.662836679748125	27.77335880755338	Tropical Moist Broadleaf Forests
Amanoa_guianensis	0	2.4663253942795		Tropical Moist Broadleaf Forests
Amanoa_guianensis	10	2.2695136997546874	7.979956537012754	Tropical Moist Broadleaf Forests
Amanoa_oblongifolia	0	2.5665649983991874		Tropical Moist Broadleaf Forests
Amanoa_oblongifolia	10	2.49160174386375	2.9207619749429057	Tropical Moist Broadleaf Forests
Amaracarpus_nematopodus	0	0.02098514743925		Tropical Moist Broadleaf Forests
Amaracarpus_nematopodus	10	0.0186177502325	11.28129889772464	Tropical Moist Broadleaf Forests
Ambavia_gerrardii	0	0.029507100952625		Tropical Moist Broadleaf Forests
Ambavia_gerrardii	10	0.027704262979625	6.109844460472544	Tropical Moist Broadleaf Forests
Ambelania_acida	0	1.728559787278125		Tropical Moist Broadleaf Forests
Ambelania_acida	10	1.6624551106145	3.8242632479445007	Tropical Moist Broadleaf Forests
Amblygonocarpus_andongensis	0	3.3115505613795
Amblygonocarpus_andongensis	10	2.6262251447805	20.695000843155256
Ambrosia_carduacea	0	0.247091461735125
Ambrosia_carduacea	10	0.0107213637568125	95.66097360000829
Amburana_cearensis	0	2.1102664930145627		Tropical Dry Broadleaf Forests
Amburana_cearensis	10	1.29806612698825	38.488047301839416	Tropical Dry Broadleaf Forests
Amelanchier_alnifolia	0	2.400107618949281		Temperate Conifer Forests
Amelanchier_alnifolia	10	1.6510259476506874	31.21033679425284	Temperate Conifer Forests
Amelanchier_arborea	0	1.5256268864569376		Temperate Broadleaf Forests
Amelanchier_arborea	10	1.3737111207990624	9.957596251510665	Temperate Broadleaf Forests
Amelanchier_asiatica	0	0.5520968687519375		Temperate Broadleaf Forests
Amelanchier_asiatica	0	0.5520968687519375		Tropical Moist Broadleaf Forests
Amelanchier_asiatica	10	0.4434553017933125	19.67799006073311	Temperate Broadleaf Forests
Amelanchier_asiatica	10	0.4434553017933125	19.67799006073311	Tropical Moist Broadleaf Forests
Amelanchier_bartramiana	0	1.813293382732125		Boreal Forests
Amelanchier_bartramiana	0	1.813293382732125		Temperate Broadleaf Forests
Amelanchier_bartramiana	10	1.7210733462325312	5.085775825235956	Boreal Forests
Amelanchier_bartramiana	10	1.7210733462325312	5.085775825235956	Temperate Broadleaf Forests
Amelanchier_canadensis	0	1.1856510530780624		Temperate Broadleaf Forests
Amelanchier_canadensis	10	1.0728125962825623	9.517003885971405	Temperate Broadleaf Forests
Amelanchier_cusickii	0	0.6207010271036875		Temperate Conifer Forests
Amelanchier_cusickii	10	0.3649170169655625	41.20889107138477	Temperate Conifer Forests
Amelanchier_interior	0	1.0698206874051877		Temperate Broadleaf Forests
Amelanchier_interior	10	0.887345864768875	17.056580115205932	Temperate Broadleaf Forests
Amelanchier_laevis	0	1.4991573309344688		Temperate Broadleaf Forests
Amelanchier_laevis	10	1.3333621973688436	11.05922174707841	Temperate Broadleaf Forests
Amelanchier_pallida	0	0.2987510135950625		Mediterranean Forests
Amelanchier_pallida	0	0.2987510135950625		Temperate Conifer Forests
Amelanchier_pallida	10	0.22274913958465625	25.439871515690257	Mediterranean Forests
Amelanchier_pallida	10	0.22274913958465625	25.439871515690257	Temperate Conifer Forests
Amelanchier_sanguinea	0	1.7602825137233125		Temperate Broadleaf Forests
Amelanchier_sanguinea	10	1.6149553313086875	8.255901043249708	Temperate Broadleaf Forests
Amelanchier_utahensis	0	1.4768636544655938		Temperate Conifer Forests
Amelanchier_utahensis	10	0.5542159112905625	62.47345449833643	Temperate Conifer Forests
Amesiodendron_chinense	0	0.121249447916625		Tropical Moist Broadleaf Forests
Amesiodendron_chinense	10	0.1055202239395	12.972614925175506	Tropical Moist Broadleaf Forests
Amorphospermum_antilogum	0	0.393983525317625		Temperate Broadleaf Forests
Amorphospermum_antilogum	10	0.1857943053010625	52.84211309311036	Temperate Broadleaf Forests
Ampelocera_edentula	0	2.1571205984015625		Tropical Moist Broadleaf Forests
Ampelocera_edentula	10	2.0928716227729374	2.978460067380283	Tropical Moist Broadleaf Forests
Ampelocera_hottlei	0	0.31383722463425		Tropical Moist Broadleaf Forests
Ampelocera_hottlei	10	0.2875244366470625	8.384215103180566	Tropical Moist Broadleaf Forests
Ampelocera_macrocarpa	0	0.4992385959204375		Tropical Moist Broadleaf Forests
Ampelocera_macrocarpa	10	0.46691928522125	6.473720374042983	Tropical Moist Broadleaf Forests
Ampelocera_ruizii	0	0.7755766911229375		Tropical Moist Broadleaf Forests
Ampelocera_ruizii	10	0.6994621371581875	9.813930051784524	Tropical Moist Broadleaf Forests
Ampelozizyphus_amazonicus	0	2.140294986996		Tropical Moist Broadleaf Forests
Ampelozizyphus_amazonicus	10	2.1020926264616877	1.7849109943452817	Tropical Moist Broadleaf Forests
Amphimas_ferrugineus	0	0.867445510948125		Tropical Moist Broadleaf Forests
Amphimas_ferrugineus	10	0.8633162919921875	0.4760205573517027	Tropical Moist Broadleaf Forests
Amphimas_pterocarpoides	0	1.249948039946375		Tropical Moist Broadleaf Forests
Amphimas_pterocarpoides	10	1.2300872342239375	1.5889305065264665	Tropical Moist Broadleaf Forests
Amphipterygium_adstringens	0	0.2369706261425625		Tropical Coniferous Forests
Amphipterygium_adstringens	0	0.2369706261425625		Tropical Dry Broadleaf Forests
Amphipterygium_adstringens	10	0.144038626871	39.21667456609337	Tropical Coniferous Forests
Amphipterygium_adstringens	10	0.144038626871	39.21667456609337	Tropical Dry Broadleaf Forests
Amphirrhox_longifolia	0	2.6047540828908127		Tropical Moist Broadleaf Forests
Amphirrhox_longifolia	10	2.516440878215	3.3904622803316897	Tropical Moist Broadleaf Forests
Amphitecna_apiculata	0	0.29918413862525		Tropical Moist Broadleaf Forests
Amphitecna_apiculata	10	0.2661305890499375	11.047895027855901	Tropical Moist Broadleaf Forests
Amphitecna_latifolia	0	1.223600067061		Tropical Moist Broadleaf Forests
Amphitecna_latifolia	10	0.976741509399625	20.174774773779774	Tropical Moist Broadleaf Forests
Amphitecna_sessilifolia	0	0.122367607207875		Tropical Moist Broadleaf Forests
Amphitecna_sessilifolia	10	0.1174270773859375	4.037449072240705	Tropical Moist Broadleaf Forests
Amyris_balsamifera	0	1.053091109879875		Tropical Dry Broadleaf Forests
Amyris_balsamifera	0	1.053091109879875		Tropical Moist Broadleaf Forests
Amyris_balsamifera	10	0.8262542902199375	21.54009444499181	Tropical Dry Broadleaf Forests
Amyris_balsamifera	10	0.8262542902199375	21.54009444499181	Tropical Moist Broadleaf Forests
Amyris_elemifera	0	0.72528607873275		Tropical Dry Broadleaf Forests
Amyris_elemifera	0	0.72528607873275		Tropical Moist Broadleaf Forests
Amyris_elemifera	10	0.5170483735193125	28.71111294143121	Tropical Dry Broadleaf Forests
Amyris_elemifera	10	0.5170483735193125	28.71111294143121	Tropical Moist Broadleaf Forests
Amyris_pinnata	0	0.4700780327915625		Tropical Moist Broadleaf Forests
Amyris_pinnata	10	0.421164041752375	10.405504539046703	Tropical Moist Broadleaf Forests
Anacardium_excelsum	0	0.7496410708535625		Tropical Moist Broadleaf Forests
Anacardium_excelsum	10	0.6176255596798125	17.610496050254213	Tropical Moist Broadleaf Forests
Anacardium_giganteum	0	3.140686478137625		Tropical Moist Broadleaf Forests
Anacardium_giganteum	10	3.034734129718625	3.3735410763390803	Tropical Moist Broadleaf Forests
Anacardium_humile	0	2.748610110185875		Tropical Moist Broadleaf Forests
Anacardium_humile	10	1.710022470418625	37.7859208157033	Tropical Moist Broadleaf Forests
Anacardium_occidentale	0	3.5231206214139372		Tropical Dry Broadleaf Forests
Anacardium_occidentale	0	3.5231206214139372		Tropical Moist Broadleaf Forests
Anacardium_occidentale	10	2.5050416650303124	28.897079202898198	Tropical Dry Broadleaf Forests
Anacardium_occidentale	10	2.5050416650303124	28.897079202898198	Tropical Moist Broadleaf Forests
Anacolosa_pervilleana	0	0.2713327675953125		Tropical Dry Broadleaf Forests
Anacolosa_pervilleana	10	0.1633384650695	39.80142298437168	Tropical Dry Broadleaf Forests
Anadenanthera_colubrina	0	2.895260074635		Tropical Dry Broadleaf Forests
Anadenanthera_colubrina	0	2.895260074635		Tropical Moist Broadleaf Forests
Anadenanthera_colubrina	10	1.822909614585	37.03813931759444	Tropical Dry Broadleaf Forests
Anadenanthera_colubrina	10	1.822909614585	37.03813931759444	Tropical Moist Broadleaf Forests
Anadenanthera_peregrina	0	2.886399761632437		Tropical Moist Broadleaf Forests
Anadenanthera_peregrina	10	1.799023343452875	37.67241227752124	Tropical Moist Broadleaf Forests
Anagyris_foetida	0	0.576299311271		Mediterranean Forests
Anagyris_foetida	10	0.1811111300845625	68.57342590170188	Mediterranean Forests
Anaxagorea_acuminata	0	2.1936779412019374		Tropical Moist Broadleaf Forests
Anaxagorea_acuminata	10	2.1365218650795623	2.605490762744253	Tropical Moist Broadleaf Forests
Anaxagorea_brachycarpa	0	1.048041842799625		Tropical Moist Broadleaf Forests
Anaxagorea_brachycarpa	10	1.0357276733109375	1.1749692603677602	Tropical Moist Broadleaf Forests
Anaxagorea_brevipes	0	2.464898914979937		Tropical Moist Broadleaf Forests
Anaxagorea_brevipes	10	2.407597888112625	2.3246805992357906	Tropical Moist Broadleaf Forests
Anaxagorea_crassipetala	0	0.4245468544365		Tropical Moist Broadleaf Forests
Anaxagorea_crassipetala	10	0.4115538192986875	3.0604478638896353	Tropical Moist Broadleaf Forests
Anaxagorea_dolichocarpa	0	2.3583833535906873		Tropical Moist Broadleaf Forests
Anaxagorea_dolichocarpa	10	2.259661353099	4.186003108501481	Tropical Moist Broadleaf Forests
Anaxagorea_javanica	0	1.912149953643		Tropical Moist Broadleaf Forests
Anaxagorea_javanica	10	1.819616156164625	4.83925422805261	Tropical Moist Broadleaf Forests
Anaxagorea_rufa	0	1.1399267609254375		Tropical Moist Broadleaf Forests
Anaxagorea_rufa	10	1.1310059340398124	0.7825789508075616	Tropical Moist Broadleaf Forests
Ancistrocarpus_densispinosus	0	1.0476013429756876		Tropical Moist Broadleaf Forests
Ancistrocarpus_densispinosus	10	1.0281605078851876	1.8557474387421848	Tropical Moist Broadleaf Forests
Andira_anthelmia	0	0.935466671827125		Tropical Moist Broadleaf Forests
Andira_anthelmia	10	0.6364861837435	31.96057081324612	Tropical Moist Broadleaf Forests
Andira_cujabensis	0	1.550051483148125		Tropical Moist Broadleaf Forests
Andira_cujabensis	10	1.094717367886875	29.375418830378138	Tropical Moist Broadleaf Forests
Andira_fraxinifolia	0	1.6997647515636876		Tropical Moist Broadleaf Forests
Andira_fraxinifolia	10	1.1170294506736875	34.28329128215634	Tropical Moist Broadleaf Forests
Andira_humilis	0	1.6389986501378124		Tropical Moist Broadleaf Forests
Andira_humilis	10	0.9565297732698124	41.63938004528654	Tropical Moist Broadleaf Forests
Andira_inermis	0	2.250918150927625		Tropical Moist Broadleaf Forests
Andira_inermis	10	1.9316404767753126	14.184330692821291	Tropical Moist Broadleaf Forests
Andira_legalis	0	0.5787006361154375		Tropical Moist Broadleaf Forests
Andira_legalis	10	0.4337400386009375	25.049324031775157	Tropical Moist Broadleaf Forests
Andira_nitida	0	0.3705017814136875		Tropical Dry Broadleaf Forests
Andira_nitida	0	0.3705017814136875		Tropical Moist Broadleaf Forests
Andira_nitida	10	0.270324039022375	27.038396956979284	Tropical Dry Broadleaf Forests
Andira_nitida	10	0.270324039022375	27.038396956979284	Tropical Moist Broadleaf Forests
Andira_ormosioides	0	0.6360702809875625		Tropical Moist Broadleaf Forests
Andira_ormosioides	10	0.4612949297669375	27.47736475743983	Tropical Moist Broadleaf Forests
Andira_surinamensis	0	3.096357422678937		Tropical Moist Broadleaf Forests
Andira_surinamensis	10	2.6103000367230624	15.697715722216032	Tropical Moist Broadleaf Forests
Andira_vermifuga	0	2.711171218590375		Tropical Moist Broadleaf Forests
Andira_vermifuga	10	1.7261147808134376	36.3332433976302	Tropical Moist Broadleaf Forests
Androcalva_fraseri	0	0.1246814061323125		Temperate Broadleaf Forests
Androcalva_fraseri	10	0.1034357333370625	17.03996887290795	Temperate Broadleaf Forests
Angelesia_splendens	0	0.6611592278460625		Tropical Moist Broadleaf Forests
Angelesia_splendens	10	0.6146935493965	7.027910447675254	Tropical Moist Broadleaf Forests
Angophora_bakeri	0	0.0720994554084375		Temperate Broadleaf Forests
Angophora_bakeri	10	0.05697520603775	20.97692594903785	Temperate Broadleaf Forests
Angophora_costata	0	0.084627407637625		Temperate Broadleaf Forests
Angophora_costata	10	0.0678464134235625	19.82926652547222	Temperate Broadleaf Forests
Angophora_floribunda	0	0.289963195635125		Temperate Broadleaf Forests
Angophora_floribunda	10	0.1642153035934375	43.36684583926378	Temperate Broadleaf Forests
Angophora_hispida	0	0.0216351594306875		Temperate Broadleaf Forests
Angophora_hispida	10	0.0167869541716875	22.408918568555876	Temperate Broadleaf Forests
Angophora_inopina	0	0.011634117731375		Temperate Broadleaf Forests
Angophora_inopina	10	0.00830720433125	28.59618130864318	Temperate Broadleaf Forests
Angophora_leiocarpa	0	0.329188681466125		Temperate Broadleaf Forests
Angophora_leiocarpa	10	0.14589326140125	55.6809606115625	Temperate Broadleaf Forests
Angophora_melanoxylon	0	0.20701596475725
Angophora_melanoxylon	10	0.0017594609619375	99.15008440822395
Angophora_robur	0	0.0261177395475625		Temperate Broadleaf Forests
Angophora_robur	10	0.021509926987	17.64246309360466	Temperate Broadleaf Forests
Angophora_subvelutina	0	0.14509488090275		Temperate Broadleaf Forests
Angophora_subvelutina	10	0.099004286554375	31.76583078714353	Temperate Broadleaf Forests
Angophora_woodsiana	0	0.0614178529934375		Temperate Broadleaf Forests
Angophora_woodsiana	10	0.047565007130375	22.555079977384878	Temperate Broadleaf Forests
Angylocalyx_oligophyllus	0	0.6250451870123125		Tropical Moist Broadleaf Forests
Angylocalyx_oligophyllus	10	0.611607191769375	2.1499238010567723	Tropical Moist Broadleaf Forests
Angylocalyx_pynaertii	0	0.9716440467629376		Tropical Moist Broadleaf Forests
Angylocalyx_pynaertii	10	0.967616258862625	0.41453327622717495	Tropical Moist Broadleaf Forests
Aniba_canelilla	0	1.417075792892125		Tropical Moist Broadleaf Forests
Aniba_canelilla	10	1.3108389231205	7.496908090907766	Tropical Moist Broadleaf Forests
Aniba_citrifolia	0	1.7863688270906875		Tropical Moist Broadleaf Forests
Aniba_citrifolia	10	1.7039064117684375	4.616203220280653	Tropical Moist Broadleaf Forests
Aniba_firmula	0	0.842366010167375		Tropical Moist Broadleaf Forests
Aniba_firmula	10	0.660773969348	21.557379883275843	Tropical Moist Broadleaf Forests
Aniba_guianensis	0	2.7389213142553124		Tropical Moist Broadleaf Forests
Aniba_guianensis	10	2.630323071594875	3.9650004582174176	Tropical Moist Broadleaf Forests
Aniba_heringeri	0	2.089311642746875		Tropical Moist Broadleaf Forests
Aniba_heringeri	10	1.2868206825998125	38.40934706571614	Tropical Moist Broadleaf Forests
Aniba_hostmanniana	0	2.327937183035875		Tropical Moist Broadleaf Forests
Aniba_hostmanniana	10	2.26643380538425	2.641968954309064	Tropical Moist Broadleaf Forests
Aniba_megaphylla	0	2.449870831065375		Tropical Moist Broadleaf Forests
Aniba_megaphylla	10	2.392875272543437	2.326471983714839	Tropical Moist Broadleaf Forests
Aniba_muca	0	0.6301542806724375		Tropical Moist Broadleaf Forests
Aniba_muca	10	0.5825978467120625	7.546792177564441	Tropical Moist Broadleaf Forests
Aniba_panurensis	0	3.0689215020455		Tropical Moist Broadleaf Forests
Aniba_panurensis	10	2.8889294754750625	5.864992846850896	Tropical Moist Broadleaf Forests
Aniba_perutilis	0	0.8340539359021875		Tropical Moist Broadleaf Forests
Aniba_perutilis	10	0.80516775033425	3.4633474316851647	Tropical Moist Broadleaf Forests
Aniba_puchury-minor	0	1.5115437051018126		Tropical Moist Broadleaf Forests
Aniba_puchury-minor	10	1.427362903951625	5.569193987977826	Tropical Moist Broadleaf Forests
Aniba_taubertiana	0	2.053614362830625		Tropical Moist Broadleaf Forests
Aniba_taubertiana	10	1.9579004084049372	4.660755989929839	Tropical Moist Broadleaf Forests
Aniba_williamsii	0	2.5046261655835624		Tropical Moist Broadleaf Forests
Aniba_williamsii	10	2.472026798784625	1.301566167713574	Tropical Moist Broadleaf Forests
Anisocapparis_speciosa	0	1.1279452332180624
Anisocapparis_speciosa	10	0.8762452572775625	22.3149110903543
Anisophyllea_polyneura	0	0.2733383645531875		Tropical Moist Broadleaf Forests
Anisophyllea_polyneura	10	0.2711827209301875	0.7886355896376784	Tropical Moist Broadleaf Forests
Anisophyllea_purpurascens	0	0.256180014583375		Tropical Moist Broadleaf Forests
Anisophyllea_purpurascens	10	0.2539819488664375	0.858016079244976	Tropical Moist Broadleaf Forests
Anisoptera_thurifera	0	0.329991791303625		Tropical Moist Broadleaf Forests
Anisoptera_thurifera	10	0.311302492566	5.663564740138952	Tropical Moist Broadleaf Forests
Annea_afzelii	0	0.5987918623168125		Tropical Moist Broadleaf Forests
Annea_afzelii	10	0.585740621691375	2.1795955233827584	Tropical Moist Broadleaf Forests
Anneslea_fragrans	0	1.5832034970678126		Tropical Moist Broadleaf Forests
Anneslea_fragrans	10	1.363780182181625	13.859451125049475	Tropical Moist Broadleaf Forests
Annickia_affinis	0	1.24475815329		Tropical Moist Broadleaf Forests
Annickia_affinis	10	1.2335542799675	0.9000843491474484	Tropical Moist Broadleaf Forests
Annickia_chlorantha	0	0.43129093423825		Tropical Moist Broadleaf Forests
Annickia_chlorantha	10	0.4257487642664375	1.28501888907104	Tropical Moist Broadleaf Forests
Annickia_polycarpa	0	0.5533123952896875		Tropical Moist Broadleaf Forests
Annickia_polycarpa	10	0.5416062416191875	2.1156499963047537	Tropical Moist Broadleaf Forests
Annona_ambotay	0	2.3915174347293124		Tropical Moist Broadleaf Forests
Annona_ambotay	10	2.3442597986575624	1.9760523333629294	Tropical Moist Broadleaf Forests
Annona_cacans	0	1.4042642797039375		Tropical Moist Broadleaf Forests
Annona_cacans	10	0.991865054918125	29.367636188307728	Tropical Moist Broadleaf Forests
Annona_cherimola	0	1.496823015289875		Tropical Moist Broadleaf Forests
Annona_cherimola	10	1.1411246587395	23.763554736729546	Tropical Moist Broadleaf Forests
Annona_coriacea	0	2.79124624999925		Tropical Moist Broadleaf Forests
Annona_coriacea	10	1.7381165367219376	37.72973141576439	Tropical Moist Broadleaf Forests
Annona_crassiflora	0	2.191678935451125		Tropical Moist Broadleaf Forests
Annona_crassiflora	10	1.3196029269134375	39.79031757031435	Tropical Moist Broadleaf Forests
Annona_cuspidata	0	2.359962037286		Tropical Moist Broadleaf Forests
Annona_cuspidata	10	2.296725223455625	2.679569113031093	Tropical Moist Broadleaf Forests
Annona_dioica	0	2.230567765144		Tropical Moist Broadleaf Forests
Annona_dioica	10	1.4110348252954374	36.74100167029247	Tropical Moist Broadleaf Forests
Annona_dolabripetala	0	0.898007893135625		Tropical Moist Broadleaf Forests
Annona_dolabripetala	10	0.6626828502955625	26.205231005082226	Tropical Moist Broadleaf Forests
Annona_edulis	0	1.7553281792176876		Tropical Moist Broadleaf Forests
Annona_edulis	10	1.6654343379606875	5.121198549724397	Tropical Moist Broadleaf Forests
Annona_emarginata	0	1.6205051528628125		Tropical Moist Broadleaf Forests
Annona_emarginata	10	1.1311804243535626	30.195814412857644	Tropical Moist Broadleaf Forests
Annona_exsucca	0	3.5271268526130624		Tropical Moist Broadleaf Forests
Annona_exsucca	10	3.077421673522125	12.749900921702732	Tropical Moist Broadleaf Forests
Annona_foetida	0	2.141890717711125		Tropical Moist Broadleaf Forests
Annona_foetida	10	2.0987782307361873	2.0128238391643407	Tropical Moist Broadleaf Forests
Annona_glabra	0	2.0172814914931876		Tropical Moist Broadleaf Forests
Annona_glabra	10	1.5780902562440624	21.771440282438547	Tropical Moist Broadleaf Forests
Annona_holosericea	0	0.1563498570399375		Tropical Coniferous Forests
Annona_holosericea	0	0.1563498570399375		Tropical Dry Broadleaf Forests
Annona_holosericea	10	0.124753858384125	20.208524173924715	Tropical Coniferous Forests
Annona_holosericea	10	0.124753858384125	20.208524173924715	Tropical Dry Broadleaf Forests
Annona_hypoglauca	0	2.1037267384455625		Tropical Moist Broadleaf Forests
Annona_hypoglauca	10	2.056375796643875	2.2508123767383807	Tropical Moist Broadleaf Forests
Annona_leptopetala	0	1.0880645380591876		Tropical Dry Broadleaf Forests
Annona_leptopetala	10	0.54982351659825	49.46774778828964	Tropical Dry Broadleaf Forests
Annona_montana	0	3.98308965858225		Tropical Moist Broadleaf Forests
Annona_montana	10	3.0266810191813125	24.01172761301497	Tropical Moist Broadleaf Forests
Annona_monticola	0	1.1804594225236875		Tropical Moist Broadleaf Forests
Annona_monticola	10	0.7179255951158126	39.18252661485224	Tropical Moist Broadleaf Forests
Annona_mucosa	0	3.404418592771625		Tropical Moist Broadleaf Forests
Annona_mucosa	10	3.04321787043325	10.609762357228576	Tropical Moist Broadleaf Forests
Annona_muricata	0	2.155799693500937		Tropical Dry Broadleaf Forests
Annona_muricata	0	2.155799693500937		Tropical Moist Broadleaf Forests
Annona_muricata	10	1.7329938586521876	19.61248237131572	Tropical Dry Broadleaf Forests
Annona_muricata	10	1.7329938586521876	19.61248237131572	Tropical Moist Broadleaf Forests
Annona_neosalicifolia	0	1.2938440791781876		Tropical Moist Broadleaf Forests
Annona_neosalicifolia	10	0.8666963781415	33.01384671544035	Tropical Moist Broadleaf Forests
Annona_neosericea	0	0.15056020466325		Tropical Moist Broadleaf Forests
Annona_neosericea	10	0.13182768402025	12.441880432414422	Tropical Moist Broadleaf Forests
Annona_nutans	0	1.0489491340053123		Tropical Moist Broadleaf Forests
Annona_nutans	10	0.7506885560534375	28.434227007080437	Tropical Moist Broadleaf Forests
Annona_paludosa	0	0.6426320589981875		Tropical Moist Broadleaf Forests
Annona_paludosa	10	0.55352525386475	13.86591345479215	Tropical Moist Broadleaf Forests
Annona_papilionella	0	2.0139063285925625		Tropical Moist Broadleaf Forests
Annona_papilionella	10	1.8977742191475	5.766509980939503	Tropical Moist Broadleaf Forests
Annona_purpurea	0	0.7848612120770625		Tropical Dry Broadleaf Forests
Annona_purpurea	0	0.7848612120770625		Tropical Moist Broadleaf Forests
Annona_purpurea	10	0.6260047113835625	20.24007534696497	Tropical Dry Broadleaf Forests
Annona_purpurea	10	0.6260047113835625	20.24007534696497	Tropical Moist Broadleaf Forests
Annona_quinduensis	0	0.303526658113375		Tropical Moist Broadleaf Forests
Annona_quinduensis	10	0.278277683963	8.318535942547712	Tropical Moist Broadleaf Forests
Annona_rensoniana	0	0.792110006438		Tropical Moist Broadleaf Forests
Annona_rensoniana	10	0.7186005610329375	9.28020663892677	Tropical Moist Broadleaf Forests
Annona_reticulata	0	1.504982205405		Tropical Dry Broadleaf Forests
Annona_reticulata	0	1.504982205405		Tropical Moist Broadleaf Forests
Annona_reticulata	10	1.19181811887375	20.808490984581155	Tropical Dry Broadleaf Forests
Annona_reticulata	10	1.19181811887375	20.808490984581155	Tropical Moist Broadleaf Forests
Annona_salzmannii	0	0.186387836800625		Tropical Moist Broadleaf Forests
Annona_salzmannii	10	0.1432162152268125	23.162252599128692	Tropical Moist Broadleaf Forests
Annona_senegalensis	0	2.774653142666937
Annona_senegalensis	10	2.0685966947171877	25.44665627182154
Annona_sericea	0	2.4999206858638123		Tropical Moist Broadleaf Forests
Annona_sericea	10	2.40787365840975	3.6819979119560315	Tropical Moist Broadleaf Forests
Annona_squamosa	0	1.09790191321975		Tropical Dry Broadleaf Forests
Annona_squamosa	0	1.09790191321975		Tropical Moist Broadleaf Forests
Annona_squamosa	10	0.7874040062358125	28.281024310574267	Tropical Dry Broadleaf Forests
Annona_squamosa	10	0.7874040062358125	28.281024310574267	Tropical Moist Broadleaf Forests
Annona_sylvatica	0	1.7217411529368125		Tropical Moist Broadleaf Forests
Annona_sylvatica	10	1.2242133706335	28.896781694197657	Tropical Moist Broadleaf Forests
Annona_tomentosa	0	2.1003441304613126
Annona_tomentosa	10	1.35836543946475	35.32652960225127
Annona_vepretorum	0	0.8776961109839375		Tropical Dry Broadleaf Forests
Annona_vepretorum	10	0.4037272763880625	54.00147370648985	Tropical Dry Broadleaf Forests
Anodopetalum_biglandulosum	0	0.0451224390461875		Temperate Broadleaf Forests
Anodopetalum_biglandulosum	10	0.0434126178634375	3.7892924648860884	Temperate Broadleaf Forests
Anogeissus_latifolia	0	0.2420955329374375		Tropical Dry Broadleaf Forests
Anogeissus_latifolia	0	0.2420955329374375		Tropical Moist Broadleaf Forests
Anogeissus_latifolia	10	0.123889307471625	48.82627284839636	Tropical Dry Broadleaf Forests
Anogeissus_latifolia	10	0.123889307471625	48.82627284839636	Tropical Moist Broadleaf Forests
Anogeissus_leiocarpa	0	3.649214789427
Anogeissus_leiocarpa	10	1.758180035623875	51.82031924462455
Anonidium_mannii	0	1.1817806590628126		Tropical Moist Broadleaf Forests
Anonidium_mannii	10	1.1737914412654376	0.6760322007394137	Tropical Moist Broadleaf Forests
Anopyxis_klaineana	0	1.419550460965		Tropical Moist Broadleaf Forests
Anopyxis_klaineana	10	1.40340994672975	1.1370158848934295	Tropical Moist Broadleaf Forests
Anthocarapa_nitidula	0	0.2179151311441875		Temperate Broadleaf Forests
Anthocarapa_nitidula	0	0.2179151311441875		Tropical Moist Broadleaf Forests
Anthocarapa_nitidula	10	0.1858870945494375	14.697481733637886	Temperate Broadleaf Forests
Anthocarapa_nitidula	10	0.1858870945494375	14.697481733637886	Tropical Moist Broadleaf Forests
Anthocleista_djalonensis	0	0.990856579029625		Tropical Moist Broadleaf Forests
Anthocleista_djalonensis	10	0.87597416643375	11.594252390026284	Tropical Moist Broadleaf Forests
Anthocleista_grandiflora	0	0.780506097696625		Tropical Moist Broadleaf Forests
Anthocleista_grandiflora	10	0.6938827434831875	11.098357138922339	Tropical Moist Broadleaf Forests
Anthocleista_madagascariensis	0	0.1523878174158125		Tropical Moist Broadleaf Forests
Anthocleista_madagascariensis	10	0.147715383203	3.066146816751811	Tropical Moist Broadleaf Forests
Anthocleista_nobilis	0	1.06103295750225		Tropical Moist Broadleaf Forests
Anthocleista_nobilis	10	1.0355207513170623	2.4044687777885088	Tropical Moist Broadleaf Forests
Anthocleista_schweinfurthii	0	1.94202017330475		Tropical Moist Broadleaf Forests
Anthocleista_schweinfurthii	10	1.8820364059053125	3.0887303965212	Tropical Moist Broadleaf Forests
Anthocleista_vogelii	0	1.4157119912839375		Tropical Moist Broadleaf Forests
Anthocleista_vogelii	10	1.362004980635125	3.793639594738792	Tropical Moist Broadleaf Forests
Anthodon_decussatum	0	3.387953740239875		Tropical Moist Broadleaf Forests
Anthodon_decussatum	10	2.9332644833225623	13.420763439500789	Tropical Moist Broadleaf Forests
Anthonotha_crassifolia	0	1.35936689195975		Tropical Moist Broadleaf Forests
Anthonotha_crassifolia	10	1.2904138370265	5.072438893508931	Tropical Moist Broadleaf Forests
Anthonotha_fragrans	0	1.0658686304133125		Tropical Moist Broadleaf Forests
Anthonotha_fragrans	10	1.0545415317136877	1.062710579561056	Tropical Moist Broadleaf Forests
Anthonotha_macrophylla	0	1.7176851455220625		Tropical Moist Broadleaf Forests
Anthonotha_macrophylla	10	1.69436214018375	1.3578160933110865	Tropical Moist Broadleaf Forests
Anthonotha_pynaertii	0	2.093797952061437		Tropical Moist Broadleaf Forests
Anthonotha_pynaertii	10	2.06843185014775	1.2114875692142704	Tropical Moist Broadleaf Forests
Anthonotha_sassandraensis	0	0.08317160256175		Tropical Moist Broadleaf Forests
Anthonotha_sassandraensis	10	0.0825614957996875	0.7335517691985416	Tropical Moist Broadleaf Forests
Anthopterus_wardii	0	0.2943906252805625		Tropical Moist Broadleaf Forests
Anthopterus_wardii	10	0.2891982387403125	1.7637744188699997	Tropical Moist Broadleaf Forests
Anthostema_aubryanum	0	0.333564479705375		Tropical Moist Broadleaf Forests
Anthostema_aubryanum	10	0.3228933391505	3.1991237689038172	Tropical Moist Broadleaf Forests
Antiaris_toxicaria	0	2.576688517425125		Tropical Moist Broadleaf Forests
Antiaris_toxicaria	10	2.2906308176495624	11.10175707467424	Tropical Moist Broadleaf Forests
Antidesma_bunius	0	4.1547952531604375		Tropical Moist Broadleaf Forests
Antidesma_bunius	10	3.2528764788015625	21.707899412680092	Tropical Moist Broadleaf Forests
Antidesma_erostre	0	0.0656497902346875		Tropical Moist Broadleaf Forests
Antidesma_erostre	10	0.0534587991751875	18.569733453708153	Tropical Moist Broadleaf Forests
Antidesma_excavatum	0	0.674593007418875		Tropical Moist Broadleaf Forests
Antidesma_excavatum	10	0.646605898983125	4.1487397776081565	Tropical Moist Broadleaf Forests
Antidesma_ghaesembilla	0	1.6085808574380625		Tropical Moist Broadleaf Forests
Antidesma_ghaesembilla	10	0.7193654461055	55.27949727990601	Tropical Moist Broadleaf Forests
Antidesma_japonicum	0	1.5656531925013124		Tropical Moist Broadleaf Forests
Antidesma_japonicum	10	1.128759202899125	27.904902036714702	Tropical Moist Broadleaf Forests
Antidesma_laciniatum	0	1.893743711029		Tropical Moist Broadleaf Forests
Antidesma_laciniatum	10	1.861767917175875	1.6884963718638772	Tropical Moist Broadleaf Forests
Antidesma_leucopodum	0	0.3950727763925		Tropical Moist Broadleaf Forests
Antidesma_leucopodum	10	0.392267273006875	0.7101231857185155	Tropical Moist Broadleaf Forests
Antidesma_madagascariense	0	0.34293758213575		Tropical Dry Broadleaf Forests
Antidesma_madagascariense	0	0.34293758213575		Tropical Moist Broadleaf Forests
Antidesma_madagascariense	10	0.2758125221599375	19.57355025301409	Tropical Dry Broadleaf Forests
Antidesma_madagascariense	10	0.2758125221599375	19.57355025301409	Tropical Moist Broadleaf Forests
Antidesma_membranaceum	0	3.44729206293525		Tropical Moist Broadleaf Forests
Antidesma_membranaceum	10	3.2060828398193126	6.997063744884912	Tropical Moist Broadleaf Forests
Antidesma_montanum	0	3.8402487774255625		Tropical Moist Broadleaf Forests
Antidesma_montanum	10	3.2765645783290624	14.678325071283126	Tropical Moist Broadleaf Forests
Antidesma_neurocarpum	0	1.0310436158995		Tropical Moist Broadleaf Forests
Antidesma_neurocarpum	10	1.017359307260875	1.3272288802919974	Tropical Moist Broadleaf Forests
Antidesma_parvifolium	0	0.756554900965125
Antidesma_parvifolium	10	0.210425526610625	72.18635074041705
Antidesma_stipulare	0	0.0172963089279375		Tropical Moist Broadleaf Forests
Antidesma_stipulare	10	0.0170451324631875	1.452196915518158	Tropical Moist Broadleaf Forests
Antidesma_tomentosum	0	0.9765093318328124		Tropical Moist Broadleaf Forests
Antidesma_tomentosum	10	0.9581286029135624	1.882289121062584	Tropical Moist Broadleaf Forests
Antidesma_velutinosum	0	1.0854492529135624		Tropical Moist Broadleaf Forests
Antidesma_velutinosum	10	1.0046741075891876	7.441632587387957	Tropical Moist Broadleaf Forests
Antidesma_venosum	0	4.3896428086145
Antidesma_venosum	10	3.61724870887025	17.595830308298815
Antidesma_vogelianum	0	1.6742011279985625		Tropical Moist Broadleaf Forests
Antidesma_vogelianum	10	1.6292789757716875	2.683199256983997	Tropical Moist Broadleaf Forests
Antirhea_borbonica	0	0.1651913393320625		Tropical Moist Broadleaf Forests
Antirhea_borbonica	10	0.15822936900725	4.214488697145171	Tropical Moist Broadleaf Forests
Antirhea_ovatifolia	0	0.1410540538163125
Antirhea_ovatifolia	10	0.111751312583625	20.77412200492087
Antirhea_tenuiflora	0	0.050760173099375		Tropical Moist Broadleaf Forests
Antirhea_tenuiflora	10	0.041772954603625	17.70525580784644	Tropical Moist Broadleaf Forests
Antonia_ovata	0	2.85482398295225		Tropical Moist Broadleaf Forests
Antonia_ovata	10	1.974310507033	30.843004023270367	Tropical Moist Broadleaf Forests
Aoranthe_cladantha	0	1.0815881229628124		Tropical Moist Broadleaf Forests
Aoranthe_cladantha	10	1.0746875757945624	0.638001381648607	Tropical Moist Broadleaf Forests
Aparisthmium_cordatum	0	3.2065339296911874		Tropical Moist Broadleaf Forests
Aparisthmium_cordatum	10	2.9991845762845624	6.466463725415622	Tropical Moist Broadleaf Forests
Apeiba_albiflora	0	0.733706365451125		Tropical Moist Broadleaf Forests
Apeiba_albiflora	10	0.679095690661125	7.443124029109683	Tropical Moist Broadleaf Forests
Apeiba_glabra	0	2.6759826766225623		Tropical Moist Broadleaf Forests
Apeiba_glabra	10	2.550990354630625	4.670894288063707	Tropical Moist Broadleaf Forests
Apeiba_membranacea	0	1.47806340562875		Tropical Moist Broadleaf Forests
Apeiba_membranacea	10	1.416506162566375	4.16472276006246	Tropical Moist Broadleaf Forests
Apeiba_tibourbou	0	4.390031954960813		Tropical Moist Broadleaf Forests
Apeiba_tibourbou	10	3.466796414493937	21.030269254045038	Tropical Moist Broadleaf Forests
Aphanamixis_polystachya	0	2.025894530622		Tropical Moist Broadleaf Forests
Aphanamixis_polystachya	10	1.86106713643725	8.136030365516802	Tropical Moist Broadleaf Forests
Aphananthe_aspera	0	0.462201682478		Temperate Broadleaf Forests
Aphananthe_aspera	0	0.462201682478		Tropical Moist Broadleaf Forests
Aphananthe_aspera	10	0.38559775258725	16.573702086079322	Temperate Broadleaf Forests
Aphananthe_aspera	10	0.38559775258725	16.573702086079322	Tropical Moist Broadleaf Forests
Aphananthe_cuspidata	0	0.1520723949008125		Tropical Moist Broadleaf Forests
Aphananthe_cuspidata	10	0.1022294660423125	32.77579003803385	Tropical Moist Broadleaf Forests
Aphananthe_monoica	0	0.618789316238375		Tropical Coniferous Forests
Aphananthe_monoica	0	0.618789316238375		Tropical Dry Broadleaf Forests
Aphananthe_monoica	0	0.618789316238375		Tropical Moist Broadleaf Forests
Aphananthe_monoica	10	0.5006102746341875	19.098429546682993	Tropical Coniferous Forests
Aphananthe_monoica	10	0.5006102746341875	19.098429546682993	Tropical Dry Broadleaf Forests
Aphananthe_monoica	10	0.5006102746341875	19.098429546682993	Tropical Moist Broadleaf Forests
Aphananthe_philippinensis	0	0.24190097096275		Temperate Broadleaf Forests
Aphananthe_philippinensis	10	0.162165844264	32.96188782600146	Temperate Broadleaf Forests
Aphanocalyx_microphyllus	0	0.86578587316075		Tropical Moist Broadleaf Forests
Aphanocalyx_microphyllus	10	0.8635170552908125	0.2620530018184013	Tropical Moist Broadleaf Forests
Aphelandra_pulcherrima	0	1.661651348905875		Tropical Moist Broadleaf Forests
Aphelandra_pulcherrima	10	1.409188866685375	15.193468978118403	Tropical Moist Broadleaf Forests
Aphloia_theiformis	0	0.5494324761066876		Tropical Moist Broadleaf Forests
Aphloia_theiformis	10	0.4630972545620625	15.713527193805817	Tropical Moist Broadleaf Forests
Apodocephala_pauciflora	0	0.133565882206375		Tropical Moist Broadleaf Forests
Apodocephala_pauciflora	10	0.122423216878125	8.342448793198002	Tropical Moist Broadleaf Forests
Apodytes_brachystylis	0	0.0375757014511875		Tropical Moist Broadleaf Forests
Apodytes_brachystylis	10	0.029588765534	21.255587011630055	Tropical Moist Broadleaf Forests
Apodytes_dimidiata	0	2.367006880252125		Tropical Moist Broadleaf Forests
Apodytes_dimidiata	10	1.782984685774	24.673447270077943	Tropical Moist Broadleaf Forests
Apollonias_barbujana	0	0.019022496883375		Mediterranean Forests
Apollonias_barbujana	10	0.0050415754030625	73.49677366766367	Mediterranean Forests
Apophyllum_anomalum	0	0.634241219767375
Apophyllum_anomalum	10	0.056319230294875	91.12021916274512
Apoplanesia_paniculata	0	0.26501875608125		Tropical Dry Broadleaf Forests
Apoplanesia_paniculata	10	0.20068619176325	24.27472125719163	Tropical Dry Broadleaf Forests
Aporosa_cardiosperma	0	0.092346608029625		Tropical Moist Broadleaf Forests
Aporosa_cardiosperma	10	0.0740333784769375	19.830971535860385	Tropical Moist Broadleaf Forests
Aporosa_lucida	0	0.4485003058259375		Tropical Moist Broadleaf Forests
Aporosa_lucida	10	0.4392934317964375	2.052813322511568	Tropical Moist Broadleaf Forests
Aporosa_nitida	0	1.0011336016875623		Tropical Moist Broadleaf Forests
Aporosa_nitida	10	0.9827840324073124	1.8328791731012757	Tropical Moist Broadleaf Forests
Aporosa_octandra	0	2.408173655267375		Tropical Moist Broadleaf Forests
Aporosa_octandra	10	2.0156023603999373	16.301619030204506	Tropical Moist Broadleaf Forests
Aporrhiza_urophylla	0	0.7572405026470626		Tropical Moist Broadleaf Forests
Aporrhiza_urophylla	10	0.7440157733923125	1.746437123809514	Tropical Moist Broadleaf Forests
Appunia_guatemalensis	0	0.2908347724471875		Tropical Moist Broadleaf Forests
Appunia_guatemalensis	10	0.2663111961775625	8.432133497406411	Tropical Moist Broadleaf Forests
Appunia_tenuiflora	0	1.1221897539744374		Tropical Moist Broadleaf Forests
Appunia_tenuiflora	10	0.9244859468451876	17.617680648842693	Tropical Moist Broadleaf Forests
Aptandra_tubicina	0	2.174427048563		Tropical Moist Broadleaf Forests
Aptandra_tubicina	10	2.1321761064708125	1.9430839089363587	Tropical Moist Broadleaf Forests
Aptandra_zenkeri	0	1.4933838271564375		Tropical Moist Broadleaf Forests
Aptandra_zenkeri	10	1.468491185431875	1.6668616113220338	Tropical Moist Broadleaf Forests
Apuleia_leiocarpa	0	4.019671131638438		Tropical Moist Broadleaf Forests
Apuleia_leiocarpa	10	2.81850384646525	29.882227820055164	Tropical Moist Broadleaf Forests
Aquilaria_beccariana	0	0.04634881373825		Tropical Moist Broadleaf Forests
Aquilaria_beccariana	10	0.0460912045565	0.5558053399269767	Tropical Moist Broadleaf Forests
Aquilaria_malaccensis	0	0.0062592112151875		Tropical Moist Broadleaf Forests
Aquilaria_malaccensis	10	0.006254107778	0.08153482942255152	Tropical Moist Broadleaf Forests
Arachnothryx_bertieroides	0	0.4173114128293125		Tropical Moist Broadleaf Forests
Arachnothryx_bertieroides	10	0.3958924811135625	5.132601471532411	Tropical Moist Broadleaf Forests
Arachnothryx_buddleioides	0	0.3721171317275		Tropical Coniferous Forests
Arachnothryx_buddleioides	0	0.3721171317275		Tropical Moist Broadleaf Forests
Arachnothryx_buddleioides	10	0.3639956196455625	2.1825149635639036	Tropical Coniferous Forests
Arachnothryx_buddleioides	10	0.3639956196455625	2.1825149635639036	Tropical Moist Broadleaf Forests
Arachnothryx_capitellata	0	0.1562916840895		Tropical Coniferous Forests
Arachnothryx_capitellata	0	0.1562916840895		Tropical Moist Broadleaf Forests
Arachnothryx_capitellata	10	0.1474994655948125	5.6255190709012055	Tropical Coniferous Forests
Arachnothryx_capitellata	10	0.1474994655948125	5.6255190709012055	Tropical Moist Broadleaf Forests
Arachnothryx_laniflora	0	0.0806866025166875		Tropical Coniferous Forests
Arachnothryx_laniflora	0	0.0806866025166875		Tropical Moist Broadleaf Forests
Arachnothryx_laniflora	10	0.0764446250351875	5.257350476025664	Tropical Coniferous Forests
Arachnothryx_laniflora	10	0.0764446250351875	5.257350476025664	Tropical Moist Broadleaf Forests
Arachnothryx_reflexa	0	0.62956625463975		Tropical Moist Broadleaf Forests
Arachnothryx_reflexa	10	0.5724559695205	9.071370121629158	Tropical Moist Broadleaf Forests
Arachnothryx_stachyoidea	0	0.1748393582693125		Tropical Moist Broadleaf Forests
[truncated: 22,561 more rows]
