# Supplementary material for: Regional uniqueness of tree species composition and response to forest loss and climate change
Source: Nat Commun. 2024 May 31;15:4375. doi: 10.1038/s41467-024-48276-3 (PMC11143270; doi:10.1038/s41467-024-48276-3)
Supplement: Supplementary file 4 — Source data [file 41467_2024_48276_MOESM4_ESM.zip › source_data_fig2d.csv]

species	area	median_lat
Abarema_barbouriana	0.919649683483375	3.6283814774315046
Abarema_brachystachya	0.583011503346125	-20.12672940583242
Abarema_cochleata	0.511099786557625	-2.4386587022534854
Abarema_filamentosa	0.2121124127464375	-12.685653610193324
Abarema_jupunba	2.8738502430388126	2.1249420946626487
Abarema_laeta	1.000883874033625	-0.5625785653958736
Abarema_langsdorffii	0.400404948138625	-24.065509483454512
Abatia_parviflora	0.2989535754336875	2.1296874999999984
Abies_alba	1.14641951388125	49.125850823409415
Abies_amabilis	0.22359542489096876	49.126492858901614
Abies_balsamea	1.2134148518077188	47.68798743831368
Abies_bracteata	0.017530495418375	36.31463293650794
Abies_cephalonica	0.237616888533375	40.56040239726028
Abies_concolor	0.583881793057875	43.68692397732824
Abies_delavayi	0.639193967534	27.37923227470849
Abies_durangensis	0.21559307020675	24.55932962498697
Abies_fargesii	0.4893144533046875	31.43866293532291
Abies_firma	0.219439809539875	35.187974669700026
Abies_forrestii	0.590131922745625	27.936397926541144
Abies_fraseri	0.0994875594140625	38.06368174409128
Abies_grandis	0.4316928283843125	46.62634281571394
Abies_guatemalensis	0.3779130053378125	18.56494231968409
Abies_holophylla	0.5725801446754375	41.622726912091615
Abies_homolepis	0.21392491089196874	36.43889855369079
Abies_lasiocarpa	0.8112057336795937	50.12113831334013
Abies_magnifica	0.1149441102679375	41.18661323014554
Abies_mariesii	0.1572457228183125	38.310999548736405
Abies_nephrolepis	1.0868791266656876	46.377531382738894
Abies_nordmanniana	0.5299434467245312	52.12506903310727
Abies_pinsapo	0.40018736262515625	43.433686685127526
Abies_procera	0.15818380510115626	47.18779430480434
Abies_religiosa	0.1880267428455625	19.438297643882688
Abies_sachalinensis	0.22705052879215626	43.623505337498514
Abies_sibirica	3.107313656079375	58.87541677726588
Abies_veitchii	0.15829292129859374	37.18742806551572
Abrahamia_ditimena	0.152313882744375	-18.18844498502987
Abuta_grandifolia	3.24359238882775	-1.6244800547310934
Abuta_rufescens	4.289834668512437	-0.624605568094366
Abutilon_incanum	0.0607240012051875	25.5611659912192
Acacia_acradenia	0.000957754998875	-16.961228813559316
Acacia_acuminata	0.074564533038625	-32.81051935394051
Acacia_adsurgens	8.66609383125e-05	-32.82840909090908
Acacia_adunca	0.189053089787375	-33.937069465143246
Acacia_alleniana	0.055102783896	-12.720750000000002
Acacia_amoena	0.13419699459625	-35.43738848337386
Acacia_ampliceps	0.00228426927975	-16.44911971830985
Acacia_ancistrocarpa	0.000303856345875	-17.349999999999994
Acacia_aneura	0.002833090854625	-31.72680180180181
Acacia_anthochaera	0.000612484923375	-29.82882653061224
Acacia_aptaneura	4.6985346875e-06	-21.379166666666663
Acacia_assimilis	0.0617828159925625	-32.98305304315068
Acacia_aulacocarpa	0.217433725417625	-21.3727900664398
Acacia_auriculiformis	0.2398111511839375	-12.874498229043684
Acacia_ausfeldii	0.0162317607045	-32.53286423841053
Acacia_axillaris	0.0104144878596875	-42.10865963855429
Acacia_ayersiana	0.00028124777125	-31.72083333333333
Acacia_baileyana	0.2337775549645	-34.81107984994641
Acacia_bakeri	0.070139494437625	-26.185714865303435
Acacia_bancroftiorum	0.081487075052125	-25.68421625344353
Acacia_beauverdiana	0.03311694430725	-32.7831578760811
Acacia_binervata	0.074468417692875	-31.808738814317667
Acacia_binervia	0.071287342318375	-33.56123220206736
Acacia_blakei	0.1968728668831875	-29.88375307125304
Acacia_blakelyi	0.0052258877685625	-30.719874631268425
Acacia_brachystachya	0.00215652488625	-31.517312206572768
Acacia_brassii	0.05925313804625	-12.594847020933983
Acacia_brumalis	0.0180437636683125	-32.03409277504095
Acacia_burrowii	0.1106991039814375	-26.93643026294297
Acacia_caesaneura	0.0005632342808125	-30.28227911646585
Acacia_caesiella	0.09839060554125	-33.56556912991654
Acacia_calamifolia	0.033074985210125	-34.410984848484844
Acacia_calcicola	2.1681476875e-05	-25.237500000000004
Acacia_cambagei	0.00094457480525	-24.63391563146998
Acacia_cana	5.3055871125e-05	-31.174999999999997
Acacia_cardiophylla	0.06003348239975	-34.68603188928996
Acacia_caroleae	0.08170415153175	-26.433788872691967
Acacia_catenulata	0.0470533475616875	-26.07138694638695
Acacia_celastrifolia	0.0237227967294375	-32.98369883040928
Acacia_celsa	0.042500304365375	-18.187836608442492
Acacia_cheelii	0.03242860079625	-31.09688039723639
Acacia_cincinnata	0.069086835064625	-19.12049973311986
Acacia_clunies-rossiae	0.0519089881739375	-35.43478523895944
Acacia_cockertoniana	0.00058995742075	-32.60069444444444
Acacia_cognata	0.061158298606375	-37.562851045157416
Acacia_colei	0.001684541193125	-16.689619883040933
Acacia_colletioides	0.0153856157921875	-31.970059818481857
Acacia_complanata	0.118511450771375	-26.436027633851463
Acacia_concurrens	0.0925015169654375	-28.87339836514452
Acacia_conferta	0.1263738643690625	-26.43591810726949
Acacia_confusa	0.06973036642925	22.821558432371283
Acacia_conspersa	0.06812929985925	-13.346803090072338
Acacia_coolgardiensis	0.0052674110756875	-31.55123737373738
Acacia_coriacea	0.005609189217625	-31.54587398373984
Acacia_cowleana	0.003238399887125	-20.439649758454102
Acacia_craspedocarpa	2.1610600375e-05	-29.854166666666664
Acacia_crassa	0.119793750108375	-26.18949372759852
Acacia_crassicarpa	0.16747547490175	-13.185334711434065
Acacia_cultriformis	0.1210497353250625	-33.12438513780826
Acacia_cuthbertsonii	3.9863975e-06	-21.40416666666666
Acacia_cyclops	0.111628693514375	-33.68580942895086
Acacia_cyperophylla	2.363333375e-06	-20.354166666666657
Acacia_dallachiana	0.031927833912625	-36.68896953952729
Acacia_daphnifolia	0.0071873189699375	-30.905534825870667
Acacia_dawsonii	0.0922353228009375	-34.18270375457876
Acacia_dealbata	0.1937713250380625	-37.15830174827591
Acacia_deanei	0.1221193249361875	-32.47272441933459
Acacia_decora	0.1599088604898125	-29.694883312680705
Acacia_decurrens	0.1606025921760625	-34.31258908325235
Acacia_dentifera	0.0496691771804375	-33.920909090908744
Acacia_dietrichiana	0.0715440172660625	-24.192536798528064
Acacia_difficilis	0.118005128391125	-12.657921648835709
Acacia_difformis	0.0434222114325	-32.78285483870968
Acacia_dimidiata	0.114793657428	-12.720812558429424
Acacia_disparrima	0.1186740566485	-24.62929560649469
Acacia_dodonaeifolia	0.0231086709945625	-35.816984767025
Acacia_doratoxylon	0.0806076614143125	-33.18344843462248
Acacia_dunnii	0.0236687323623125	-13.595134190347318
Acacia_effusifolia	0.0009750543451875	-30.168229166666663
Acacia_elachantha	0.0153270969873125	-24.93668905833937
Acacia_elata	0.167979374183875	-35.0600409836065
Acacia_elongata	0.1172569420798125	-33.940335925039804
Acacia_enervia	0.039304962126625	-32.51649288716446
Acacia_ensifolia	0.0002254667349375	-25.257291666666667
Acacia_eremaea	0.0013413983931875	-31.142109929078025
Acacia_eriopoda	0.001840510546875	-16.5587540341171
Acacia_excelsa	0.0855361255035	-25.939909739714437
Acacia_falcata	0.149376213393875	-30.93585794297349
Acacia_falciformis	0.2075182298609375	-35.188366293314644
Acacia_fasciculifera	0.1183590167471875	-24.813543705153304
Acacia_filicifolia	0.08625273753375	-32.56485310734459
Acacia_fimbriata	0.160326380237125	-30.565663412870475
Acacia_flavescens	0.19732270693775	-18.131287662543645
Acacia_floribunda	0.1342778018003125	-33.06137643889298
Acacia_frigescens	0.01574331350825	-37.40916180521805
Acacia_fuscaneura	7.82969975e-06	-21.00833333333333
Acacia_gillii	0.007434882521375	-34.76797445255475
Acacia_glaucocarpa	0.0700619403655625	-25.68127758792542
Acacia_gonocarpa	0.106870378513375	-12.658177614194011
Acacia_gonoclada	0.0180641867719375	-16.098397435897432
Acacia_grasbyi	5.5990224375e-06	-20.7375
Acacia_hakeoides	0.0863630623209375	-32.80996739291536
Acacia_hamersleyensis	0.004084757271875	-33.033612600536195
Acacia_hammondii	0.042237126737875	-14.784421341070232
Acacia_harpophylla	0.091790373150875	-26.18964319084328
Acacia_havilandiorum	0.024338331159	-32.065746124030994
Acacia_hemignosta	0.173980593434375	-13.532894591611417
Acacia_hemsleyi	0.0523732519208125	-15.282505588153017
Acacia_holosericea	0.2482836625525	-13.562013910041614
Acacia_howittii	0.1708506474570625	-37.31352711095256
Acacia_implexa	0.2352560701444375	-33.3106739970152
Acacia_inaequilatera	8.9175679375e-05	-27.516666666666666
Acacia_incurvaneura	0.00026481314175	-30.220192307692304
Acacia_ingramii	0.04098140677	-30.937453519256245
Acacia_irrorata	0.1036108556660625	-31.43793600242645
Acacia_ixodes	0.0568917398786875	-30.68290613574948
Acacia_jibberdingensis	0.017500083583875	-32.44328094541911
Acacia_jucunda	0.0804159651093125	-26.1897137268848
Acacia_julifera	0.135478459239625	-24.81302481631433
Acacia_kelleri	0.014757011251625	-13.779225873297822
Acacia_kempeana	2.22245684375e-05	-34.06249999999999
Acacia_kettlewelliae	0.153208544194	-36.43752042483671
Acacia_koa	0.003780364752125	20.20833333333333
Acacia_lamprocarpa	0.10430658186	-12.658190317131206
Acacia_lasiocalyx	0.0747769808556875	-32.925179401657644
Acacia_latescens	0.1084770062369375	-12.595525902668772
Acacia_latifolia	0.0615996151575625	-12.809947671935063
Acacia_leiocalyx	0.1676256150405	-27.689478371501234
Acacia_leiophylla	0.02359403337575	-35.817950089126555
Acacia_leprosa	0.1403218331810625	-37.43726602382303
Acacia_leptocarpa	0.28222397047	-13.116227018385274
Acacia_leptoloba	0.0430548100815	-15.559364035087672
Acacia_leptopetala	0.0293251363388125	-33.175058299039804
Acacia_leptostachya	0.1197922901974375	-23.688545556385296
Acacia_leucoclada	0.1256285368291875	-31.933882525973203
Acacia_ligulata	0.035250414255125	-33.284202367530995
Acacia_linearifolia	0.0622037025678125	-33.096053054662285
Acacia_linifolia	0.049057572495375	-33.18580589849113
Acacia_loderi	0.0004414319638125	-34.482236842105266
Acacia_longifolia	0.2278250507916875	-34.87035290513961
Acacia_longispicata	0.08233603712925	-25.3112465785433
Acacia_longispinea	0.0193397515576875	-32.09656907827511
Acacia_longissima	0.146547663410875	-32.81105711422852
Acacia_lunata	0.068248216545125	-32.568032981173005
Acacia_mabellae	0.05257844462375	-36.97204301075261
Acacia_macdonnellensis	0.00050404416325	-29.693308080808077
Acacia_macradenia	0.122318135584375	-25.55915801427644
Acacia_maidenii	0.18244066701975	-31.375987209837653
Acacia_mangium	0.243368175216	-8.626914930782979
Acacia_mearnsii	0.1690765256134375	-36.812565389294406
Acacia_melanoxylon	0.2861034309116875	-36.31252658160554
Acacia_melvillei	0.05272422205825	-28.27834084084076
Acacia_microbotrya	0.088443097886625	-33.34549049778638
Acacia_microcarpa	0.0243686722969375	-34.29541666666668
Acacia_mimula	0.09835693982925	-12.595571625344371
Acacia_minyura	0.0012679120218125	-31.530910852713184
Acacia_mollifolia	0.018326899254625	-34.054739010988975
Acacia_montana	0.07992895374575	-32.81320828249965
Acacia_monticola	0.008155652171875	-15.553664021164025
Acacia_mucronata	0.1313098621300625	-38.4072291287649
Acacia_mulganeura	0.0014380757961875	-31.52971311475409
Acacia_multisiliqua	0.203584688369125	-13.438140615843569
Acacia_murrayana	0.0046656614544375	-30.84277777777779
Acacia_myrtifolia	0.231338030853	-34.81132862555018
Acacia_nanodealbata	0.0439279232424375	-40.78886248415719
Acacia_neriifolia	0.1528073082748125	-30.18802998965873
Acacia_neurophylla	0.0388094466913125	-32.53394958651398
Acacia_nyssophylla	0.0452187976129375	-32.65894184318096
Acacia_obliquinervia	0.113482080874375	-36.43749109924343
Acacia_obtusifolia	0.140597127517125	-34.06436620729263
Acacia_olgana	0.0007778630936875	-35.53481182795698
Acacia_omalophylla	0.0597606547548125	-28.311433608531026
Acacia_oncinocarpa	0.112146964819125	-12.595411632854663
Acacia_oraria	0.10156673634575	-14.937421780986677
Acacia_orites	0.045816935114875	-30.06593907916889
Acacia_orthocarpa	0.0027141159276875	-16.594138418079094
Acacia_oshanesii	0.062547871723375	-29.43890597539534
Acacia_oswaldii	0.0373565459465625	-32.596627548601234
Acacia_oxycedrus	0.1197152765564375	-37.31503819522855
Acacia_pachyacra	0.00027645162575	-31.57532051282051
Acacia_papyrocarpa	0.00639292346575	-32.263844086021486
Acacia_paradoxa	0.1695725316066875	-35.18542436055259
Acacia_parramattensis	0.0635260015845625	-33.43722872833143
Acacia_parvipinnula	0.04295014193775	-33.28346931659712
Acacia_pellita	0.09882683652775	-12.971002519798464
Acacia_pendula	0.0542536672845625	-30.68615937365941
Acacia_penninervis	0.282235651470375	-32.12991739552953
Acacia_pentadenia	0.0313190115395625	-34.10819732937676
Acacia_petraea	0.0027230344520625	-31.84606807511737
Acacia_platycarpa	0.2141731547166875	-13.185158196312871
Acacia_plectocarpa	0.0796635878610625	-12.783793234118765
Acacia_podalyriifolia	0.2572903180245625	-30.382123655913983
Acacia_polybotrya	0.0494300736944375	-29.848827817178904
Acacia_polystachya	0.163541970602875	-13.060473629845635
Acacia_praelongata	0.0885171815243125	-12.55996783794161
Acacia_prainii	0.0145984175591875	-32.03678530588908
Acacia_pravissima	0.1732356297369375	-36.97053739786296
Acacia_prominens	0.055325144016625	-33.687213261648736
Acacia_pruinocarpa	4.5783781875e-06	-29.94583333333333
Acacia_pteraneura	0.0002392033940625	-30.00277777777777
Acacia_pubescens	0.028384567469375	-33.43754893325498
Acacia_pulchella	0.079804422983875	-34.06323805689748
Acacia_pustula	0.06547349152825	-25.93927122769056
Acacia_pycnantha	0.0965112850558125	-36.451646531566645
Acacia_pyrifolia	0.0003851450576875	-27.162499999999994
Acacia_quadrimarginea	0.005225356486875	-32.08007770632374
Acacia_ramulosa	0.001002141526875	-29.847383720930218
Acacia_resinimarginea	0.0069510499998125	-31.7038900414938
Acacia_retinodes	0.095007565479625	-37.43775298293307
Acacia_rhodophloia	0.0003175480989375	-27.841559829059825
Acacia_riceana	0.0310758598905625	-42.34530079587996
Acacia_rigens	0.0481786078983125	-33.065295792799496
Acacia_rivalis	0.001122585558375	-32.92242063492064
Acacia_rostellifera	0.041484314176	-33.43786614757137
Acacia_rothii	0.135394293193	-13.032234660033131
Acacia_rubida	0.1596988700949375	-35.813309641532854
Acacia_saliciformis	0.043829192402875	-32.57244037230934
Acacia_salicina	0.122314245414375	-28.685813782991143
Acacia_saligna	0.1555194844616875	-33.68596084308687
Acacia_schinoides	0.122192891284125	-35.1864184952978
Acacia_sclerosperma	0.001500645124125	-32.09514482431149
Acacia_semilunata	0.0545103112955625	-26.18941801841297
Acacia_shirleyi	0.06050623764775	-25.220120137299915
Acacia_sibina	0.001021550172	-30.20456349206349
Acacia_sibirica	0.00116852785175	-30.33671568627451
Acacia_silvestris	0.0817061236434375	-37.15858468986117
Acacia_simsii	0.1976705945409375	-13.185258087535653
Acacia_sparsiflora	0.069005332865	-25.94016577060925
Acacia_spectabilis	0.074516396681125	-29.82253694581277
Acacia_spirorbis	0.0358159426329375	-18.558456108041742
Acacia_steedmanii	0.0066970502444375	-31.79919154228853
Acacia_stenophylla	0.00447697352025	-31.694166666666668
Acacia_stereophylla	0.0077216673994375	-31.467774656679147
Acacia_stipuligera	0.0011053942365625	-20.0185
Acacia_stricta	0.169323672082	-37.19061546227186
Acacia_strongylophylla	0.00203860263175	-34.80908119658119
Acacia_subporosa	0.0087853543206875	-37.53400335008373
Acacia_subtilinervis	0.09126543876975	-37.18931577419837
Acacia_subulata	0.025597253019875	-31.55593209876541
Acacia_synchronicia	0.0018310817311875	-27.429500000000008
Acacia_tenuissima	0.001688352708	-21.030448717948712
Acacia_tephrina	0.0166351528444375	-20.06919934640523
Acacia_terminalis	0.1421334763796875	-37.06870726942924
Acacia_tetragonophylla	0.0019073340263125	-29.891322629969444
Acacia_thomsonii	0.0014303253391875	-16.64027777777778
Acacia_torulosa	0.1944922092953125	-13.220282018659889
Acacia_trachyphloia	0.04401152667425	-36.34567307692306
Acacia_trinervata	0.129418618516625	-32.93718587008057
Acacia_trineura	0.0270544589523125	-35.467951596806195
Acacia_triptera	0.08703176611825	-30.56354203565944
Acacia_tumida	0.1119255593075625	-13.78387995049502
Acacia_tysonii	0.0005702596696875	-29.843112244897966
Acacia_uncifolia	0.0225275697561875	-38.60038343558282
Acacia_verniciflua	0.204130623762	-36.43750919997057
Acacia_verticillata	0.112474760058625	-38.03183279742765
Acacia_vestita	0.07944126890975	-35.187829483192694
Acacia_victoriae	0.0096942813730625	-32.325496941896006
Acacia_viscidula	0.129868336712	-31.187862912027875
Acacia_wattsiana	0.0093012076394375	-35.81834556824359
Acaciella_angustissima	1.33678447490675	17.746249994209677
Acaciella_goldmanii	0.002477853180125	23.437500000000007
Acaciella_villosa	0.5840484540988125	17.373142180234222
Acalypha_apodanthes	0.037976346857	10.189045969304184
Acalypha_caturus	1.3484835505481876	-1.8701528464994623
Acalypha_cuneata	1.5081671149958125	0.6178888579473347
Acalypha_diversifolia	2.2749530693130624	5.876483148319784
Acalypha_filiformis	0.2064192199379375	-18.067082865693845
Acalypha_fruticosa	1.3163940072651874	0.8809365596790333
Acalypha_glabrata	0.284097003563625	-27.311963637797703
Acalypha_grandis	0.1568324325823125	-8.308772032444237
Acalypha_hellwigii	0.36150495647175	-5.564800938540681
Acalypha_macrostachya	1.80815802418725	7.124387551023226
Acalypha_neptunica	1.3138234108964375	2.0638388425650085
Acalypha_ornata	3.1262907512925624	-6.373059646041574
Acalypha_padifolia	0.4725012972725625	-0.8781185699588471
Acalypha_platyphylla	0.2887714267933125	3.6317682760501713
Acalypha_schiedeana	0.9220237879870624	14.372029185704674
Acalypha_stachyura	0.7736316258724375	-3.121647647413181
Acalypha_stenoloba	0.4984243690183125	-10.37430824571115
Acalypha_stricta	0.7713209809855625	-11.129161244207802
Acalypha_villosa	1.97822973253075	-7.6228473288957135
Acanthella_sprucei	0.600563067528375	2.562659053707682
Acca_sellowiana	0.6265230163660624	-26.37785271317867
Acer_argutum	0.1396052924816875	37.05981710004399
Acer_buergerianum	1.3104159054386875	29.871737922363028
Acer_campbellii	2.027640668475937	27.18796178526404
Acer_campestre	0.9756008702483437	47.87640122586457
Acer_capillipes	0.1583614225541875	35.36481641593165
Acer_cappadocicum	1.8223810269428125	31.87562903656646
Acer_carpinifolium	0.168987640864375	35.68657983411051
Acer_caudatum	1.1697420368406561	40.13122693177759
Acer_circinatum	0.304628907148	46.11881637830514
Acer_cissifolium	0.1773495694216875	36.06172379905392
Acer_cordatum	1.2608316823725	27.313303385256905
Acer_crataegifolium	0.1754856527895625	35.436497936928504
Acer_davidii	1.9212208719490624	28.127257743837305
Acer_diabolicum	0.135795761096625	35.31125142916535
Acer_distylum	0.1742608192170625	37.435356205935385
Acer_fabri	1.378464698348875	26.56240635936133
Acer_floridanum	0.4375166168020625	33.77904294581441
Acer_glabrum	1.04838193175075	47.376605936943385
Acer_granatense	0.107274344048125	40.31422237915885
Acer_grandidentatum	0.3418663323943125	40.37335374281892
Acer_japonicum	0.214433725598625	38.31387983901877
Acer_laevigatum	1.352858504476375	27.3122685974683
Acer_leucoderme	0.54126606342425	33.56290701460635
Acer_macrophyllum	0.285732735395625	43.37435451995409
Acer_mandshuricum	0.355923462044625	42.1256583366922
Acer_micranthum	0.1946097963075625	37.312513525393925
Acer_monspessulanum	0.689977609643	42.87767234217551
Acer_negundo	2.2800531361586556	38.121835218371366
Acer_nigrum	0.99865724043725	41.06245537336323
Acer_nipponicum	0.12793415508475	37.31225204829666
Acer_oblongum	1.9307220053566876	26.879757903161167
Acer_oliverianum	1.4068252281235	28.187213391136805
Acer_opalus	0.4373210126717188	43.62496019504408
Acer_palmatum	0.36310440514728126	35.87098624735527
Acer_pectinatum	1.5224630648878126	27.81225331976348
Acer_pensylvanicum	0.9318129025730624	45.43855900365028
Acer_pictum	0.689110421593375	36.37923764405475
Acer_platanoides	1.2945059182467813	52.6237623080246
Acer_pseudoplatanus	1.0426021548888438	50.126136167271696
Acer_pseudosieboldianum	0.2576300775200625	40.18935168195689
Acer_rubrum	2.6027991022797807	39.87351491606604
Acer_rufinerve	0.2195409697150625	36.43984351868298
Acer_saccharinum	1.4808630311500626	41.18762556721731
Acer_saccharum	1.8330886873251875	43.87961246773525
Acer_shirasawanum	0.1780766305768125	36.31214572884323
Acer_sieboldianum	0.2011799456820625	36.56218057440072
Acer_spicatum	1.5092084340115313	46.18750975425377
Acer_stachyophyllum	1.0935773042600623	28.87261487152334
Acer_sterculiaceum	1.32901419533125	28.81192217368339
Acer_tataricum	1.8635628825280313	52.3762454646943
Acer_tegmentosum	0.6531149091590313	43.62279273623513
Acer_tenuifolium	0.1858085303105	36.81220917410918
Acer_tschonoskii	0.21960770186453124	38.8152789414886
Acer_ukurunduense	0.3390799201735	38.87505089656257
Aceratium_megalospermum	0.0245131590346875	-17.438236187006698
Aceratium_oppositifolium	0.43063123649675	-5.062749466258253
Achatocarpus_nigricans	1.2424600443058125	13.37813815316698
Achatocarpus_praecox	1.34882854206775	-23.127630972941983
Ackama_paniculosa	0.0586181050658125	-30.93744813278001
Acnistus_arborescens	1.7372613919770625	-5.376435437069275
Acoelorraphe_wrightii	0.422924847868625	16.312770126787886
Acokanthera_oppositifolia	0.34821757252425	-26.626856293341955
Acosmium_cardenasii	0.218413120826375	-18.18929335878746
Acradenia_euodiiformis	0.0442176856351875	-30.93574850769709
Acridocarpus_plagiopterus	0.7197431786461875	6.93725216470253
Acritopappus_confertus	0.204778541584875	-13.188557438115822
Acrocarpus_fraxinifolius	0.1955632058865	14.868468402574628
Acrocomia_aculeata	3.025767935736375	-12.621719244685645
Acronychia_acidula	0.017081214817625	-18.065010760401748
Acronychia_acronychioides	0.0513288953645	-18.18831090407177
Acronychia_baeuerlenii	0.0705719057881875	-28.80720691163601
Acronychia_imperforata	0.096414116931	-21.108227815523986
Acronychia_laevis	0.18382484520075	-24.878634221158112
Acronychia_littoralis	0.038748569259625	-26.183848884381348
Acronychia_oblongifolia	0.114322884020875	-32.064211442786096
Acronychia_octandra	0.0658891975675625	-29.81138767323117
Acronychia_pauciflora	0.1781560467035625	-26.435172312773023
Acronychia_pedunculata	1.1687709558575	18.12781108622129
Acronychia_pubescens	0.057613585199	-29.686772844272785
Acronychia_vestita	0.0271997833868125	-18.433583987213
Acronychia_wilcoxiana	0.05873406825775	-29.438292864221925
Actephila_excelsa	2.07955195543425	1.3816990673591305
Actephila_lindleyi	0.158658781067875	-27.11699642759
Actinodaphne_mushaensis	0.0849176590485625	23.187794748124343
Actinostemon_concepcionis	0.5987105749939375	-22.12758342637393
Actinostemon_concolor	1.2755463891496874	-22.37577496715906
Actinostemon_klotzschii	0.907047843966625	-19.123673226814503
Actinostemon_schomburgkii	1.670945997231875	-17.874334698401206
Actinostemon_verticillatus	0.5342516931028125	-17.629026034342115
Adansonia_digitata	1.516520651240375	7.6247137151315805
Adansonia_gregorii	0.056564310103375	-16.14497911921032
Adansonia_rubrostipa	0.034737274771875	-21.09448312236292
Adansonia_za	0.1496210120618125	-18.180846508563903
Adelia_barbinervis	0.441004782884875	18.43624146616293
Adelia_membranifolia	0.829734756896125	-19.561355663783413
Adelia_ricinella	0.3632292204183125	18.37010323411636
Adelia_triloba	0.7235527493155625	8.623748037791762
Adenanthera_abrosperma	0.092633136623625	-13.936768702440943
Adenanthera_microsperma	0.549753232477625	15.378205196940494
Adenanthera_pavonina	1.926601354875875	2.6263898279164897
Adenaria_floribunda	2.988776043993437	2.8731595724283303
Adenium_obesum	1.5101833868365624	7.875112223633711
Adenocalymma_cladotrichum	0.6860346656750625	-0.373032381310285
Adenolobus_garipensis	0.0075968467334375	-17.9149237472767
Adenostoma_sparsifolium	0.0317315472625	34.682940573770395
Adina_pilulifera	0.9035221486635	25.311938404765964
Adinandra_formosana	0.04602686770925	23.43596166921641
Aegiphila_alba	0.4141318426700625	4.438575215374431
Aegiphila_brachiata	0.485653744379625	-26.87521922012897
Aegiphila_costaricensis	0.5380688926813125	6.114652609295463
Aegiphila_deppeana	0.5780139458510625	15.813418618191228
Aegiphila_elata	1.2267488281735	6.6247107007576
Aegiphila_integrifolia	2.3453926519635626	-15.3777121501779
Aegiphila_mediterranea	0.609923602693	-23.37146075252621
Aegiphila_mollis	2.2924252924598125	5.37511026281068
Aegiphila_monstrosa	0.3092493312454375	17.4373975824696
Aegiphila_obducta	0.3695912319704375	-24.18834105934375
Aegiphila_odontophylla	0.0848534569865625	6.318223809523811
Aegiphila_panamensis	0.8228563304134375	7.378194016574827
Aegiphila_verticillata	0.8394105145015625	-18.872534466477795
Aegiphila_vitelliniflora	1.56533772628775	-17.875957170074198
Aeschynomene_amorphoides	0.1821013651578125	19.93644327639081
Aeschynomene_ciliata	1.5111353004505	6.376359488254344
Aeschynomene_mollicula	1.2105496400585	-14.376107026143703
Aesculus_californica	0.1430720910625625	37.56014609229882
Aesculus_flava	0.653464619317875	37.31223423637546
Aesculus_glabra	0.9122690745439376	38.31252239108872
Aesculus_hippocastanum	0.1842319059641875	46.43392383006965
Aesculus_parryi	0.004241136537625	33.34194444444443
Aesculus_parviflora	0.7595193842085938	34.873537644175904
Aesculus_pavia	1.037948240428125	33.06233907587889
Aesculus_sylvatica	0.2821240938933125	35.187794012829656
Aesculus_turbinata	0.26188252538753126	36.56240178425274
Aextoxicon_punctatum	0.16927513338975	-38.61696970963607
Afraegle_paniculata	0.97147290933075	7.937682279081998
Afrocanthium_mundianum	0.2674206735676875	-27.93747514663484
Afrocarpus_falcatus	0.386874563407	-26.1289902159672
Afrocarpus_gracilior	0.5307747966005	-0.1254630292615451
Afrostyrax_kamerunensis	0.428880848057125	1.6872020854021783
Afrostyrax_lepidophyllus	0.699968134886	1.8121595589212005
Afzelia_africana	0.45601771892925	8.721068047796441
Afzelia_bella	1.9349823968596875	0.6870739456961211
Afzelia_bipindensis	2.3007617526695	0.9378490725558516
Afzelia_quanzensis	2.243513820408375	-14.123978331956785
Afzelia_rhomboidea	0.1682394466465	7.108670820353069
Aganope_leucobotrya	0.7601412552313125	5.687348227752669
Aganope_stuhlmannii	2.667459403148875	-11.375948072770102
Agarista_eucalyptoides	0.91074524923425	-24.37643067768516
Agarista_mexicana	0.3509065235565625	17.312022437841115
Agarista_oleifolia	0.4688471558235625	-18.870709238193683
Agarista_revoluta	0.1277688247518125	-14.311954436450876
Agarista_salicifolia	1.035431921979875	-4.124381131644994
Agathis_australis	0.0190634262793125	-36.42676056338027
Agathis_borneensis	0.2871092700901875	1.9405190068571925
Agathis_dammara	0.9082343208368123	-2.3827425489462524
Agathis_ovata	0.0033941294614375	-22.0625
Agathis_robusta	0.171448717354625	-18.86394564379339
Agelaea_trinervis	0.063868298124875	2.6242028925391283
Ageratina_havanensis	0.2388736864881875	23.064511148540245
Ageratina_mairetiana	0.202883722797875	19.06245934959348
Ageratina_popayanensis	0.1166515154839375	4.438208250497016
Aglaia_argentea	1.9312997298121874	-2.8794466034117367
Aglaia_brownii	0.1343464237435	-12.613753199831503
Aglaia_elaeagnoidea	1.231303774730125	10.12938720019839
Aglaia_elliptica	2.0260310187921875	-0.624772752433592
Aglaia_lawii	4.283457333701063	1.120935866141079
Aglaia_odoratissima	1.66709758456375	0.6877330765054636
Aglaia_rimosa	0.5865878207043125	-3.876729843561984
Aglaia_sapindina	0.5985813387359376	-5.877463835717414
Aglaia_silvestris	0.6405161672015	-3.3696663799245816
Aglaia_spectabilis	1.1366055802145625	2.6261703245388723
Aglaia_tomentosa	2.034748025120375	-0.62569078107717
Agonandra_brasiliensis	2.3216226935690627	-13.871669210234009
Agonandra_excelsa	2.4099186372415624	-19.875346999051484
Agonandra_racemosa	0.31356642519575	19.31323118705195
Agonandra_silvatica	2.19141792784025	-0.8765173563741112
Agonis_flexuosa	0.1094728530034375	-34.3134558015387
Agouticarpa_curviflora	2.0648914627296877	-2.873443992773232
Agouticarpa_isernii	0.4592451360304375	-1.128781057755491
Agrostistachys_borneensis	0.487360976511	2.8708514565329386
Agrostistachys_indica	0.3049262123196875	12.686201197697962
Aidia_cochinchinensis	1.0773180749923124	25.125562099358717
Aidia_genipiflora	0.851169228809375	6.687827658629173
Aidia_micrantha	2.747236336602375	-0.6252183417715614
Aidia_ochroleuca	1.317279107705	-1.3120183524331637
Aidia_racemosa	0.2395946343533125	-12.87406898477453
Ailanthus_altissima	1.847683375890375	29.62524858578405
Ailanthus_triphysa	0.133056051355125	14.437618569864986
Aiouea_costaricensis	0.0826447684364375	8.44092044840627
Aiouea_montana	2.258569431623125	0.2586658668088653
Aiouea_pachypoda	0.240982273605625	19.93731430235945
Aiouea_saligna	0.912185774111	-23.87769405272354
Aiouea_trinervis	1.5570230190546874	-16.37321932741474
Aiphanes_hirsuta	0.166502202961125	5.063551616015414
Aiphanes_horrida	1.376263668221375	0.3738174855427547
Aiphanes_ulei	0.644753441806125	-1.687527599194784
Akania_bidwillii	0.04714696992225	-29.81470362622027
Alangium_chinense	3.26762611015025	25.25265531039539
Alangium_javanicum	0.8675244347398126	0.4382116357504201
Alangium_kurzii	1.1015774195090624	26.124444459170512
Alangium_platanifolium	0.907430723534875	33.12927406184538
Alangium_ridleyi	0.1513806140371875	18.12592341747061
Albizia_adianthifolia	2.660604377214125	1.1270580872731395
Albizia_adinocephala	0.379522834244	13.309297952062252
Albizia_amara	1.861791140162625	-6.255051808037558
Albizia_anthelmintica	0.8123664825125	-19.12762246372053
Albizia_antunesiana	0.8422488910458125	-11.872010852038162
Albizia_bernieri	0.1233214909356875	-16.43511814185475
Albizia_boivinii	0.146806836977	-15.68614643988145
Albizia_canescens	0.309832885520125	-14.37149027293842
Albizia_carbonaria	0.729220585686	4.880701272663878
Albizia_chevalieri	0.144481145674375	10.063977541371164
Albizia_chinensis	0.72617552217575	21.88055467544068
Albizia_edwallii	0.638916708836125	-25.437235029147075
Albizia_ferruginea	1.3154702080336875	6.189157029456891
Albizia_forbesii	0.5598652498714375	-20.639200422522247
Albizia_glaberrima	1.821734278457375	3.372196858818689
Albizia_gummifera	2.4492728133033124	-2.3739801106320946
Albizia_harveyi	1.0202627340114376	-16.37618781547062
Albizia_inundata	1.3909434333745	-18.62450675121485
Albizia_julibrissin	0.6743909667285625	31.62216357807479
Albizia_kalkora	1.70384648807925	27.436760108812123
Albizia_lebbeck	0.4751120686315	-12.286439331232147
Albizia_multiflora	0.064506492356125	-1.876118206664568
Albizia_niopoides	2.914523909113875	-14.628967659089792
Albizia_occidentalis	0.1909441208938125	19.31005508245476
Albizia_odoratissima	1.716052030060375	21.878626823665847
Albizia_petersiana	0.49117483094275	-7.617745567375882
Albizia_polycephala	1.2208077001731874	-17.626386312160445
Albizia_procera	1.40236356170875	8.374122469605101
Albizia_subdimidiata	4.70411657816575	-1.3738792206948176
Albizia_tomentosa	0.5563505259905	18.187219197967508
Albizia_versicolor	1.7123076929495	-16.375858081466728
Albizia_zygia	1.4414411889235	7.06179673271456
Alchornea_castaneifolia	1.8938714345424372	-5.374680655304223
Alchornea_cordifolia	2.475377473411	5.93755207441648
Alchornea_costaricensis	0.568063499608875	7.377821759494961
Alchornea_discolor	4.630789918824875	-3.3764346261738765
Alchornea_floribunda	1.114308357969625	3.437312119393277
Alchornea_glandulosa	1.999243830641875	-14.376767329368942
Alchornea_grandiflora	0.82205050231325	3.1214094116799704
Alchornea_hirtella	1.459676764499625	0.8757390818261579
Alchornea_latifolia	1.343986832062125	7.127915373036031
Alchornea_laxiflora	2.45032851391125	-1.3808023336414152
Alchornea_rugosa	2.41742207610025	5.879130314881661
Alchornea_sidifolia	0.4794207692054375	-25.187289558382687
Alchornea_triplinervia	2.2861788566085	-13.369197907007528
Alchorneopsis_floribunda	2.5846985583790625	1.3737913313900376
Alectryon_coriaceus	0.0608705128595	-26.117220093656865
Alectryon_diversifolius	0.086989727506125	-25.808433550754195
Alectryon_excelsus	0.051220151189625	-38.40763259483067
Alectryon_forsythii	0.0737998921036875	-32.18751368363431
Alectryon_oleifolius	0.0404447292811875	-31.97037037037036
Alectryon_subcinereus	0.125078750127125	-32.06240019960082
Alectryon_subdentatus	0.1582157927515625	-30.06073615160352
Alectryon_tomentosus	0.187450840849375	-26.1163452380952
Aleurites_moluccanus	2.12258370577175	-1.2514141638021783
Alfaroa_costaricensis	0.06200528821975	7.314126149802873
Alfaroa_williamsii	0.26050821018575	5.311878109452734
Alibertia_bertierifolia	1.70080233150075	-1.1250552883145533
Alibertia_claviflora	1.997423332081625	-2.87396991178007
Alibertia_edulis	3.3784575503403125	-4.8742079388200485
Alibertia_latifolia	4.170077567527813	-0.6268983463443341
Allanblackia_floribunda	1.167435351449875	2.437213078853198
Allantoma_decandra	1.7875863282385624	-1.9383131915561689
Allantoma_lineata	1.2758874990349376	-0.3107991290500703
Allocasuarina_acutivalvis	0.0474949440465625	-32.722036181678135
Allocasuarina_campestris	0.06649923311575	-32.84483279395919
Allocasuarina_decussata	0.0250249070626875	-34.32083333333323
Allocasuarina_dielsiana	0.0034550881844375	-30.02869623655916
Allocasuarina_diminuta	0.088997516641	-34.43767810273705
Allocasuarina_fraseriana	0.034743246192125	-33.92475417895777
Allocasuarina_gymnanthera	0.0343217230008125	-31.84818398727462
Allocasuarina_huegeliana	0.1151529579685	-33.220474493259616
Allocasuarina_inophloia	0.1220014392109375	-26.189103221083407
Allocasuarina_littoralis	0.2593070198523125	-32.624715240718466
Allocasuarina_luehmannii	0.087452786853375	-30.806998069498096
Allocasuarina_monilifera	0.07747691687275	-41.56152360431726
Allocasuarina_striata	0.009738324827125	-35.8157996506986
Allocasuarina_torulosa	0.1609308165693125	-30.060707196824147
Allocasuarina_verticillata	0.1249453079749375	-36.30717185385653
Allophylus_africanus	4.321918664541813	5.625704401217854
Allophylus_amazonicus	2.6064012521765627	-3.122811916538327
Allophylus_camptostachys	0.1637584224509375	17.187793259634574
Allophylus_cobbe	1.9631206306099374	-2.125618737689481
Allophylus_cominia	0.3874357748171875	18.43671461424976
Allophylus_edulis	1.7706218167593124	-22.37497655193491
Allophylus_excelsus	0.8167034182250625	2.563223662066645
Allophylus_ferrugineus	1.1375520221166875	-0.8753855535447276
Allophylus_floribundus	1.5429850997741874	-5.373066494682569
Allophylus_guaraniticus	0.459608097768	-26.81234252823632
Allophylus_pauciflorus	1.1400239373998124	-20.12462555231054
Allophylus_pilosus	1.24958184230725	-5.433906395529333
Allophylus_psilospermus	0.6149847272421874	9.124756029125964
Allophylus_puberulus	0.9042686048545624	-15.379805807661096
Allophylus_punctatus	2.189796998508125	-2.119906516910535
Allophylus_quercifolius	0.2725129777245625	-11.06004837770985
Allophylus_racemosus	2.514829455099375	2.616609491137791
Allophylus_rubifolius	1.93311280444625	-7.626890505277783
Allophylus_strictus	1.6089166797481875	-14.625755149305297
Allosyncarpia_ternata	0.02805293489975	-12.9078144078144
Alloxylon_pinnatum	0.0174840510040625	-30.187335958005185
Alniphyllum_fortunei	1.567991022066875	25.872536778203933
Alnus_acuminata	0.7332668028479375	4.258270112051868
Alnus_alnobetula	2.012435330109344	50.62674407211459
Alnus_cordata	0.264785629571	47.316186100549245
Alnus_fauriei	0.0794438249535625	37.31454396690131
Alnus_firma	0.200967886314875	36.18767028938349
Alnus_formosana	0.064483132784	23.18803474016654
Alnus_glutinosa	1.4778633644674688	51.629840789761055
Alnus_hirsuta	0.8910327886311875	41.61565400346079
Alnus_incana	3.1077232719136556	55.870935707924325
Alnus_japonica	0.4569425210314063	36.62500286399104
Alnus_jorullensis	0.3155004667935	19.31385755813949
Alnus_matsumurae	0.0958545235385625	38.06823959938367
Alnus_maximowiczii	0.27266139321315624	39.12105342281232
Alnus_nepalensis	1.0322365339341877	25.62327957431636
Alnus_oblongifolia	0.2780729773923125	34.12937897040915
Alnus_pendula	0.23594446761675	36.563941375968966
Alnus_rhombifolia	0.6843392793788438	37.62242776158061
Alnus_rubra	0.4353817244565	47.93790706605183
Alnus_serrulata	1.5449882489899376	35.81286823293727
Alnus_serrulatoides	0.2009162890538125	34.56169449757235
Alnus_sieboldiana	0.1770657393605625	35.06282990958623
Aloe_ferox	0.0999436351564375	-32.19000751463377
Aloe_littoralis	0.1889640810895625	-15.323600386100388
Aloe_marlothii	0.2133838624555	-26.561691908568196
Aloidendron_dichotomum	0.0003910498164375	-32.81104651162789
Aloysia_virgata	1.8030882521714373	-20.124288329363456
Alphitonia_excelsa	0.392706461847	-22.867710835334904
Alphitonia_incana	0.627750694767375	-3.624052814346405
Alphitonia_oblata	0.3205748118555625	-13.626577027742057
Alphitonia_petriei	0.1317736783173125	-26.86825015262515
Alphitonia_pomaderroides	0.120059342559875	-14.434661234344327
Alphitonia_whitei	0.0227933835114375	-17.90865133724724
Alseis_blackiana	0.263927014155	6.877601578167208
Alseis_floribunda	1.0560483891176877	-19.6252441785992
Alseis_pickelii	0.3254274688281875	-13.618219180054098
Alseis_yucatanensis	0.20800238472875	18.46650866260036
Alstonia_actinophylla	0.239807545326875	-12.68614498644986
Alstonia_boonei	2.378388050141437	2.8123798970167084
Alstonia_congensis	1.45454538094925	4.813546650717779
Alstonia_constricta	0.1524975600036875	-26.936483546907112
Alstonia_longifolia	0.366138398896625	15.311068256194504
Alstonia_macrophylla	0.2411709732581875	-5.13060101103221
Alstonia_muelleriana	0.0617300704535625	-11.55841078066914
Alstonia_scholaris	1.9598859792334373	2.7467250375429035
Alstonia_spectabilis	0.7541761124933125	-7.880908917682915
Alvaradoa_amorphoides	0.568818795811875	18.436576351709828
Alyxia_ilicifolia	0.076478343713875	-24.62495295224649
Alzatea_verticillata	0.529653819493	2.625221074992592
Amaioua_glomerulata	3.186438329434875	3.87440548314772
Amaioua_guianensis	3.5161251073751876	-8.376029774029996
Amaioua_intermedia	0.662836679748125	-19.376280837149643
Amanoa_guianensis	2.2695136997546874	3.126141112836104
Amanoa_oblongifolia	2.49160174386375	-1.6242453581532537
Amaracarpus_nematopodus	0.0186177502325	-17.81365611421479
Ambavia_gerrardii	0.027704262979625	-17.84577250608272
Ambelania_acida	1.6624551106145	1.127103668869671
Amblygonocarpus_andongensis	2.6262251447805	-9.123766859583167
Ambrosia_carduacea	0.0107213637568125	23.439346307385232
Amburana_cearensis	1.29806612698825	-14.87930149375441
Amelanchier_alnifolia	1.6510259476506874	47.37637760679428
Amelanchier_arborea	1.3737111207990624	39.436219426871205
Amelanchier_asiatica	0.4434553017933125	34.188343593251254
Amelanchier_bartramiana	1.7210733462325312	48.56219131799071
Amelanchier_canadensis	1.0728125962825623	40.93646386523928
Amelanchier_cusickii	0.3649170169655625	46.6909931206488
Amelanchier_interior	0.887345864768875	45.65422422866885
Amelanchier_laevis	1.3333621973688436	44.43762862152264
Amelanchier_pallida	0.22274913958465625	39.06258455246186
Amelanchier_sanguinea	1.6149553313086875	46.12571456959021
Amelanchier_utahensis	0.5542159112905625	40.62450081610446
Amesiodendron_chinense	0.1055202239395	18.631829595099795
Amorphospermum_antilogum	0.1857943053010625	-21.872066570881223
Ampelocera_edentula	2.0928716227729374	-1.1252149606094806
Ampelocera_hottlei	0.2875244366470625	16.062639967491425
Ampelocera_macrocarpa	0.46691928522125	6.936258996124748
Ampelocera_ruizii	0.6994621371581875	-13.634262573421502
Ampelozizyphus_amazonicus	2.1020926264616877	-1.3741624272228907
Amphimas_ferrugineus	0.8633162919921875	0.1878507459450091
Amphimas_pterocarpoides	1.2300872342239375	4.688570488393095
Amphipterygium_adstringens	0.144038626871	18.434737750739934
Amphirrhox_longifolia	2.516440878215	1.6259535633514983
Amphitecna_apiculata	0.2661305890499375	16.9392457867512
Amphitecna_latifolia	0.976741509399625	10.62593534924588
Amphitecna_sessilifolia	0.1174270773859375	7.561352214072261
Amyris_balsamifera	0.8262542902199375	16.873949581175246
Amyris_elemifera	0.5170483735193125	18.372583037480062
Amyris_pinnata	0.421164041752375	7.377597468252051
Anacardium_excelsum	0.6176255596798125	8.620867180666856
Anacardium_giganteum	3.034734129718625	-1.873299343787087
Anacardium_humile	1.710022470418625	-15.624747081047865
Anacardium_occidentale	2.5050416650303124	-3.622572952834231
Anacolosa_pervilleana	0.1633384650695	-16.310881981982
Anadenanthera_colubrina	1.822909614585	-17.374687211836935
Anadenanthera_peregrina	1.799023343452875	-17.125026373226632
Anagyris_foetida	0.1811111300845625	38.5613970884749
Anaxagorea_acuminata	2.1365218650795623	2.125170633204672
Anaxagorea_brachycarpa	1.0357276733109375	-1.68770697894097
Anaxagorea_brevipes	2.407597888112625	0.3757833088549279
Anaxagorea_crassipetala	0.4115538192986875	5.38053374315713
Anaxagorea_dolichocarpa	2.259661353099	1.6242256390876073
Anaxagorea_javanica	1.819616156164625	1.120990879079735
Anaxagorea_rufa	1.1310059340398124	0.0630355999301405
Ancistrocarpus_densispinosus	1.0281605078851876	3.4374879026683858
Andira_anthelmia	0.6364861837435	-20.87918112171156
Andira_cujabensis	1.094717367886875	-11.812127715730416
Andira_fraxinifolia	1.1170294506736875	-18.62283843378329
Andira_humilis	0.9565297732698124	-18.37627236029763
Andira_inermis	1.9316404767753126	-2.878066172957514
Andira_legalis	0.4337400386009375	-18.87921394388497
Andira_nitida	0.270324039022375	-15.87610391913458
Andira_ormosioides	0.4612949297669375	-19.81224457831328
Andira_surinamensis	2.6103000367230624	1.1248911725356103
Andira_vermifuga	1.7261147808134376	-14.379213369361135
Androcalva_fraseri	0.1034357333370625	-32.43889162831463
Angelesia_splendens	0.6146935493965	2.3126684650047573
Angophora_bakeri	0.05697520603775	-32.437863658777054
Angophora_costata	0.0678464134235625	-32.15942942942947
Angophora_floribunda	0.1642153035934375	-31.813188330744044
Angophora_hispida	0.0167869541716875	-33.31386662556509
Angophora_inopina	0.00830720433125	-32.80497198879552
Angophora_leiocarpa	0.14589326140125	-27.060156886715543
Angophora_melanoxylon	0.0017594609619375	-30.56152882205513
Angophora_robur	0.021509926987	-29.312484365228272
Angophora_subvelutina	0.099004286554375	-30.303341367221737
Angophora_woodsiana	0.047565007130375	-28.596166666666686
Angylocalyx_oligophyllus	0.611607191769375	4.316883696589092
Angylocalyx_pynaertii	0.967616258862625	1.3124628620360137
Aniba_canelilla	1.3108389231205	-9.875949362655811
Aniba_citrifolia	1.7039064117684375	2.379438866385121
Aniba_firmula	0.660773969348	-21.81345814554732
Aniba_guianensis	2.630323071594875	-0.376826858297777
Aniba_heringeri	1.2868206825998125	-15.81277035851362
Aniba_hostmanniana	2.26643380538425	1.3739520748540983
Aniba_megaphylla	2.392875272543437	1.1242934822868418
Aniba_muca	0.5825978467120625	2.125328645521644
Aniba_panurensis	2.8889294754750625	0.6243026171151551
Aniba_perutilis	0.80516775033425	2.6200318413909454
Aniba_puchury-minor	1.427362903951625	-0.126061320754716
Aniba_taubertiana	1.9579004084049372	2.1257491695118578
Aniba_williamsii	2.472026798784625	-0.8745948167966464
Anisocapparis_speciosa	0.8762452572775625	-22.37457943961436
Anisophyllea_polyneura	0.2711827209301875	1.3121138773628354
Anisophyllea_purpurascens	0.2539819488664375	0.9373446999735624
Anisoptera_thurifera	0.311302492566	-4.624824883255502
Annea_afzelii	0.585740621691375	5.687374823564376
Anneslea_fragrans	1.363780182181625	22.62642624435297
Annickia_affinis	1.2335542799675	0.8127533849129558
Annickia_chlorantha	0.4257487642664375	1.5604743247749202
Annickia_polycarpa	0.5416062416191875	6.06316243882801
Annona_ambotay	2.3442597986575624	-1.1246980260279984
Annona_cacans	0.991865054918125	-22.12559267598174
Annona_cherimola	1.1411246587395	9.777518502288446
Annona_coriacea	1.7381165367219376	-15.1224747230809
Annona_crassiflora	1.3196029269134375	-16.125327427137144
Annona_cuspidata	2.296725223455625	-1.6247006384921014
Annona_dioica	1.4110348252954374	-18.37361381978504
Annona_dolabripetala	0.6626828502955625	-19.874765874478012
Annona_edulis	1.6654343379606875	0.3789222132308309
Annona_emarginata	1.1311804243535626	-23.812762060870973
Annona_exsucca	3.077421673522125	-0.6314281673427679
Annona_foetida	2.0987782307361873	-2.6235009629871278
Annona_glabra	1.5780902562440624	8.620302012476449
Annona_holosericea	0.124753858384125	13.938574947320465
Annona_hypoglauca	2.056375796643875	-1.37381073456872
Annona_leptopetala	0.54982351659825	-10.93966382926221
Annona_montana	3.0266810191813125	-8.875594264529498
Annona_monticola	0.7179255951158126	-15.37610343215815
Annona_mucosa	3.04321787043325	2.3773090439276645
Annona_muricata	1.7329938586521876	10.871237664473734
Annona_neosalicifolia	0.8666963781415	-25.37417432674717
Annona_neosericea	0.13182768402025	-25.18509828598824
Annona_nutans	0.7506885560534375	-21.06212688375285
Annona_paludosa	0.55352525386475	-2.375996428345688
Annona_papilionella	1.8977742191475	0.8738574849052693
Annona_purpurea	0.6260047113835625	16.124332294144114
Annona_quinduensis	0.278277683963	4.313778877887756
Annona_rensoniana	0.7186005610329375	9.62705701377815
Annona_reticulata	1.19181811887375	16.374561484832746
Annona_salzmannii	0.1432162152268125	-12.624878578732115
Annona_senegalensis	2.0685966947171877	7.87507405541562
Annona_sericea	2.40787365840975	1.6243050653570197
Annona_squamosa	0.7874040062358125	17.630017297517277
Annona_sylvatica	1.2242133706335	-21.87632321138953
Annona_tomentosa	1.35836543946475	-13.126540192286804
Annona_vepretorum	0.4037272763880625	-11.561951392507655
Anodopetalum_biglandulosum	0.0434126178634375	-41.97081481481482
Anogeissus_latifolia	0.123889307471625	12.688088128845475
Anogeissus_leiocarpa	1.758180035623875	8.562167297551468
Anonidium_mannii	1.1737914412654376	1.562528375770874
Anopyxis_klaineana	1.40340994672975	3.0630356308268105
Anthocarapa_nitidula	0.1858870945494375	-21.617740511086023
Anthocleista_djalonensis	0.87597416643375	7.6872554095743775
Anthocleista_grandiflora	0.6938827434831875	-7.634654028905173
Anthocleista_madagascariensis	0.147715383203	-18.40858867223777
Anthocleista_nobilis	1.0355207513170623	6.187970761974809
Anthocleista_schweinfurthii	1.8820364059053125	0.8752511612128838
Anthocleista_vogelii	1.362004980635125	5.688643774594321
Anthodon_decussatum	2.9332644833225623	-1.371687174179699
Anthonotha_crassifolia	1.2904138370265	6.687356588236304
Anthonotha_fragrans	1.0545415317136877	3.3158054295102453
Anthonotha_macrophylla	1.69436214018375	3.0617296699990724
Anthonotha_pynaertii	2.06843185014775	0.9379653366351388
Anthonotha_sassandraensis	0.0825614957996875	5.65432625749884
Anthopterus_wardii	0.2891982387403125	4.687269503546081
Anthostema_aubryanum	0.3228933391505	4.9378192236481055
Antiaris_toxicaria	2.2906308176495624	6.626133602961807
Antidesma_bunius	3.2528764788015625	17.252627644605294
Antidesma_erostre	0.0534587991751875	-18.06380341880341
Antidesma_excavatum	0.646605898983125	-4.874401590174036
Antidesma_ghaesembilla	0.7193654461055	-7.872682857066832
Antidesma_japonicum	1.128759202899125	24.62534983337745
Antidesma_laciniatum	1.861767917175875	2.9376222856943217
Antidesma_leucopodum	0.392267273006875	1.5626569337558225
Antidesma_madagascariense	0.2758125221599375	-17.185640516141667
Antidesma_membranaceum	3.2060828398193126	5.625562700169319
Antidesma_montanum	3.2765645783290624	5.620037677970072
Antidesma_neurocarpum	1.017359307260875	1.0619097352121991
Antidesma_parvifolium	0.210425526610625	-12.937402872725905
Antidesma_stipulare	0.0170451324631875	-1.1267474778669884
Antidesma_tomentosum	0.9581286029135624	1.1221592536885812
Antidesma_velutinosum	1.0046741075891876	1.8724849533554015
Antidesma_venosum	3.61724870887025	3.3763642542297254
Antidesma_vogelianum	1.6292789757716875	2.125124965248825
Antirhea_borbonica	0.15822936900725	-18.72063296903451
Antirhea_ovatifolia	0.111751312583625	-12.781439714810068
Antirhea_tenuiflora	0.041772954603625	-15.282370009285044
Antonia_ovata	1.974310507033	-11.87674925884502
Aoranthe_cladantha	1.0746875757945624	0.4373256502904173
Aparisthmium_cordatum	2.9991845762845624	-0.1232193739407516
Apeiba_albiflora	0.679095690661125	-0.3674221357063355
Apeiba_glabra	2.550990354630625	2.3749182009515426
Apeiba_membranacea	1.416506162566375	1.1191203499485374
Apeiba_tibourbou	3.466796414493937	-4.8760077938412
Aphanamixis_polystachya	1.86106713643725	1.8732945064818345
Aphananthe_aspera	0.38559775258725	30.059007502027608
Aphananthe_cuspidata	0.1022294660423125	14.377751704492375
Aphananthe_monoica	0.5006102746341875	18.437446075494307
Aphananthe_philippinensis	0.162165844264	-26.86701048582569
Aphanocalyx_microphyllus	0.8635170552908125	-0.0620126683914747
Aphelandra_pulcherrima	1.409188866685375	5.879143042306795
Aphloia_theiformis	0.4630972545620625	-16.128820907370095
Apodocephala_pauciflora	0.122423216878125	-18.720709219858048
Apodytes_brachystylis	0.029588765534	-18.31598484848484
Apodytes_dimidiata	1.782984685774	-7.760872120853735
Apollonias_barbujana	0.0050415754030625	34.59442307692307
Apophyllum_anomalum	0.056319230294875	-26.68518170426064
Apoplanesia_paniculata	0.20068619176325	18.65392517461731
Aporosa_cardiosperma	0.0740333784769375	12.311806405548753
Aporosa_lucida	0.4392934317964375	1.4400589000753332
Aporosa_nitida	0.9827840324073124	1.061657470518213
Aporosa_octandra	2.0156023603999373	15.62136108152884
Aporrhiza_urophylla	0.7440157733923125	5.312964185753159
Appunia_guatemalensis	0.2663111961775625	15.688086524822667
Appunia_tenuiflora	0.9244859468451876	4.62473654774523
Aptandra_tubicina	2.1321761064708125	-1.626534363977643
Aptandra_zenkeri	1.468491185431875	3.0632982190196256
Apuleia_leiocarpa	2.81850384646525	-15.625508579584643
Aquilaria_beccariana	0.0460912045565	2.811906483490001
Aquilaria_malaccensis	0.006254107778	2.9382099391480705
Arachnothryx_bertieroides	0.3958924811135625	6.563385206430176
Arachnothryx_buddleioides	0.3639956196455625	14.68422837992482
Arachnothryx_capitellata	0.1474994655948125	17.558117856039463
Arachnothryx_laniflora	0.0764446250351875	15.439130471211216
Arachnothryx_reflexa	0.5724559695205	4.62489698598377
Arachnothryx_stachyoidea	0.1634711195399375	16.81384964483031
Aralia_bipinnata	0.0658936315914375	23.130427114677385
Aralia_chinensis	1.7215879692545	27.87377831396949
Aralia_elata	1.5235996656904687	35.37405653667716
Aralia_excelsa	0.7075041241530625	12.380756048937709
Aralia_humilis	0.4376866390654375	19.86568408343612
Aralia_scopulorum	0.0016697695288125	23.56241228070176
Aralia_spinosa	1.4834935006551875	35.1879522676597
Aralia_warmingiana	1.2022929821703126	-18.687535195081296
Araucaria_angustifolia	0.67372736293925	-25.37109295846066
Araucaria_araucana	0.0477953868659375	-39.06299871299869
Araucaria_bidwillii	0.1849352387685	-29.132906706507224
Araucaria_cunninghamii	0.3007212798614375	-17.628574739694763
Araucaria_montana	0.00867385554275	-21.07873376623376
Arbutus_andrachne	0.1862050934275625	39.68834595151777
Arbutus_arizonica	0.2222515091936875	25.87264524014954
Arbutus_bicolor	0.0788528082275	25.44216055189712
Arbutus_madrensis	0.0745370551508125	24.317035495179653
Arbutus_menziesii	0.198992587237625	42.87229068197164
Arbutus_tessellata	0.161912685223625	22.31485874560691
Arbutus_unedo	0.4298477110414375	40.815655087665874
Arbutus_xalapensis	0.399782566878	21.437091339260093
Archidendron_bigeminum	0.0445643418278125	13.561808712121236
Archidendron_clypearia	3.455863061997	1.1210630677702649
Archidendron_ellipticum	0.3597447880345625	1.9378422259566528
Archidendron_fagifolium	0.003602027652625	2.8442234848484813
Archidendron_grandiflorum	0.138168877843375	-16.88434640522875
Archidendron_havilandii	0.0063547112679375	2.821773598820063
Archidendron_hendersonii	0.06029380433	-18.130284618708217
Archidendron_jiringa	1.8585510618685626	0.875184815077471
Archidendron_lucidum	0.833881900052125	23.87642271691456
Archidendron_microcarpum	0.0843181352736875	2.315697850438996
Archidendron_muellerianum	0.011880291091	-28.96671052631578
Archidendron_triplinervium	0.0204635905004375	2.689269488283124
Archidendropsis_basaltica	0.07296876714575	-24.691067407824377
Archirhodomyrtus_beckleri	0.072376431696	-28.809182098765373
Archontophoenix_alexandrae	0.206097118265	-26.120934184969315
Archontophoenix_cunninghamiana	0.076573602872875	-30.123683558930317
Archytaea_triflora	0.39371289943925	3.938206614541255
Arctostaphylos_andersonii	0.0247484150269375	37.43512529137528
Arctostaphylos_columbiana	0.28068639052134375	44.87426618878495
Arctostaphylos_glauca	0.054286659205875	34.68370758483033
Arctostaphylos_obispoensis	0.0132829707606875	34.7158333333334
Arctostaphylos_pringlei	0.0629922326745	34.19223670283144
Arctostaphylos_pungens	0.383274824933375	26.618170768763243
Arctostaphylos_tomentosa	0.079575380770125	36.18711403508778
Arctostaphylos_viscida	0.124320733697625	39.56236706349205
Arcytophyllum_nitidum	0.12285828867525	2.633175293767666
Ardisia_brevipedata	0.0591306291975625	-17.68839649551752
Ardisia_compressa	0.896644607640875	14.62148521137282
Ardisia_copeyana	0.449795905157125	5.937467579083881
Ardisia_elliptica	3.842348475923188	1.6208540630182344
Ardisia_escallonioides	0.36920990425675	19.81269670958515
Ardisia_foetida	0.759711077273375	6.8740029188770455
Ardisia_forbesii	1.1230236422416875	-0.873839722231761
Ardisia_glandulosomarginata	0.0868894642043125	6.054037285344616
Ardisia_guianensis	3.08141283490625	2.373310107568837
Ardisia_nigrescens	0.33315181050225	16.437931323932023
Ardisia_nigropunctata	0.2470848414908125	9.56096153846156
Ardisia_opegrapha	0.3045312878480625	8.937420650999458
Ardisia_palmana	0.387102885648375	5.690247441003901
Ardisia_paschalis	0.3195245022344375	16.438231932956025
Ardisia_pellucida	1.12256079557275	8.378273502918905
Ardisia_polysticta	0.9090902419024376	23.374811586051745
Ardisia_quinquegona	0.7533956027693125	23.37652635102506
Ardisia_revoluta	0.7049990118734375	16.373894357291725
Ardisia_sieboldii	0.0669864524234375	23.187303886072907
Ardisia_solanacea	0.544460347942625	21.63897218414441
Ardisia_staudtii	0.7105799032530625	1.5625215009958329
Ardisia_tuerckheimii	0.260383502389875	16.814078854935
Ardisia_venosa	0.2199487380908125	17.18639339228689
Ardisia_verapazensis	0.2009321955419375	15.677472280784045
Areca_catechu	0.014851477463375	2.860770074877358
Areca_macrocalyx	0.439374660832125	-4.687833361584241
Arenga_engleri	0.0462037395143125	22.937440128723274
Arenga_microcarpa	0.6639516654758125	-5.87467300154955
Arenga_wightii	0.062456485436125	13.061150881057287
Argocoffeopsis_eketensis	2.9772618944713125	0.6863949771689382
Argomuellera_macrophylla	1.7392936019330625	1.8767464898417048
Aristotelia_chilensis	0.1888354149865625	-38.87707663059372
Aristotelia_serrata	0.069638392400625	-40.84647032374083
Artabotrys_brachypetalus	0.9617351384589377	-18.3718090506624
Artabotrys_monteiroae	1.703187749727625	-11.372998429716317
Artemisia_tridentata	0.344520824529625	41.88125605309633
Artocarpus_altilis	0.4385226879895	-2.1253622925436657
Artocarpus_heterophyllus	0.8122189232740625	13.123665434760293
Arytera_bifoliolata	0.208924973512875	-12.686027428855285
Arytera_distylis	0.0428235217455	-28.43584107498341
Arytera_divaricata	0.1565537326488125	-26.38309131828822
Arytera_pauciflora	0.0333009168791875	-18.06434042066761
Ascarina_lucida	0.0246144489130625	-40.66012241054609
Asimina_parviflora	0.8185143787335	32.68780393479729
Asimina_triloba	1.4072323261140625	36.93754422884101
Aspidosperma_australe	1.073509603634375	-23.312300243182506
Aspidosperma_cuspa	2.3178415058988127	-12.124624611556014
Aspidosperma_cylindrocarpon	1.3825550748045625	-17.875125868988828
Aspidosperma_desmanthum	2.9984616320613124	2.624027055315938
Aspidosperma_discolor	1.391145520317375	-14.624240210181991
Aspidosperma_excelsum	3.726753368454625	0.6256258653669149
Aspidosperma_macrocarpon	1.7120287873000626	-12.872477977010169
Aspidosperma_megalocarpon	1.0436374799413124	15.62926912992482
Aspidosperma_multiflorum	2.210374762532437	-10.124838877986498
Aspidosperma_nobile	1.6706703257098126	-13.373402972570158
Aspidosperma_parvifolium	2.5162520997625	-13.874471626212843
Aspidosperma_polyneuron	1.2736760144560626	-18.373982219302327
Aspidosperma_pyricollum	0.9047297635	-22.379373202220844
Aspidosperma_pyrifolium	1.0058617333211877	-14.313746279761888
Aspidosperma_quebracho-blanco	0.8838623140078125	-23.62575436595249
Aspidosperma_ramiflorum	1.28135674326575	-20.12523197569389
Aspidosperma_rigidum	1.9281003480940626	-3.115749944350251
Aspidosperma_schultesii	1.8467425313015624	-0.8762428015656328
Aspidosperma_spruceanum	2.744222682879	-2.6199664043910933
Aspidosperma_subincanum	1.9418939667448125	-15.375622105201105
Aspidosperma_tomentosum	1.8898085193053125	-16.873922644163144
Aspidosperma_vargasii	1.0939032328859377	-8.878136641596997
Asteromyrtus_brassii	0.1541165686725625	-12.065518319928522
Asteromyrtus_symphyocarpa	0.2142313109933125	-12.937495519231412
Asteropeia_multiflora	0.05288414309825	-17.405208333333352
Astianthus_viminalis	0.1622387094349375	17.940664767805984
Astrocaryum_aculeatissimum	0.3945840922918125	-20.31312007011428
Astrocaryum_aculeatum	3.720869193491688	-0.8756262653142094
Astrocaryum_alatum	0.1797323612801875	8.437999971592534
Astrocaryum_chambira	0.8190861987380625	-1.937680382617267
Astrocaryum_jauari	0.8730066828015625	-1.6271274595638336
Astrocaryum_mexicanum	0.16574850568775	16.939195223260622
Astrocaryum_murumuru	2.302412618487	-3.876352129303001
Astrocaryum_standleyanum	0.2689284755365	6.438036802625403
Astrocaryum_urostachys	0.197680045463625	-2.2832793409848127
Astrocasia_jacobinensis	0.3826481545125	-15.56468519758878
Astrocasia_tremula	0.3271225579241875	18.6175400591837
Astronium_concinnum	0.373544000941875	-17.063412959912124
Astronium_fraxinifolium	2.342338246025	-15.12440084264157
Astronium_graveolens	1.7749272618115626	9.125737424603376
Astronium_lecointei	3.743845703420688	-3.3756619116221014
Astrotricha_obovata	0.0298740923685	-33.032482152663576
Atalaya_hemiglauca	0.024897037081875	-29.43233845547676
Atalaya_multiflora	0.151178495692875	-26.62693019497442
Atalaya_salicifolia	0.2285372562596875	-22.37999877630937
Atalaya_variifolia	0.2336947336109375	-13.311817614345674
Atamisquea_emarginata	0.3640561015494375	-23.75243555978245
Ateleia_glazioveana	0.4592429036560625	-26.18847010463389
Ateleia_gummifera	0.1677792683759375	19.310529777392336
Ateleia_pterocarpa	0.4611682866603125	16.68946217766509
Atherosperma_moschatum	0.10122919959125	-40.70006887052343
Athrotaxis_cupressoides	0.048769505445125	-41.68639453446855
Athrotaxis_selaginoides	0.045791582562875	-41.81088788951151
Atractocarpus_benthamianus	0.0463382562188125	-29.55975647348949
Atractocarpus_chartaceus	0.082701704188125	-27.68387681159422
Atractocarpus_fitzalanii	0.029992396854375	-18.31550294275012
Atractocarpus_hirtus	0.0188067804386875	-17.686101347393087
Atractocarpus_sessilis	0.1421818336140625	-12.81033818332199
Attalea_allenii	0.1702955884909375	6.313145733871925
Attalea_butyracea	1.3505670349501875	3.630603716729868
Attalea_insignis	0.8064284693475625	-0.1875974174024751
Attalea_maripa	2.4046357605298123	0.6246250753961751
Attalea_microcarpa	1.7370336707900624	-0.0631215696392545
Attalea_phalerata	1.9120025219169372	-13.629624855261316
Attalea_racemosa	0.7660309998623125	-0.5614684450311933
Attalea_speciosa	1.6181765241613124	-11.373996510797292
Atuna_racemosa	0.4234973181325625	-0.6197230028955877
Aubrevillea_kerstingii	0.110427399531875	6.283262341633916
Aucoumea_klaineana	0.3098920158365	-0.4381078483954521
Aucuba_chinensis	1.909892951730125	25.563049074527296
Aucuba_himalaica	1.081009270636625	27.437536211731118
Aulacocalyx_caudata	0.492888636295625	1.688023121034657
Aulacocalyx_jasminiflora	2.28314688935975	1.562691397068985
Auranticarpa_melanosperma	0.18895690498625	-13.115860700214668
Auranticarpa_rhombifolia	0.194486332914875	-26.377751331203456
Austrobuxus_carunculatus	0.0142879150676875	-21.39955450733752
Austrobuxus_swainii	0.0356141491756875	-30.18668312606679
Austrocedrus_chilensis	0.0920923452504375	-39.18420962902346
Austroeupatorium_inulaefolium	1.8104770330623126	-19.62969378840529
Autranella_congolensis	2.220503965991125	1.1875052462932931
Averrhoa_carambola	0.1218452374815625	-1.0657540394973022
Averrhoidium_gardnerianum	0.4478535096713125	-13.808838298352637
Avicennia_germinans	1.3038365150258124	12.372117066239266
Avicennia_marina	2.3322603498040624	-8.258150690509805
Avicennia_schaueriana	0.2079970874029375	-20.624963995810425
Axinaea_macrophylla	0.340842079950625	1.8789776555131372
Azadirachta_indica	0.3885808498436875	13.626196369636972
Azima_tetracantha	0.987897887703375	-8.245728257870056
Baccaurea_angulata	0.0453668523985625	2.8103348846620864
Baccaurea_bracteata	0.4601185595793125	1.061480893858504
Baccaurea_deflexa	0.0145035134805625	2.5633117443868785
Baccaurea_edulis	0.0442937648909375	2.562084793045291
Baccaurea_lanceolata	0.822654711896125	1.0611981260160483
Baccaurea_macrocarpa	0.385491378071125	1.4379395477284842
Baccaurea_macrophylla	0.0379701169385	2.690004277492605
Baccaurea_minor	0.009435804075875	2.6852058029689654
Baccaurea_motleyana	0.028757470823875	2.6893178813419207
Baccaurea_parviflora	0.7824004236435625	2.6251328074694174
Baccaurea_polyneura	0.040704312363125	2.811990384615389
Baccaurea_pubera	0.144755911702	1.9376133133594569
Baccaurea_pyriformis	0.005997849419625	2.945791139240511
Baccaurea_racemosa	0.1539662411870625	1.058773192578378
Baccaurea_ramiflora	1.83616175678725	19.87268940489969
Baccaurea_sumatrana	0.2065116242930625	2.437806095724473
Baccaurea_sylvestris	0.0637963603700625	17.93899853801172
Baccaurea_tetrandra	0.6414295831701875	0.8766299069431329
Baccaurea_trigonocarpa	0.076064881909125	2.5618835034013645
Baccharis_brachylaenoides	0.975953689391375	2.38263415188723
Baccharis_halimifolia	1.0315380306055624	32.93764689669059
Baccharis_latifolia	0.4123684031726875	-0.3779997618561583
Baccharis_montana	0.50652304868975	-25.43729318442612
Baccharis_nitida	0.6536174446541875	1.375685541310544
Baccharis_punctulata	1.04337144779075	-25.624991042428604
Baccharis_semiserrata	0.539361040181375	-25.813270107974496
Backhousia_angustifolia	0.1025954538346875	-25.558743794094585
Backhousia_leptopetala	0.0690137647420625	-30.68717333889353
Backhousia_myrtifolia	0.1282989331805	-31.81513899564436
Backhousia_sciadophora	0.0665303146119375	-30.56543002915447
Bactris_acanthocarpa	2.4696292691298125	-0.3724171373936688
Bactris_bifida	1.11470018556975	-3.623685597514457
Bactris_brongniartii	1.66309352170375	-1.127371446882313
Bactris_coloradonis	0.1962504168265	6.062838814150478
Bactris_concinna	0.8237943154474375	-5.812846148180898
Bactris_corossilla	1.15680121742025	-0.1282644204626283
Bactris_gasipaes	2.388531196987	0.8725517531375352
Bactris_guineensis	0.47740803477025	9.370281272986237
Bactris_hirta	1.791782445329625	-1.1263405633764378
Bactris_macroacantha	0.3490959137256875	-2.1883604741735856
Bactris_major	1.384100909431875	8.37745471939435
Bactris_maraja	2.4218595996581875	-0.8739448204549888
Bactris_mexicana	0.381068314913	15.807629912521206
Bactris_setosa	0.6393751222239376	-20.877761608457085
Bactris_setulosa	1.018790920008125	4.131995097104873
Baeckea_frutescens	0.742859393629875	6.273454835542464
Baikiaea_insignis	2.019686392245375	0.0632289798764658
Baikiaea_plurijuga	0.1918070561115	-17.062119234116675
Baillonella_toxisperma	0.675230626231875	-0.0617611702914668
Bakeridesia_gaumeri	0.061523572693375	20.46626774663271
Balakata_baccata	1.8644895921545	10.646654903278815
Balanites_aegyptiaca	1.204284886254	8.25007301910978
Balanites_glabra	0.1107973041325625	-2.37242192192192
Balanites_maughamii	0.398295068056625	-22.373274359597964
Balanops_australiana	0.0325176896736875	-18.434140774052853
Balfourodendron_molle	0.6086509561548125	-13.061623923257612
Balfourodendron_riedelianum	0.8409436066746875	-24.06251437240572
Balizia_pedicellaris	0.4204546888963125	-11.378807947019796
Baloghia_inophylla	0.1857210993484375	-29.62187668437667
Banara_arguta	1.3471804031865624	-16.87461667430089
Banara_guianensis	3.0464133698341875	2.8720207028531872
Banara_nitida	1.6756302456018124	-2.623670569338765
Banara_parviflora	0.9257941281255624	-24.62338121699429
Banara_tomentosa	0.589010298238875	-26.06259148314297
Banisteriopsis_latifolia	0.20808605145	-13.312244654448184
Banisteriopsis_malifolia	0.6806203904655	-15.813591289615305
Banksia_aemula	0.0338099105590625	-28.808988549618288
Banksia_ashbyi	0.0035347587305625	-30.789035087719306
Banksia_attenuata	0.0673926666590625	-34.06321919949969
Banksia_baxteri	0.020701050950875	-33.95367440225027
Banksia_burdettii	0.009756046548375	-31.57577751196174
Banksia_coccinea	0.038036028979625	-34.71923356602674
Banksia_dentata	0.2492875713306875	-12.686150762927827
Banksia_ericifolia	0.04363408259275	-34.06113440040651
Banksia_grandis	0.057937237614	-34.31745004541333
Banksia_ilicifolia	0.0413042520500625	-33.92462296983765
Banksia_integrifolia	0.155832523584875	-31.31548995320664
Banksia_littoralis	0.0469175380434375	-33.92497544204316
Banksia_marginata	0.208478626979875	-37.31427218247137
Banksia_media	0.052092975914875	-33.20830638206118
Banksia_menziesii	0.0112059561065	-31.720445134575616
Banksia_neoanglica	0.0462969703840625	-31.563514987668256
Banksia_occidentalis	0.0329126093428125	-34.26687835605136
Banksia_penicillata	0.0443750521345	-34.81407750342941
Banksia_prionotes	0.021271993692625	-32.553964401294444
Banksia_saxicola	0.00763392548675	-37.40486507936501
Banksia_seminuda	0.0287061613240625	-34.16675072046125
Banksia_serrata	0.0805076379541875	-35.935767447535305
Banksia_sessilis	0.058574367873625	-33.82946315922304
Banksia_speciosa	0.0491262542096875	-33.96961603211601
Banksia_sphaerocarpa	0.08048542619675	-34.15924226979255
Banksia_spinulosa	0.179976743660125	-33.43746041171813
Baphia_buettneri	0.3447027509010625	0.4374433576481107
Baphia_laurifolia	0.589911796093	0.5634194866140807
Baphia_leptostemma	0.482247250514875	0.6874522900763322
Baphia_massaiensis	0.653992703160125	-14.374563483174011
Baphia_nitida	0.79796728552025	5.687306758257083
Baphia_pubescens	0.6188060835724375	5.937950328629162
Baphiopsis_parviflora	1.03226885493175	-0.0614185259528073
Barnebya_harleyi	0.3571345134100625	-11.060515575154795
Baronia_taratana	0.1329145739010625	-18.842309358752185
Barringtonia_acutangula	0.6406587279239375	-7.633185431108888
Barringtonia_asiatica	1.06982607491325	0.3899181933402482
Barringtonia_calyptrata	0.06842029645225	-13.309620055516998
Barringtonia_macrostachya	0.4041637923380625	2.378533283656233
Barringtonia_racemosa	2.0631223921891877	-2.233413605850571
Barringtonia_sarcostachys	0.073844688628375	2.811279422345569
Barringtonia_scortechinii	0.017650618386875	2.5640592243186626
Barteria_dewevrei	1.0407814398435624	-0.3127387328896823
Barteria_fistulosa	0.785825025020625	1.5628334074238726
Barteria_nigritana	0.5853118515385625	1.0632407082748911
Bastardiopsis_densiflora	0.751829228065125	-22.937246086592356
Bathysa_australis	0.5131211470095	-21.564477148875824
Batocarpus_amazonicus	3.0466099629153125	-3.1268032333479305
Batocarpus_costaricensis	1.5061732263124374	2.623454787188568
Batocarpus_orinocensis	0.9201303233525624	-1.124956582711105
Baudouinia_fluggeiformis	0.1286082191186875	-16.56041094845987
Bauhinia_acreana	2.006185891316625	-7.875499043670204
Bauhinia_aculeata	0.9663150516481877	9.371918580470808
Bauhinia_acuruana	0.9053854880483124	-11.814325176702154
Bauhinia_brachycarpa	0.36186674765525	26.18719624229493
Bauhinia_catingae	0.268735162833875	-12.814561819459009
Bauhinia_cheilantha	0.74202991445775	-12.061470937464636
Bauhinia_coulteri	0.0677811795738125	21.341267702388425
Bauhinia_cupulata	1.788078881011625	-10.628231304453603
Bauhinia_curvula	1.1964366036365626	-13.436995090511449
Bauhinia_divaricata	0.608799279331	18.81249448813106
Bauhinia_forficata	1.595655977285125	-21.626616892220444
Bauhinia_foveolata	0.0487545519228125	13.685302137870847
Bauhinia_galpinii	0.6648634709696875	-21.621757822601463
Bauhinia_hildebrandtii	0.097727393499625	-15.440802769461085
Bauhinia_jenningsii	0.098728575659125	19.0608139699632
Bauhinia_longicuspis	4.424520100403875	-6.374989702189785
Bauhinia_longifolia	1.1860176653226875	-18.122907257052734
Bauhinia_macranthera	0.1541507934723125	22.812593577620177
Bauhinia_madagascariensis	0.1082333869701875	-20.56205281605021
Bauhinia_mollis	1.2520827866884374	-17.625690683539748
Bauhinia_pauletia	0.4591222655640625	14.866542850990552
Bauhinia_pentandra	1.1137730736808125	-16.063317968185082
Bauhinia_petersiana	0.8243474459088125	-15.377040088130272
Bauhinia_picta	0.85247091238225	5.6255863901543
Bauhinia_pulchella	1.2813518729841875	-11.936392419479755
Bauhinia_racemosa	0.1011419275085	14.564465856182077
Bauhinia_rufa	1.256353219366875	-17.376858741855976
Bauhinia_rufescens	1.1025635431869374	8.687436048164145
Bauhinia_tarapotensis	1.1866293579710625	-2.123891701457227
Bauhinia_tomentosa	1.48563656359575	-14.747361307736588
Bauhinia_ungulata	2.7407606552435	-10.381968791500617
Beaucarnea_gracilis	0.03540288810075	18.06009495527213
Beautempsia_avicenniifolia	0.0062544335403125	-4.222163271080913
Beilschmiedia_bancroftii	0.0326453619684375	-18.064089464123555
Beilschmiedia_collina	0.0460713472281875	-18.68813893420338
Beilschmiedia_costaricensis	1.0500060546914376	4.126967814821285
Beilschmiedia_elliptica	0.063517189495625	-29.437848189414964
Beilschmiedia_erythrophloia	0.0381210130401875	23.436769943019968
Beilschmiedia_mannii	0.7775063442288125	5.687299552262467
Beilschmiedia_mexicana	0.133384078792625	17.185676877470353
Beilschmiedia_obtusifolia	0.1896706840730625	-21.10898126577364
Beilschmiedia_pendula	0.9372464115990624	6.118655459295932
Beilschmiedia_recurva	0.0285302948038125	-18.315499408983445
Beilschmiedia_tarairi	0.018231591305625	-36.267208672086646
Beilschmiedia_tawa	0.049083138835875	-38.4079913547822
Beilschmiedia_tooram	0.0179058070654375	-17.68583185710068
Beilschmiedia_tovarensis	0.7803597814825625	2.872410405009299
Bejaria_aestuans	1.142681757835625	5.764569924993959
Bejaria_resinosa	0.200785918131625	1.1273614363778308
Bejaria_sprucei	0.939790251703125	3.875473934424124
Bellucia_egensis	2.1261784036440625	1.624963317968082
Bellucia_grossularioides	4.382694734826813	-0.1259602808350986
Bellucia_mespiloides	1.7883013042804374	3.8736523182269673
Bellucia_pentamera	2.77048661121	1.8734088580211643
Bellucia_spruceana	1.76199950359575	1.1196346533624368
Belonophora_coriacea	0.9845066377924376	1.311544927087947
Berberis_fremontii	0.071198487851375	35.30764835605454
Berberis_gracilis	0.166439147362125	21.687010532837707
Berberis_laurina	0.5513361545066875	-26.562294066900428
Berberis_lutea	0.254735030226625	-1.6076890614449666
Berberis_moranensis	0.1698004142373125	19.69165701322524
Berchemia_discolor	0.75603330427975	-18.873347095440483
Berchemia_floribunda	1.6805519683546875	27.37546929089894
Berchemia_zeyheri	0.282531348547375	-26.68679529548988
Berlinia_auriculata	0.538305223784375	1.0613931893800483
Berlinia_bracteosa	0.663633084130625	-0.0632280391723767
Berlinia_bruneelii	2.705748114777875	-0.18750456051808
Berlinia_confusa	0.665285327063875	5.0639952820617165
Berlinia_congolensis	1.385641843134375	-0.5622333060965129
Berlinia_grandiflora	1.9215202466119372	7.562831793993693
Berlinia_occidentalis	0.1183278900968125	5.716558269386781
Berlinia_tomentella	0.369641015394375	6.0292710859607626
Bernardia_dodecandra	0.255741888158375	17.438457253672222
Bernardia_pulchella	0.5718350268890625	-25.937675690504957
Bernoullia_flammea	0.546825687179625	16.3118693733193
Bersama_abyssinica	1.5194796719828125	-4.870150158942615
Bertholletia_excelsa	2.286365499128375	-5.627352300777757
Bertiera_bracteosa	0.355062225048625	6.059626793598239
Bertiera_globiceps	0.626976399127	-0.0633555783709823
Bertiera_guianensis	4.344457634020063	0.876273919018921
Bertiera_racemosa	1.2101805514269375	3.562956518743107
Bertiera_retrofracta	0.2899466199524375	3.561750691110205
Bertiera_subsessilis	0.72832660146575	-1.1870406900286223
Besleria_laxiflora	1.6904480369961874	5.87643834626746
Besleria_solanoides	0.7067941201709375	4.879619151484063
Betula_alleghaniensis	1.1007323448445938	45.68789311373188
Betula_alnoides	1.4514488889203125	24.1255866781809
Betula_chinensis	0.7038961497725	38.13020817908087
Betula_cordifolia	1.6464041448823437	47.87686298618742
Betula_corylifolia	0.1188996769190625	38.186222316865454
Betula_costata	0.7708708213110312	43.12764778870888
Betula_dahurica	0.718598094087125	48.68744622445752
Betula_ermanii	1.83148670223275	53.62805261504739
Betula_grossa	0.2284692646074375	36.56235721279373
Betula_lenta	0.6075476060060625	40.43668129982844
Betula_luminifera	1.381013792983125	27.81175792391199
Betula_maximowicziana	0.22630110526215624	39.12086082030693
Betula_nigra	1.655667955518875	35.562366040809984
Betula_occidentalis	0.93713715134625	46.12263549750803
Betula_papyrifera	1.517043754981875	47.18752565729732
Betula_pendula	2.812796839697156	56.37504723505627
Betula_populifolia	0.672612001768625	44.68881901798908
Betula_pubescens	2.23729687936625	60.130248576321584
Betula_schmidtii	0.20048990895125	37.5637875599205
Betula_utilis	0.9652122682615	29.8714597690445
Beyeria_viscosa	0.2290272115174375	-35.31375177304977
Bhesa_indica	1.0580988646201877	1.623550319053466
Bikinia_pellegrinii	0.525987658893	0.6868475499836036
Billia_hippocastanum	0.3914561139450625	9.863377630121828
Billia_rosea	0.6120634883484375	5.127854560622917
Bischofia_javanica	3.0294972942576877	14.879449768117604
Bixa_arborea	0.8915404736144374	-10.62252422342547
Bixa_orellana	2.9781554470270626	6.3778619668640895
Bixa_urucurana	2.239536953879437	4.873612703112922
Blachia_andamanica	0.0330169523815625	14.563219043293966
Blakea_foliacea	0.063748160286125	8.442045199641116
Blakea_henripittieri	0.3582779158106875	4.438820941959015
Blakea_maurofernandeziana	0.3104740160311875	8.318141965524099
Blakea_multiflora	0.8883181770378125	2.3766664607188925
Blakea_parasitica	0.9085228642938123	4.6262010336804655
Blakea_quadrangularis	0.23064162759675	4.4389158008049785
Blakea_repens	0.733729660858	2.383976506081339
Blakea_rosea	1.6677584319070624	0.625710177502446
Blakea_storkii	0.04290507245225	7.182020997375312
Blakea_subconnata	0.3918931429804375	4.437986035873334
Blakea_watsonii	0.911246169561625	7.373137341517113
Blanchetiodendron_blanchetii	0.3379260796388125	-13.56232301415883
Bleasdalea_bleasdalei	0.043107942177625	-19.53329037800688
Blepharidium_guatemalense	0.1602624895634375	17.09148206249606
Blepharocalyx_salicifolius	1.6196168787710625	-23.128779375208204
Blepharocarya_depauperata	0.0667119950393125	-12.95423448626654
Blepharocarya_involucrigera	0.072867745884	-14.562314565070782
Blighia_sapida	0.663593362777125	7.18748946894426
Blighia_unijugata	2.8238027350388126	4.126809582916712
Blighia_welwitschii	3.291072808849875	0.9374680433815832
Blumea_balsamifera	1.5211799315336876	12.125008322632803
Blumeodendron_tokbrai	0.3943894609564375	0.3887504588839974
Bobgunnia_fistuloides	0.9125584373690624	2.9385736510276392
Bobgunnia_madagascariensis	0.9501143585249376	8.128169997308609
Bocageopsis_canescens	1.362547414679875	-0.6263073655061477
Bocageopsis_multiflora	2.3531028442965627	0.1266663768752556
Bocconia_arborea	0.42662944169275	17.622603543857238
Bocconia_frutescens	1.3037596889175624	7.372727925684742
Bocconia_integrifolia	0.821956018663125	-0.1298112409657072
Bocquillonia_sessiliflora	0.0110865451716875	-21.45459717097172
Boehmeria_aspera	0.580580209161375	4.622430935475101
Boehmeria_caudata	1.68395446549325	-16.876916790490334
Boehmeria_macrophylla	1.4401719054746875	24.562637132096697
Boehmeria_pavonii	1.1805754312008125	-4.368802951810482
Boehmeria_ramiflora	1.70411702348675	7.123919738809998
Boehmeria_ulmifolia	1.6523500190454374	4.753572660297362
Boehmeria_zollingeriana	0.115533306582125	23.18852735705064
Bolusanthus_speciosus	0.4773560218599375	-24.186614800294247
Bombax_buonopozense	3.882150712185313	1.687653511995186
Bombax_ceiba	0.5574129296575	14.633115094829824
Bombax_costatum	0.56621551707825	9.061387385890804
Bonellia_macrocarpa	0.509144489885875	18.81239209827352
Bonellia_nervosa	0.10595062052875	14.215238095238195
Bonnetia_paniculata	1.1627198248030626	1.6234469187101306
Bonnetia_sessilis	0.5732497069489375	3.562912720149141
Bonnetia_stricta	0.164009582420375	-13.315580146974378
Borassus_aethiopum	0.745604137846875	8.373174222813052
Boronia_muelleri	0.0664751038835625	-38.05232900030961
Boronia_pinnata	0.0510457073503125	-33.686326809764324
Borrichia_arborescens	0.160164989583375	19.19047336944259
Boscia_albitrunca	0.1464352519533125	-23.43570861137588
Boscia_angustifolia	1.502105979884875	-9.872307056005427
Boscia_foetida	0.1884598433005	-25.184967804377
Boscia_mossambicensis	0.8957382489905	-15.129179403394094
Boscia_salicifolia	2.9698563377721876	-10.372748263465468
Boscia_senegalensis	0.472714891724125	9.62990186169191
Bosistoa_medicinalis	0.0957997276715625	-20.55777643585615
Bosistoa_pentacocca	0.0915418180648125	-26.86875978090764
Bosistoa_transversa	0.084137476063	-27.369369319028465
Bossiaea_aquifolium	0.034963372067125	-33.983370315581844
Boswellia_dalzielii	0.745229627726375	9.095798834023242
Boswellia_serrata	0.0708203496795625	13.685371994801828
Bothriospora_corymbosa	2.386492609189375	-0.8756479971658572
Botryophora_geniculata	0.01419130805825	2.9393669634025743
Bouchardatia_neurococca	0.0817111742698125	-27.31272482014377
Bougainvillea_glabra	1.7304338852370624	-18.62500966076339
Bougainvillea_stipitata	0.2918649597104375	-24.123192252743667
Bourreria_andrieuxii	0.0596438011665625	13.90830886278718
Bourreria_costaricensis	0.0998871151576875	8.810264160318054
Bourreria_cumanensis	0.254700251787875	9.688398159581352
Bourreria_huanita	0.342333064929	16.313012585812356
Bourreria_mollis	0.4458347806710625	17.87553924344145
Bourreria_pulchra	0.120383092970625	19.716816752429985
Bourreria_sonorae	0.0180894778831875	22.184117050067652
Bourreria_succulenta	0.308925616811125	18.370960240426182
Bourreria_virgata	0.1447722678810625	19.06018204432383
Bouvardia_multiflora	0.31356182147275	19.06308999147
Bowdichia_virgilioides	2.128820552088625	-14.876028174780403
Brabejum_stellatifolium	0.043980924643125	-33.659174722520625
Brachistus_stramoniifolius	0.4667538533275	15.371584212077218
Brachychiton_acerifolius	0.1559942285890625	-30.56267405063289
Brachychiton_australis	0.14973613640825	-24.636588649544368
Brachychiton_bidwillii	0.1618269355566875	-25.367785337124307
Brachychiton_discolor	0.152090967170875	-29.879723685098885
Brachychiton_diversifolius	0.1860489279928125	-13.2824873824271
Brachychiton_fitzgeraldianus	0.0130553167584375	-14.217004830917867
Brachychiton_gregorii	0.0051193496940625	-31.7218169398907
Brachychiton_megaphyllus	0.0831869581328125	-12.533325739824674
Brachychiton_paradoxus	0.2256812521729375	-13.185235152245973
Brachychiton_populneus	0.2726541246001875	-32.43939194460699
Brachychiton_rupestris	0.103407226610625	-25.61733303480039
Brachychiton_viscidulus	0.009620620802	-14.697743902439017
Brachyglottis_repanda	0.061973166240625	-38.59532870759743
Brachylaena_discolor	0.2818441206745625	-26.936487748393805
Brachylaena_merana	0.1768069374351875	-17.56400193798447
Brachylaena_neriifolia	0.051011377938875	-33.56894992134253
Brachylaena_ramiflora	0.116440097655875	-18.93577893931664
Brachystegia_boehmii	1.87190067492125	-13.125553572648034
Brachystegia_leonensis	0.16483099905225	7.154432162982223
Brachystegia_longifolia	1.6612746233634375	-12.626524129418662
Brachystegia_spiciformis	2.228742879950937	-12.126374200257375
Brachystegia_utilis	1.762457978235625	-13.124617389578484
Brahea_dulcis	0.3517332760285625	19.31323608692046
Brasiliopuntia_brasiliensis	0.8379873269585	-17.626700812518095
Brassaiopsis_glomerulata	1.62535663082425	22.878080637617284
Bravaisia_berlandieriana	0.17209982022175	19.27929368029749
Bravaisia_integerrima	0.866916711205125	13.128584948830976
Brazzeia_soyauxii	0.5242818319929375	0.6878578650489586
Bredemeyera_altissima	2.1413574580385624	-3.871488142470947
Bredemeyera_floribunda	2.32957494307675	-15.12381972601056
Bredemeyera_hebeclada	1.112890549407625	-16.87479916372272
Breonadia_salicina	2.42323307038675	-3.633110687022902
Brexia_madagascariensis	0.1649344308794375	-18.122732989144847
Breynia_androgyna	3.83739899549275	3.3748709273183333
Breynia_cernua	0.3484520128260625	-15.745485780486248
Breynia_fruticosa	1.2742438801343126	22.877663472997845
Breynia_racemosa	1.099450994998	-1.3833465443995374
Breynia_retusa	2.3528208573291876	18.125831987857
Breynia_vitis-idaea	1.2628816565549374	17.624119988363546
Bridelia_atroviridis	1.470329113845625	2.373857637109174
Bridelia_balansae	0.433985309044625	22.31107709877929
Bridelia_cathartica	1.0536579788056877	-16.875203513281885
Bridelia_exaltata	0.0787432253321875	-29.06383813215201
Bridelia_ferruginea	0.759123620613625	8.437548828125017
Bridelia_glauca	1.2936094774825626	0.3837993906034977
Bridelia_grandis	0.557544751808875	5.812800745018006
Bridelia_insulana	1.9722503523525	2.7484445903988584
Bridelia_leichhardtii	0.1463717484953125	-25.370158261358743
Bridelia_micrantha	2.612009421876437	2.631111840353092
Bridelia_mollis	0.1499108165015	-23.689461276643232
Bridelia_pervilleana	0.215073907902125	-16.683751133905535
Bridelia_retusa	0.5348931032248125	14.561394433852946
Bridelia_scleroneura	1.2175717113925	8.127140571313083
Bridelia_stipularis	2.687157787236	7.87852384452817
Bridelia_tomentosa	0.65654972555225	-6.903583925717764
Bridelia_tulasneana	0.160313141528375	-18.81292408821028
Brombya_platynema	0.024015901592	-17.813025594149902
Brosimum_alicastrum	1.3497123953853125	14.627618021730978
Brosimum_gaudichaudii	2.5000433815673127	-15.123413097894147
Brosimum_guianense	2.738698874536437	0.8718678947612664
Brosimum_lactescens	3.740387599317125	-1.3741561304099636
Brosimum_parinarioides	2.24398535036075	-0.6263853634503974
Brosimum_rubescens	2.67962053704725	0.1267958513718883
Brosimum_utile	1.4090029419479375	1.6250233527859663
Broussonetia_papyrifera	2.368929347268437	26.877655127093306
Brownea_coccinea	1.163148791889125	6.129371110425389
Brownea_grandiceps	1.3083974426731875	0.8727564102564027
Brownea_macrophylla	0.5108863526090625	4.134063288617341
Brownea_rosa-de-monte	0.5312228428824375	6.06284872102323
Brucea_antidysenterica	0.4278385892631875	2.1269659855034457
Brucea_javanica	1.5497983739048125	13.233712454481024
Bruguiera_cylindrica	0.8853275138675625	-2.876657659133091
Bruguiera_exaristata	0.2439051482235625	-12.871804259043156
Bruguiera_gymnorhiza	1.6406723577874376	-3.742187922329258
Bruguiera_parviflora	0.4773086038361875	-8.37262431256926
Bruguiera_sexangula	1.35515840666825	-3.232458004843618
Brunellia_comocladifolia	0.3699988294933125	4.8765227250560725
Brunellia_mexicana	0.172172441426375	16.441294474900573
Brunfelsia_australis	0.73739085521175	-26.125008311515863
Brunfelsia_grandiflora	2.1881255550603127	-1.871433211306461
Brunfelsia_pauciflora	0.446914032567125	-24.12504233641514
Brunfelsia_uniflora	1.5002464787115626	-20.128114515046693
Buchanania_arborescens	1.4822100642628124	-2.8779915070135083
Buchanania_macrocarpa	0.32727328518775	-5.685127831002457
Buchanania_obovata	0.1231557448316875	-12.720702365863986
Buchanania_sessilifolia	0.9553443726936877	1.6868200672542029
Buckinghamia_celsissima	0.1352783210769375	-22.378766527487816
Bucquetia_glutinosa	0.1046125283716875	2.816449869327629
Buddleja_americana	1.519196355555625	10.119589643132668
Buddleja_asiatica	2.7419254766035626	22.3758258021576
Buddleja_bullata	0.3256996174375625	2.130274203431377
Buddleja_cordata	0.263909448689	20.938665657924236
Buddleja_crotonoides	0.2011772184934375	16.44059529285498
Buddleja_incana	0.2573124488653125	1.1255491101599469
Buddleja_madagascariensis	0.21542323155425	-18.438974839818783
Buddleja_nitida	0.095613640804375	10.436143867924526
Buddleja_officinalis	0.848000429999625	27.561772970643773
Buddleja_parviflora	0.242618257442125	19.69019138989941
Buddleja_saligna	0.2192009155745625	-28.938268465780723
Buddleja_salviifolia	0.3258585734428125	-25.619265510694134
Buddleja_sessiliflora	0.432297496662875	21.43804344027397
Buddleja_skutchii	0.0645965876709375	15.557271752983429
Bunchosia_argentea	1.13235746974625	3.626957464159995
Bunchosia_armeniaca	1.453371665286	1.8719296811525148
Bunchosia_biocellata	0.374576892271125	17.687839673913093
Bunchosia_dwyeri	0.260039761109	6.564901271753686
Bunchosia_glandulosa	0.312761193184875	18.81336855819341
Bunchosia_lindeniana	0.7161304430398125	17.12601616148362
Bunchosia_macrophylla	0.3518867764561875	6.185743283141421
Bunchosia_maritima	0.712790563670875	-22.62228802345517
Bunchosia_nitida	0.97275063142375	7.124088316918873
Bunchosia_palmeri	0.230938446796875	19.31257869391583
Bunchosia_polystachia	0.206793627685875	10.561396690070252
Bunchosia_swartziana	0.1596973260155	19.466535266191805
Burchellia_bubalina	0.1519340371478125	-29.687707558860048
Burdachia_prismatocarpa	0.9065730348323123	-0.1259531156679226
Burkea_africana	0.7722648467561875	8.629833783227086
Bursaria_incana	0.20044235162875	-25.127279508808176
Bursaria_occidentalis	0.009282203308375	-32.346231884057964
Bursaria_spinosa	0.3083750613116875	-35.18751643655488
Bursaria_tenuifolia	0.15307326323275	-13.873772823498255
Bursera_aptera	0.0657904071835	18.342584978070207
Bursera_arborea	0.186629547562	19.06253102750001
Bursera_arida	0.027468699876625	18.09008226691048
Bursera_ariensis	0.2220770138218125	18.091744652406422
Bursera_bicolor	0.182800104126125	18.313613364886194
Bursera_biflora	0.0445588627441875	17.778529723991465
Bursera_bipinnata	0.278109183881625	18.188694527151554
Bursera_bolivarii	0.032492800135875	18.155115658362988
Bursera_cinerea	0.1006126384039375	17.94057630222886
Bursera_confusa	0.35378049025575	20.18544166478006
Bursera_copallifera	0.1520075750604375	18.937392017968204
Bursera_coyucensis	0.0448220674615625	18.34163929594054
Bursera_crenata	0.1931962576930625	18.063327528284173
Bursera_cuneata	0.220975250614625	18.68769367333764
Bursera_discolor	0.17326623075825	18.313353533230583
Bursera_diversifolia	0.297099357290125	17.1867125711114
Bursera_epinnata	0.01108825404375	22.184166666666663
Bursera_excelsa	0.2695316334963125	17.93804649499287
Bursera_fagaroides	0.35549903773225	20.18531757311596
Bursera_galeottiana	0.037136405280875	17.607859477124318
Bursera_glabrifolia	0.1739530139691875	18.435880543028965
Bursera_grandifolia	0.2868931703390625	19.43755634861008
Bursera_graveolens	0.4069147405044375	14.627293359414216
Bursera_heteresthes	0.1647934004486875	18.091760669298825
Bursera_hindsiana	0.0034794567826875	23.18616666666667
Bursera_hintonii	0.2018076992339375	18.435356967011288
Bursera_instabilis	0.069452224078375	18.68803269118509
Bursera_kerberi	0.15771525415925	18.77965112226414
Bursera_lancifolia	0.20802259286725	19.560913813660367
Bursera_laxiflora	0.0587404268268125	25.941202260327387
Bursera_linanoe	0.0798780291860625	18.18783813484817
Bursera_longipes	0.20219150934875	17.93862912720073
Bursera_microphylla	0.0022292337779375	24.781127450980392
Bursera_mirandae	0.0545081315553125	17.811935536649216
Bursera_morelensis	0.084558906976625	18.813216374268997
Bursera_multijuga	0.1101930011325	20.46641196834801
Bursera_ovalifolia	0.32374432919825	16.937899690036325
Bursera_palmeri	0.1456177528594375	20.091779279279304
Bursera_penicillata	0.3427714032860625	19.936423961840653
Bursera_roseana	0.25041531087675	19.313167973326152
Bursera_sarcopoda	0.1294231532416875	17.813424214417708
Bursera_schlechtendalii	0.2661294675926875	18.126091631342835
Bursera_simaruba	1.2274512462145	16.876625882340925
Bursera_submoniliformis	0.0568058168200625	18.217146099685028
Bursera_tomentosa	0.4406453524300625	11.123740959370348
Bursera_trimera	0.1262696285328125	18.68665409236404
Bursera_vejar-vazquezii	0.2323538022993125	17.93859328299513
Bursera_xochipalensis	0.0388519517684375	18.314114014368663
Bussea_occidentalis	0.4068635039985625	6.2831904514492205
Butea_monosperma	0.5397537365584375	15.62660194261912
Butia_paraguayensis	0.620991722806875	-24.187236777292043
Buxus_microphylla	0.333514737551875	35.12984113574556
Buxus_sempervirens	0.88165268997225	46.87435757065301
Buxus_sinica	1.3485724228796876	28.62512872965487
Byrsonima_amoena	0.953927223295625	0.6872143543711114
Byrsonima_arthropoda	1.84858682961825	0.1269903416214595
Byrsonima_basiloba	0.720725538766375	-17.062904844864832
Byrsonima_bucidifolia	0.1502336759180625	19.40454750034638
Byrsonima_clausseniana	1.0578087099906877	-13.436782299955752
Byrsonima_coccolobifolia	1.8735504776365626	-15.374819111909934
Byrsonima_concinna	1.0936649183223124	4.126525650107758
Byrsonima_correifolia	0.7800685485765625	-10.372789927936934
Byrsonima_crassa	1.124024617711625	-12.93734761822224
Byrsonima_crassifolia	3.042286828800375	6.12701974330371
Byrsonima_crispa	2.743117577246625	-5.874799756189353
Byrsonima_cydoniifolia	2.2079556333021877	-14.813358639221518
Byrsonima_dealbata	0.2927851703331875	-15.936400224634966
Byrsonima_gardneriana	0.50544745348625	-10.621062484135717
Byrsonima_guilleminiana	0.9308650525985	-13.93471431958272
Byrsonima_intermedia	0.9461205079354377	-20.876913323561865
Byrsonima_japurensis	1.970041060184375	-1.6244161788012996
Byrsonima_lancifolia	0.520592269733	-15.873393968662782
Byrsonima_laxiflora	0.72642092400525	-18.120055604546344
Byrsonima_ligustrifolia	0.7625478332654375	-22.871045860070595
Byrsonima_lucida	0.2123589903199375	18.31544100002996
Byrsonima_pachyphylla	1.13710193066925	-14.626089455849677
Byrsonima_poeppigiana	1.9930528799644374	-2.624153805177193
Byrsonima_sericea	0.8189909281085626	-16.687808437617257
Byrsonima_spicata	2.6455804961233125	4.37606453194541
Byrsonima_stipulacea	2.07955456876725	0.1277576919852497
Byrsonima_umbellata	1.1687195721909376	-12.562228437470983
Byrsonima_vacciniifolia	0.535529109828375	-12.93760710938546
Byrsonima_variabilis	0.2616913144950625	-20.374246307102315
Byrsonima_verbascifolia	1.546035942816875	-14.87600211676822
Byttneria_divaricata	1.145398277107375	-0.8752833662912322
Cabralea_canjerana	1.5021857978911874	-20.62505485552901
Cadaba_aphylla	0.067377700696375	-32.94239926739913
Cadaba_farinosa	1.010933638415875	8.12911136677602
Caesalpinia_pulcherrima	1.6326799981661875	13.764874745587864
Calantica_cerasifolia	0.2059460717389375	-18.312435795253283
Calatola_costaricensis	1.3036415641980625	4.623727633605892
Calceolaria_perfoliata	0.2303125869489375	1.3626441383728394
Callaeum_macropterum	0.36013868273025	21.437776060980635
Calliandra_angustifolia	1.173099284721375	1.1242535410764876
Calliandra_asplenioides	0.25337912684725	-15.93716108045514
Calliandra_coriacea	1.0612804550279376	4.876595235845767
Calliandra_depauperata	0.3013068349779375	-11.376261859582485
Calliandra_foliolosa	0.57789185896825	-24.377135102084974
Calliandra_houstoniana	0.7496526905223125	17.37476443050795
Calliandra_magdalenae	0.8079824325081875	8.379310636574472
Calliandra_parvifolia	2.460406730465125	-16.625125669495883
Calliandra_pittieri	0.2497419037495625	5.3107285190499
Calliandra_rubescens	0.2555577952005625	15.31014073371284
Calliandra_surinamensis	2.61973911486325	3.126937709835472
Calliandra_tergemina	0.7756611483326875	15.868852317088544
Calliandra_trinervia	2.139110308264125	0.8730376153997254
Callianthe_picta	0.80977154562275	-25.1262288217044
Callianthe_rufinerva	0.448743059680375	-23.875671705049832
Callicarpa_acuminata	0.962374124777375	15.632404019089352
Callicarpa_arborea	1.13309936533775	20.377392044724346
Callicarpa_candicans	0.238239343269875	-13.116242368742336
Callicarpa_pentandra	1.925174610547375	-1.3752027463413916
Callicoma_serratifolia	0.11206089472175	-32.436144278606925
Callistachys_lanceolata	0.1146009347715	-35.93816784521704
Callisthene_fasciculata	1.95057533375975	-13.313147497337647
Callisthene_major	0.6032183627655625	-16.937028723929494
Callisthene_microphylla	1.33571122145975	-9.81337871933184
Callisthene_minor	0.9439595011235	-17.1266994559662
Callitris_baileyi	0.1113369690255625	-28.191138381845068
Callitris_canescens	0.069148147822	-33.18510217622082
Callitris_columellaris	0.19088971753775	-25.68225717439296
Callitris_drummondii	0.06674381396875	-33.67487390350883
Callitris_endlicheri	0.149133897138375	-32.72118410503111
Callitris_macleayana	0.1345641876953125	-29.87586549629229
Callitris_monticola	0.0421166836765	-29.93885858585856
Callitris_muelleri	0.11974773247925	-35.81350214972186
Callitris_oblonga	0.107953945169875	-37.56034727773335
Callitris_preissii	0.0825765108045625	-33.53253185154414
Callitris_rhomboidea	0.1411546565606875	-35.937796610169464
Callitris_roei	0.0922647644691875	-33.35800256996007
Callitris_verrucosa	0.030459332422625	-33.17572027716995
Callitropsis_nootkatensis	0.523877072338875	49.62742937225259
Calocedrus_decurrens	0.33521656054909377	40.81080360715717
Calodendrum_capense	0.463305487037875	-24.87352443800224
Caloncoba_echinata	0.4897021361005	5.908388660441667
Caloncoba_glauca	0.4149545287590625	0.8118943652546305
Caloncoba_welwitschii	1.1465068622609376	0.1260123885634689
Calophyllum_brasiliense	3.710105635667688	-2.622384026682167
Calophyllum_inophyllum	1.743238069521375	-2.236901661532718
Calophyllum_longifolium	2.3933539053736874	1.3730293740107873
Calophyllum_polyanthum	0.101998723932375	14.690862678165043
Calophyllum_sil	0.2258896268780625	-12.68615050172615
Calophyllum_soulattri	0.3271082544925625	-6.630208809342478
Calotropis_procera	0.130860166938125	9.15430636148719
Calpocalyx_aubrevillei	0.1329705646540625	5.983246380898677
Calpocalyx_brevibracteatus	0.3463647322168125	6.033449874686813
Calpocalyx_dinklagei	0.3899311444571875	0.9369149126849948
Calpocalyx_heitzii	0.2209327445598125	0.561708173690927
Calpurnia_aurea	0.6768460414321875	-10.8892115600449
Calycolpus_goetheanus	1.6833153913431875	3.628739303136903
Calycolpus_legrandii	0.040992346497875	-10.562056159420289
Calycolpus_moritzianus	0.4143988934835625	4.377213356373245
Calycopeplus_casuarinoides	0.1460893399964375	-13.438890895953731
Calycophyllum_candidissimum	0.72043053071475	13.130001431988973
Calycophyllum_megistocaulum	1.6953447717935626	-2.8732679274658426
Calycophyllum_multiflorum	1.1760274846518124	-21.62450736674066
Calycophyllum_spruceanum	2.029912854736375	-6.876982868479758
Calycosiphonia_spathicalyx	4.403788577879063	0.8741697690572611
Calyptranthes_chytraculia	0.6872480444305625	14.12933773216034
Calyptranthes_fasciculata	2.3800026012606876	1.8756405093727428
Calyptranthes_grandifolia	0.649423937986875	-23.12596850275644
Calyptranthes_widgreniana	0.875458101322125	-18.373806467730265
Calyptrogyne_costatifrons	0.073956480096125	7.812857391910759
Calytrix_achaeta	0.0757493562943125	-12.845176409802203
Calytrix_exstipulata	0.1092029410739375	-12.720357210536315
Camellia_brevistyla	0.515034404760125	26.06155800293684
Camellia_caudata	0.9728243457779376	24.31283220720721
Camellia_cuspidata	0.838276532936125	27.93796034813007
Camellia_euryoides	1.4205011448408125	26.81278823956612
Camellia_fraterna	0.5345607553828124	27.93813660318554
Camellia_japonica	0.4713822546023125	31.61883613541489
Camellia_oleifera	1.4972049635129374	27.126777668035064
Cameraria_latifolia	0.1594932090481875	19.186584149437817
Campnosperma_brevipetiolatum	0.3043718966485	-3.8186776472591193
Campomanesia_aromatica	1.5861251989455	-7.126215913715885
Campomanesia_dichotoma	0.2518579014915	-12.87713661613228
Campomanesia_eugenioides	0.7504009763604375	-15.623272329808149
Campomanesia_guaviroba	1.147817248121125	-21.87523436771246
Campomanesia_guazumifolia	1.0321436185284376	-23.31211536549635
Campomanesia_laurifolia	0.428811993852625	-19.93813712785752
Campomanesia_lineatifolia	1.4784950305295625	1.6240587370290185
Campomanesia_pubescens	0.8563657712768125	-20.37466397324804
Campomanesia_sessiliflora	1.3464372225108125	-18.625505684794454
Campomanesia_velutina	0.7599854761678125	-15.813353520002432
Campomanesia_xanthocarpa	0.9601356045190623	-24.06275279823477
Campsiandra_angustifolia	1.724861070883375	-1.6269736325151662
Campsiandra_comosa	2.0344491907084374	-1.4373814051445732
Camptostemon_schultzii	0.1347156537436875	-12.0670094282924
Camptostylus_mannii	0.630542648506875	1.0633824587436491
Camptotheca_acuminata	1.4144452118285624	27.187916366195957
Campylospermum_densiflorum	4.205889286247125	0.1254663497389965
Campylospermum_dybovskii	2.845473692064625	0.4374402899945601
Campylospermum_elongatum	1.5332910976408125	1.3121841955369389
Campylospermum_flavum	2.6762120093043125	5.812648062907527
Campylospermum_glaberrimum	1.325874874537	7.43732552697118
Campylospermum_obtusifolium	0.1816795827295	-18.68593598279925
Campylospermum_reticulatum	2.241636959037437	1.62527346603612
Campylospermum_schoenleinianum	0.4673053331331875	6.47073202500864
Campylospermum_serratum	1.57224004994425	2.374816045061261
Campylospermum_squamosum	0.372569007386375	7.966837750742135
Campylospermum_sulcatum	1.0712020863188123	4.316012750038234
Campylospermum_vogelii	1.6193473665460625	3.3839178925222995
Cananga_odorata	2.2501667710158126	-1.6279717364032156
Canarium_acutifolium	0.7570640687455625	-3.873462147918666
Canarium_asperum	0.851637282121	-1.8702843647580447
Canarium_australasicum	0.1700955055315625	-19.11693650126156
Canarium_australianum	0.187893368710125	-13.157449341438651
Canarium_denticulatum	1.8810242574638125	0.6875324477590962
Canarium_hirsutum	0.942357882883125	-1.6285503132013506
Canarium_indicum	0.309119838381125	-4.624470858366144
Canarium_littorale	0.881449241813375	0.8125091916592326
Canarium_madagascariense	0.2381143309385625	-17.814177614631543
Canarium_schweinfurtii	2.737508709517937	1.3118779726840215
Canarium_strictum	0.272552441909625	16.1864041543998
Canarium_vitiense	0.41810235483925	-6.436646229381318
Canella_winterana	0.3143455516203125	19.12284299246961
Canotia_holacantha	0.01018914232525	34.06012301918267
Canthium_ciliatum	0.2273659104385625	-28.43799967368251
Canthium_confertum	0.0597682826184375	2.6883302583025857
Canthium_inerme	0.3041621676611875	-27.187173543501764
Canthium_oligocarpum	0.579502760562	-1.8688813025210047
Capirona_decorticans	2.214928075004875	-1.8752046202799104
Capparidastrum_discolor	0.214685208675	10.186124056813211
Capparidastrum_frondosum	2.10031086484325	8.622526838432666
Capparidastrum_mollicellum	0.54269456584425	14.809229085603109
Capparidastrum_osmanthum	1.697643675234375	-2.1253269634467697
Capparidastrum_petiolare	0.63062692906375	-14.377065373563218
Capparidastrum_sola	0.6262776971935	-2.121659097541399
Capparis_arborea	0.1283755836015625	-28.56286456183794
Capparis_canescens	0.2085307748773125	-20.618036490505613
Capparis_jacobsii	0.1454657337455625	-13.032874841899456
Capparis_loranthifolia	0.069090069228375	-25.684039379474925
Capparis_lucida	0.19769737084875	-12.87414506034866
Capparis_micracantha	2.5066784429286875	3.875017786265311
Capparis_mitchellii	0.064864782352875	-27.59572172619033
Capparis_quiniflora	0.2385445327976875	-12.56242052250551
Capparis_umbonata	0.1279416412953125	-12.684399670422316
Capraria_biflora	1.8602870891105	9.87380688085067
Caragana_arborescens	1.4431759068381562	57.37386127426155
Caraipa_densifolia	3.2703828121031875	-0.1258002399022341
Caraipa_grandifolia	0.99346581839225	-2.062734068257336
Caraipa_llanorum	0.699492893925	3.1877470780933805
Caraipa_punctulata	2.04175910122775	1.374082828100878
Caraipa_savannarum	2.5215294047795624	-1.6228342769521102
Carallia_brachiata	0.889904761283125	-12.873561359867296
Carapa_guianensis	1.9464859278360624	3.8747385558737735
Carapa_procera	0.866158419920375	3.934927964677504
Cardiopetalum_calophyllum	1.49742405181425	-11.936394072922036
Cardwellia_sublimis	0.02476497519775	-18.221448988566426
Careya_arborea	0.715353854828625	14.369731844424225
Carica_papaya	1.8792248380325	12.255415811088314
Cariniana_domestica	3.2307579238925	-10.625265627595402
Cariniana_estrellensis	0.929656559324125	-19.626392372988967
Cariniana_legalis	0.576058066156125	-19.68751523182865
Cariniana_rubra	1.2908618410505626	-10.06252879662998
Carissa_bispinosa	0.5294065070570625	-24.37855666429094
Carissa_boiviniana	0.213165268802	-18.43702083967139
Carissa_carandas	0.142535326486375	10.623476954460202
Carissa_macrocarpa	0.199802140571875	-25.687493743743733
Carmichaelia_arborea	0.029562248880375	-44.03279403682328
Carmichaelia_australis	0.055642213708375	-41.22043446244456
Carnarvonia_araliifolia	0.0239294185635	-17.968553921568645
Carnegiea_gigantea	0.0001613367154375	30.860416666666676
Carpentaria_acuminata	0.0898475892055	-12.53332750038884
Carpinus_betulus	0.75079494860175	49.12610129018503
Carpinus_caroliniana	2.013793789819125	36.81285493769032
Carpinus_cordata	0.5760652397385625	36.9373169568094
Carpinus_japonica	0.1525296760389375	35.93684730387473
Carpinus_kawakamii	0.052626183600625	23.56403820148749
Carpinus_laxiflora	0.35019648695271877	36.06195692883896
Carpinus_orientalis	0.6486229070652187	42.06146239343615
Carpinus_tropicalis	0.2677602266125625	17.062336020481567
Carpinus_tschonoskii	0.45886849435075	35.06363778732332
Carpinus_turczaninowii	0.6746263181436875	33.62561294439161
Carpinus_viminea	2.139921641128125	27.126025009469583
Carpodetus_serratus	0.074149839099125	-41.03338568612973
Carpolobia_alba	0.7488051299939374	1.8110514563106708
Carpolobia_lutea	0.7102839606416875	6.312576550140302
Carpotroche_brasiliensis	0.4716181355935625	-19.438228703329287
Carpotroche_longifolia	1.2927341097066876	-0.3746843867385225
Carpotroche_platyptera	0.3995322011239375	6.881198644755098
Cartrema_americana	0.5927343465800625	29.629241775294847
Carya_aquatica	0.6872357162115	32.312648010764576
Carya_cordiformis	1.57258431831675	38.81239463530944
Carya_glabra	1.4887638004610626	36.43732216036534
Carya_illinoinensis	1.2527296413503124	33.938387387085385
Carya_laciniosa	1.081759253887875	37.6878642393112
Carya_myristiciformis	0.9390932483284377	33.68805225581988
Carya_ovata	1.538021748108875	38.06192107386149
Carya_pallida	0.8515934543090625	34.062747568862115
Carya_texana	0.46876132892	35.90404457106205
Carya_tomentosa	1.6693423017373126	35.562476933400816
Caryocar_brasiliense	2.1871788073166876	-15.626015861644262
Caryocar_coriaceum	0.8847709881146875	-9.562659181491131
Caryocar_glabrum	2.433500181444625	0.1266647551586636
Caryocar_microcarpum	3.15835020776575	0.3747879309126047
Caryocar_villosum	2.5075481878105	-3.37732109687841
Caryodendron_orinocense	0.9105000373560623	1.6245275286111975
Caryota_mitis	1.3113685003771876	3.619721621064562
Caryota_urens	0.3295228492639375	16.872567018799405
Cascabela_gaumeri	0.1457826774349375	19.56272783210272
Cascabela_ovata	0.3950480840638125	17.626694728438338
Cascabela_thevetia	3.04309618300525	7.748606836145347
Cascabela_thevetioides	0.183064936259625	18.436003241989656
Casearia_aculeata	2.872961344191125	4.624481641243613
Casearia_arborea	2.410628293647437	-2.377997417609444
Casearia_arguta	0.8008261849276875	12.62789454676783
Casearia_barteri	1.737246921173875	1.8753005222870245
Casearia_commersoniana	1.363568839935375	-11.123912784361709
Casearia_coronata	0.3136646675581875	8.060183384510427
Casearia_corymbosa	1.127488123666625	16.124588176208942
Casearia_decandra	2.029751771952437	-19.251431229344835
Casearia_eichleriana	0.2670630326748125	-15.315090117456426
Casearia_emarginata	0.0999443631029375	19.56301846805934
Casearia_fasciculata	1.8992923346864372	-0.6268965126811586
Casearia_gossypiosperma	1.768255509553375	-18.12459866657316
Casearia_grandiflora	1.989114514858375	-7.619972474868342
Casearia_grewiifolia	3.637521696654188	-0.6270191503756039
Casearia_guianensis	1.201332407779875	7.625029035525241
Casearia_javitensis	2.7723134721160627	-0.8783056680790273
Casearia_lasiophylla	0.78624151206275	-21.62779130233177
Casearia_mariquitensis	4.386647892918688	-2.3752468952917205
Casearia_nigrescens	0.145769112164	-18.720951816745615
Casearia_nitida	0.1484322071365	18.937203795222704
Casearia_obliqua	0.667772948956	-23.63088773642472
Casearia_pitumba	4.561641164461562	-0.8745670766400087
Casearia_rupestris	1.0709729951838123	-17.18696550647476
Casearia_sylvestris	3.820397909548313	-12.623729968558257
Casearia_tacanensis	0.240960088107875	8.807023981392366
Casearia_tremula	0.2468397492439375	14.189455307262618
Casearia_ulmifolia	2.5029908305343125	-3.8744788322581623
Casimiroa_edulis	0.4721379264178125	18.87282500730348
Casimiroa_sapota	0.4458095854640625	15.688672588832516
Casimiroa_tetrameria	0.7331554302588125	17.188123194804714
Cassia_abbreviata	1.51522914939375	-15.378744523945564
Cassia_brewsteri	0.1130046175005	-24.69095172729353
Cassia_fastuosa	1.895331176986875	-6.061290672023929
Cassia_ferruginea	0.9974641047940623	-17.9372796412526
Cassia_fistula	3.0765510322026874	13.129008256644363
Cassia_grandis	2.625574978746875	7.375434467166087
Cassia_javanica	2.8106102530895	1.6238209211697203
Cassia_leiandra	3.525132499786125	-2.626484159190285
Cassia_marksiana	0.0210493704383125	-27.453030303030307
Cassia_moschata	1.760958624735875	7.873997784514955
Cassia_sieberiana	0.9227749106956876	8.687788620506067
Cassia_tomentella	0.13336532752575	-25.311127816950076
Cassine_australis	0.240815126233375	-30.12058666666667
Cassine_melanocarpa	0.25356417593275	-13.627002822112374
Cassine_peragua	0.1301104758563125	-31.313002799680035
Cassinopsis_ilicifolia	0.28903221728	-27.313304093567183
Cassinopsis_madagascariensis	0.1134725864379375	-18.78351889338725
Cassipourea_barteri	0.264131729371875	5.064426921751114
Cassipourea_congoensis	2.2173014041886874	5.627237205392028
Cassipourea_guianensis	2.42233045988775	4.375144063126507
Cassipourea_gummiflua	1.252125332148375	-0.8704665120032329
Cassipourea_malosana	1.253134194568625	-9.370544529644624
Cassipourea_peruviana	3.257872037123375	-2.123797797144213
Castanea_crenata	0.273683884614875	35.93836023994135
Castanea_dentata	0.9791340170315	38.62399716547353
Castanea_henryi	1.161125342977875	27.81200837385193
Castanea_mollissima	1.6479187053553126	28.06388456094693
Castanea_pumila	1.1373601910855	33.93814909494677
Castanea_sativa	0.9047876527429688	44.87355346793793
Castanea_seguinii	0.8492802550241875	28.31239943829104
Castanopsis_acuminatissima	0.936552432145875	-2.385294718436448
Castanopsis_carlesii	1.149154378529125	25.43777502750275
Castanopsis_cuspidata	0.343025471139	31.93692967339573
Castanopsis_delavayi	0.813356247588	24.812435187780267
Castanopsis_eyrei	1.087037996235	27.06315460829085
Castanopsis_faberi	0.776104528246125	24.56340071931073
Castanopsis_fargesii	1.040339886810625	26.18695380363204
Castanopsis_fissa	0.9150006653134376	24.124128752411693
Castanopsis_hypophoenicea	0.0859765603423125	2.8121619431323537
Castanopsis_indica	0.9994816759066876	22.3114792550684
Castanopsis_motleyana	0.06038104484675	2.810495151063041
Castanopsis_sclerophylla	0.514379482597	28.06399004775237
Castanopsis_sieboldii	0.256917973027125	33.31526862098734
Castanopsis_tibetana	0.840458459354375	27.31285090853346
Castanopsis_tribuloides	1.89021327597975	22.1260745657591
Castanospermum_australe	0.1561324732990625	-24.380223285486416
Castela_coccinea	0.6522899809806875	-22.562185149256425
Castela_emoryi	1.7479084375e-05	30.92083333333333
Castela_erecta	0.158222297436125	21.375236686390537
Casuarina_cristata	0.1034281331015	-27.18785822021112
Casuarina_cunninghamiana	0.284179054567875	-30.870376148379265
Casuarina_equisetifolia	1.2540787961215	-2.770553187079965
Casuarina_glauca	0.08198452843525	-30.180712261720764
Casuarina_obesa	0.0748057458925	-33.18901115933045
Casuarina_pauper	0.0058894671405	-32.671959459459465
Catalpa_bignonioides	2.087232902106875	35.87540393866204
Catalpa_ovata	1.4819800087379686	29.871704300365323
Catalpa_speciosa	1.2722928068556876	39.12383774091396
Catha_edulis	0.9421442558350623	-11.86756227954145
Cathedra_acuminata	1.7639512205701875	-0.1239807655593732
Cathormion_umbellatum	0.1335252155121875	-12.684670720854353
Catophractes_alexandri	0.0154779570174375	-21.192420780012192
Catunaregam_spinosa	1.0916435047913124	21.88126619506632
Cavanillesia_platanifolia	0.303635908499875	7.873059135314964
Cavendishia_bracteata	0.7126725746371875	4.6231253354804025
Cavendishia_pubescens	0.527804750093	2.6210431711643265
Ceanothus_arboreus	0.0186904121860625	36.95131789137373
Ceanothus_caeruleus	0.248685374756375	19.312994043930324
Ceanothus_oliganthus	0.109546328715625	36.43110784313727
Ceanothus_parvifolius	0.12219165599196877	39.8132270323857
Ceanothus_spinosus	0.018107369205875	34.713958752515104
Ceanothus_thyrsiflorus	0.093119469173	39.37627266387727
Ceanothus_velutinus	0.8924484941146562	45.62487555602642
Cecropia_angustifolia	0.31721379489725	5.937805053115222
Cecropia_concolor	1.0676767945006875	-14.62668738470857
Cecropia_distachya	1.5885637612164376	-0.3723261404255611
Cecropia_engleriana	1.9463706314415	-0.374173208592152
Cecropia_ficifolia	2.658298248344937	-0.8761194651588491
Cecropia_glaziovii	0.681859369747625	-21.563682235008667
Cecropia_hololeuca	0.441652820362375	-20.31317587462194
Cecropia_insignis	0.555920508643625	6.119865856012354
Cecropia_latiloba	2.836013798479625	0.8752628925381681
Cecropia_membranacea	2.7578194355423125	-0.8757848353496506
Cecropia_obtusa	1.119919102288125	3.3735530301360166
Cecropia_obtusifolia	1.1035164815595	13.876176025829627
Cecropia_pachystachya	2.00465612194925	-17.62529558271226
Cecropia_palmata	2.7197807799488123	-6.375411199552254
Cecropia_peltata	2.1233705831018126	8.87158163437379
Cecropia_saxatilis	0.653942054170125	-12.18761802708411
Cecropia_schreberiana	0.0728115860536875	18.3167142324742
Cecropia_sciadophylla	1.8675828786444373	1.121678478905758
Cedrela_fissilis	2.1110910432516876	-18.624647626271692
Cedrela_montana	0.3446288238675625	2.379602764529236
Cedrela_odorata	3.3990169109526875	6.251908147951458
Cedrela_salvadorensis	0.308054233289625	16.68624022147722
Cedrelinga_cateniformis	2.181335897832875	0.1244310433899814
Cedrelopsis_grevei	0.0701973963655	-22.05949499165263
Cedrus_atlantica	0.3402508998489375	43.18429358259423
Ceiba_acuminata	0.2660146577971875	22.065679060160083
Ceiba_aesculifolia	0.3632435837729375	18.375398732413892
Ceiba_boliviana	0.54504434420625	-15.68820900738961
Ceiba_erianthos	0.56810600415625	-17.062742865816666
Ceiba_glaziovii	0.30433276790175	-11.436604279938638
Ceiba_insignis	0.9326674689526876	-13.879217046452696
Ceiba_pentandra	2.391734732002937	8.624500426812702
Ceiba_pubiflora	1.017981901068375	-16.437619411864652
Ceiba_samauma	1.485697564715125	-13.376388538844438
Ceiba_schottii	0.120501918745625	19.77926865377021
Ceiba_speciosa	2.10065260556025	-20.12564101687517
Ceiba_trischistandra	0.0422630903876875	-2.682828282828288
Celosia_floribunda	0.00603314345675	22.184311819595603
Celtis_adolfi-friderici	1.0205914186198124	4.314035609937378
Celtis_africana	1.8089136520779372	-5.134680185633587
Celtis_australis	0.7435429202712187	41.62577331130122
Celtis_biondii	1.4176841139271874	27.93793735172961
Celtis_brasiliensis	1.69682627393375	-19.37311648471544
Celtis_bungeana	0.477220617725625	32.38015850041636
Celtis_caudata	0.3700130609503125	18.313058948732184
Celtis_chichape	1.048148609590875	-23.375309132851903
Celtis_ehrenbergiana	1.0948258671209377	-22.75469319508074
Celtis_gomphophylla	2.121897877133375	-0.6253666810639648
Celtis_iguanaea	3.5055455416806875	-12.24268631510134
Celtis_jessoensis	0.28903282063075	35.810082261855385
Celtis_laevigata	1.3277848512004375	33.93823583398169
Celtis_mildbraedii	1.5929145560651874	3.1277767279413724
Celtis_occidentalis	1.3719313697839375	37.68734565586952
Celtis_pallida	0.2039256447009375	22.758594375654543
Celtis_paniculata	0.195951632908375	-22.35963316369805
Celtis_philippensis	1.7926099161083124	4.619823060654125
Celtis_schippii	1.3542874722594376	-2.375819543233204
Celtis_sinensis	0.44906938861075	34.06396657571627
Celtis_tala	0.1138086634189375	-23.06207589285712
Celtis_tenuifolia	1.2620968733245626	35.68787294358215
Celtis_tessmannii	1.280651232157875	0.8126922856158844
Celtis_tetrandra	1.7928453408824374	25.37417434301221
Celtis_timorensis	0.543022895877625	21.12878640611145
Celtis_toka	1.266682770884375	8.937748901333956
Celtis_trinervia	0.1622018457925	19.06251948406205
Celtis_zenkeri	3.077555544051875	4.876321662953431
Cenostigma_bracteosum	0.5201490974884375	-10.186708002867707
Cenostigma_macrophyllum	1.1144286746426875	-10.562492437367675
Cenostigma_microphyllum	0.1529815296235	-10.94154380536336
Cenostigma_pyramidale	0.11653025003675	-10.43452599388379
Centrolobium_microchaete	1.083286011909125	-18.124356984569253
Centrolobium_sclerophyllum	0.415599294002375	-13.686397757506642
Centrolobium_tomentosum	0.6131428499063125	-20.312226753890236
Centroplacus_glaucinus	0.4029774327224375	0.6870780899424442
Cephalanthus_glabratus	0.839986564374375	-26.062565564365585
Cephalanthus_occidentalis	2.1405041840665	36.37612547480581
Cephalanthus_salicifolius	0.45540805913075	19.68843493674406
Cephalomappa_malloticarpa	0.0501351602515625	2.43893045774648
Cephalotaxus_fortunei	1.5194919100509374	27.811961928722496
Cephalotaxus_harringtonii	0.22465210918375	36.37365364244787
Cephalotaxus_sinensis	1.242688353390875	28.37497620293267
Ceratonia_siliqua	0.1588430517249375	38.5604285172545
Ceratopetalum_apetalum	0.0871713215695	-32.31102259559672
Ceratopetalum_gummiferum	0.082222534896875	-32.43607933579332
Ceratopetalum_succirubrum	0.1530912727629375	-6.883882330540703
Cerbera_floribunda	0.757932207081125	-4.120245004757349
Cerbera_manghas	1.7054287398883126	-3.2460272544057016
Cerbera_odollam	1.04633963167675	2.8702599131758
Cercidiphyllum_japonicum	0.6826736337834063	33.38195079607047
[truncated: 8,581 more rows]
