# Supplementary material for: Regional uniqueness of tree species composition and response to forest loss and climate change
Source: Nat Commun. 2024 May 31;15:4375. doi: 10.1038/s41467-024-48276-3 (PMC11143270; doi:10.1038/s41467-024-48276-3)
Supplement: Supplementary file 4 — Source data [file 41467_2024_48276_MOESM4_ESM.zip › source_data_fig3.csv]

ECO_ID	n_current	n_future	n_lost	n_gained	median_abs_lat_shift	median_elev_shift	frac_gained	frac_lost	NMDS_eucl_dist	NMDS_eucl_dist_scaled	evoPCA_eucl_dist	evoPCA_eucl_dist_scaled	BIOME_NAME
460.0	3017.0	3054.0	29.0	66.0	1.4986382423496631	15.818594838397132	2.1876035797149487	0.9612197547232352	0.0073543422208352	0.002505228243184	0.0005953850467139	0.0010561656998933	Tropical Moist Broadleaf Forests
306.0	804.0	797.0	35.0	28.0	1.499094638804266	0.0716503412127735	3.482587064676617	4.353233830845771	0.0543984068738149	0.0199890160232936	0.0070800349163028	0.0110535163844171	Temperate Broadleaf Forests
474.0	1554.0	1753.0	121.0	320.0	1.2509639830593209	-0.198362549119679	20.592020592020592	7.786357786357787	0.0956890850354105	0.0306815858464758	0.0136278969182601	0.0200656763211723	Tropical Moist Broadleaf Forests
448.0	3080.0	3090.0	25.0	35.0	1.4974383634452164	15.944596784464778	1.1363636363636365	0.8116883116883116	0.0045049453210145	0.0014122320811322	0.0024052053045451	0.0036369330560022	Tropical Moist Broadleaf Forests
689.0	210.0	212.0	7.0	9.0	5.498076051310925	-31.89068692069918	4.285714285714286	3.333333333333333	0.0047590286343431	0.0016137777492884	0.0041609239777262	0.008224338210139	Temperate Conifer Forests
662.0	64.0	71.0	12.0	19.0	3.812138738888688	-0.0771580202803221	29.6875	18.75	0.2565260465668597	0.0933320676362849	0.0395528514735619	0.0652263542769517	Temperate Broadleaf Forests
31.0	13.0	7.0	7.0	1.0	0.7450353270426913	0.1618342879962142	7.6923076923076925	53.84615384615385	0.1819677129343728	0.0521992845338011	0.0447240141714316	0.0793501095580477	Tropical Dry Broadleaf Forests
25.0	499.0	496.0	43.0	40.0	1.5000165925923077	32.27102447584002	8.016032064128256	8.617234468937877	0.0279424434975584	0.0105016659833166	0.0122571756924562	0.0185348331643858	Tropical Moist Broadleaf Forests
25.0	499.0	496.0	43.0	40.0	1.5000165925923077	32.27102447584002	8.016032064128256	8.617234468937877	0.0279424434975584	0.0105016659833166	0.0122571756924562	0.0185348331643858	Tropical Moist Broadleaf Forests
25.0	499.0	496.0	43.0	40.0	1.5000165925923077	32.27102447584002	8.016032064128256	8.617234468937877	0.0279424434975584	0.0105016659833166	0.0122571756924562	0.0185348331643858	Tropical Moist Broadleaf Forests
676.0	153.0	158.0	2.0	7.0	5.001203485471876	-48.024519510892205	4.57516339869281	1.30718954248366	0.0147148508164796	0.0044351455034659	0.0128980951017076	0.0272275175130447	Temperate Broadleaf Forests
138.0	594.0	637.0	21.0	64.0	0.749820649227475	16.074399264413046	10.774410774410772	3.535353535353535	0.0375075430644179	0.0138643557455846	0.0118245558973576	0.0242573359125208	Tropical Moist Broadleaf Forests
19.0	553.0	536.0	23.0	6.0	1.4985760773254009	31.91443587427085	1.08499095840868	4.159132007233273	0.0498280856194273	0.0181442256465788	0.002161201484154	0.0033302586450272	Tropical Moist Broadleaf Forests
716.0	182.0	282.0	2.0	102.0	4.186768638923336	0.008313519466327	56.04395604395605	1.098901098901099	0.1528425384591684	0.0522443906800549	0.0531898210428715	0.1161588213751478	Boreal Forests
702.0	723.0	742.0	13.0	32.0	1.5018998533366013	0.0796967452618275	4.426002766251729	1.7980636237897647	0.0243788029408123	0.0078249345875403	0.0101289801567299	0.0161862916835206	Temperate Conifer Forests
299.0	962.0	830.0	151.0	19.0	1.2461166066228273	0.0838602213173089	1.9750519750519755	15.696465696465696	0.0563433153642501	0.0189476606191867	0.021334152873132	0.0380298501901871	Tropical Dry Broadleaf Forests
514.0	1635.0	1628.0	86.0	79.0	1.0097414640005926	33.13546074856629	4.8318042813455655	5.259938837920489	0.0192741707652396	0.0056090636446647	0.0123892378234279	0.0190708412898176	Tropical Moist Broadleaf Forests
272.0	1038.0	969.0	95.0	26.0	1.24969696814917	0.0954326856919749	2.5048169556840074	9.152215799614645	0.0310952396774038	0.009393822936485	0.0164387032349975	0.0263750471366811	Tropical Moist Broadleaf Forests
266.0	551.0	538.0	53.0	40.0	1.5026231624818998	0.0917479185868117	7.259528130671507	9.618874773139746	0.0383776771874748	0.0129135555098682	0.0279292177586195	0.0441568295467216	Tropical Moist Broadleaf Forests
500.0	1994.0	2037.0	7.0	50.0	1.748476855756703	-31.84579448691676	2.507522567703109	0.3510531594784353	0.0190035705269396	0.0070011262785186	0.0021760737025738	0.0030685351649806	Tropical Moist Broadleaf Forests
528.0	1923.0	1710.0	245.0	32.0	1.0013952664592711	32.46881610658852	1.6640665626625066	12.740509620384817	0.0240228876759771	0.0069806626561641	0.0227428606395765	0.0366513464416327	Tropical Dry Broadleaf Forests
529.0	3009.0	2597.0	443.0	31.0	1.502386983023162	-16.079284807148866	1.030242605516783	14.722499169159189	0.0467505544564076	0.0141800771348113	0.0187581421469144	0.0383418826251429	Tropical Dry Broadleaf Forests
267.0	405.0	402.0	31.0	28.0	1.49884708968197	0.033004201640729	6.91358024691358	7.654320987654321	0.0182816760598663	0.0057280746549222	0.009801787720587	0.0138369857106863	Tropical Moist Broadleaf Forests
501.0	1454.0	1393.0	127.0	66.0	1.2443967316650362	32.5764359701175	4.53920220082531	8.73452544704264	0.0327069479453286	0.0103714992159785	0.014393358420886	0.027615814981673	Tropical Moist Broadleaf Forests
515.0	1316.0	1408.0	51.0	143.0	1.000607755956601	40.00293349269219	10.866261398176292	3.875379939209726	0.0278619584949322	0.0100062558763391	0.0181350400525974	0.0287372630511112	Tropical Moist Broadleaf Forests
273.0	614.0	615.0	27.0	28.0	0.9979193108542308	15.898396334478804	4.5602605863192185	4.397394136807818	0.0332420945088999	0.0113995221470212	0.0052779814587373	0.0106492248526567	Tropical Moist Broadleaf Forests
298.0	314.0	287.0	29.0	2.0	1.2503834991130174	-31.889366487210594	0.6369426751592357	9.235668789808916	0.0441445140360242	0.0135434085183292	0.032030124773199	0.0523689553724961	Tropical Dry Broadleaf Forests
703.0	165.0	123.0	51.0	9.0	5.50050229341306	-15.938276699176342	5.454545454545454	30.909090909090907	0.0618603506830357	0.0221518558944899	0.0235721634931821	0.0374019099795965	Temperate Conifer Forests
717.0	156.0	181.0	0.0	25.0	6.001755295888312	-31.883233148738128	16.025641025641026	0.0	0.0449098901228346	0.0162179222957817	0.0168432008649396	0.0356069708735626	Boreal Forests
18.0	660.0	636.0	29.0	5.0	1.2480049171607217	32.00318256619188	0.7575757575757576	4.393939393939394	0.0248393801852009	0.0077072233016656	0.0123393955248412	0.0190889873339493	Tropical Moist Broadleaf Forests
139.0	775.0	732.0	90.0	47.0	0.9974170704810144	16.09960205438935	6.064516129032258	11.612903225806452	0.0218980772569232	0.0080819108443185	0.0060249204391194	0.011076702315325	Tropical Moist Broadleaf Forests
677.0	578.0	555.0	84.0	61.0	1.5009497475869704	15.967937333073849	10.55363321799308	14.53287197231834	0.1192631524568132	0.0391873643279025	0.0046872952174294	0.0085075147087721	Temperate Broadleaf Forests
24.0	1010.0	1004.0	39.0	33.0	1.2532597524320437	47.96684627045824	3.267326732673268	3.861386138613861	0.035936399686528	0.0129602165587145	0.0044536647417676	0.0066774774992546	Tropical Moist Broadleaf Forests
30.0	726.0	736.0	3.0	13.0	1.372602609999011	40.63328039186257	1.790633608815427	0.4132231404958678	0.0102752314229089	0.0029397233761292	0.0006235816327394	0.0012836579017945	Tropical Moist Broadleaf Forests
663.0	131.0	135.0	12.0	16.0	5.124443963069112	-63.83055008064697	12.213740458015266	9.16030534351145	0.0802879169351703	0.0288501639961092	0.0303928511633758	0.0481513609149823	Temperate Broadleaf Forests
688.0	80.0	73.0	12.0	5.0	2.719388434121935	-0.0325838557803592	6.25	15.0	0.3723402647368148	0.1119508485671147	0.0145798330889246	0.0227383901535777	Temperate Broadleaf Forests
449.0	1748.0	1367.0	460.0	79.0	1.49592871336095	23.49425677299517	4.519450800915332	26.31578947368421	0.0511131111904581	0.0161833834329237	0.029632236124489	0.0499149899003766	Tropical Moist Broadleaf Forests
475.0	1561.0	1330.0	286.0	55.0	1.511460382305935	15.857091736559482	3.523382447149263	18.32158872517617	0.0283676807844238	0.0098966504519713	0.0108542208663982	0.0232841064419743	Tropical Moist Broadleaf Forests
461.0	2742.0	2659.0	158.0	75.0	1.2528512548849868	15.948026491456446	2.735229759299781	5.762217359591539	0.0103991544568845	0.0038103687803676	0.0158433656452251	0.0265892698895626	Tropical Moist Broadleaf Forests
307.0	754.0	716.0	64.0	26.0	1.4989511834152207	0.1011255275810754	3.4482758620689653	8.488063660477453	0.0691890694100362	0.0253673731284039	0.0077024712264161	0.0115051652055496	Temperate Broadleaf Forests
488.0	2156.0	1977.0	246.0	67.0	1.496489467303289	0.0399444388023084	3.1076066790352503	11.410018552875696	0.0204913529643561	0.0073626386276662	0.0114764222085029	0.0237105196063361	Tropical Moist Broadleaf Forests
477.0	3184.0	3209.0	18.0	43.0	1.497357671995307	15.864658040495726	1.350502512562814	0.5653266331658292	0.0013759125089189	0.0005177426476535	0.0011912019164386	0.0025655516168269	Tropical Moist Broadleaf Forests
305.0	522.0	534.0	28.0	40.0	1.0086585032700903	0.0454968866188849	7.662835249042145	5.363984674329502	0.0381381631370862	0.0140462089150842	0.0084213720308986	0.0141651674171996	Tropical Coniferous Forests
463.0	1679.0	1606.0	212.0	139.0	1.2580908251162146	-0.053486949196241	8.278737343656939	12.62656343061346	0.027221466129851	0.0096596472436718	0.0111676478812083	0.0226844491752908	Tropical Moist Broadleaf Forests
339.0	253.0	270.0	40.0	57.0	5.125531010020062	48.00646597607238	22.529644268774703	15.810276679841898	0.668627049571412	0.2291734448783466	0.0549516265004969	0.0926414508272328	Temperate Broadleaf Forests
339.0	253.0	270.0	40.0	57.0	5.125531010020062	48.00646597607238	22.529644268774703	15.810276679841898	0.668627049571412	0.2291734448783466	0.0549516265004969	0.0926414508272328	Temperate Broadleaf Forests
339.0	253.0	270.0	40.0	57.0	5.125531010020062	48.00646597607238	22.529644268774703	15.810276679841898	0.668627049571412	0.2291734448783466	0.0549516265004969	0.0926414508272328	Temperate Broadleaf Forests
339.0	253.0	270.0	40.0	57.0	5.125531010020062	48.00646597607238	22.529644268774703	15.810276679841898	0.668627049571412	0.2291734448783466	0.0549516265004969	0.0926414508272328	Temperate Broadleaf Forests
339.0	253.0	270.0	40.0	57.0	5.125531010020062	48.00646597607238	22.529644268774703	15.810276679841898	0.668627049571412	0.2291734448783466	0.0549516265004969	0.0926414508272328	Temperate Broadleaf Forests
339.0	253.0	270.0	40.0	57.0	5.125531010020062	48.00646597607238	22.529644268774703	15.810276679841898	0.668627049571412	0.2291734448783466	0.0549516265004969	0.0926414508272328	Temperate Broadleaf Forests
26.0	924.0	912.0	28.0	16.0	1.2489399747452523	36.674711784780186	1.7316017316017316	3.0303030303030303	0.0405050873084084	0.0149256910205231	0.0041091167523578	0.006300721403635	Tropical Moist Broadleaf Forests
675.0	165.0	143.0	30.0	8.0	5.124443963069112	-32.15313937859702	4.848484848484849	18.181818181818183	0.0244753797932021	0.0092834206537979	0.0061773809895614	0.0131726898353232	Temperate Broadleaf Forests
661.0	124.0	91.0	42.0	9.0	5.623885804859107	-15.938276699176342	7.258064516129033	33.87096774193548	0.1229592849280963	0.0437500741999876	0.0108251518989234	0.0190854345658418	Temperate Broadleaf Forests
32.0	451.0	431.0	44.0	24.0	1.0007577246985877	31.960951108588915	5.321507760532151	9.75609756097561	0.0228059196869536	0.0084560664350938	0.0045123377430412	0.0069690930650851	Tropical Dry Broadleaf Forests
649.0	142.0	99.0	46.0	3.0	4.562727476168568	-47.80773359907335	2.112676056338028	32.3943661971831	0.114162640829221	0.0412260238971827	0.0171458736978631	0.0272889287620371	Temperate Broadleaf Forests
701.0	164.0	128.0	37.0	1.0	4.374633874946298	-64.50740265859832	0.6097560975609756	22.5609756097561	0.0690309846907714	0.0230021710094304	0.0138002026081363	0.0226387634765466	Temperate Conifer Forests
715.0	114.0	229.0	1.0	116.0	3.9990199735860017	-0.0625222222173249	101.75438596491227	0.8771929824561403	0.1929741148472533	0.0679922043721153	0.0812253153351464	0.1758853621994674	Boreal Forests
503.0	1923.0	2034.0	139.0	250.0	1.2503020585582023	-0.0551281617812406	13.000520020800831	7.228289131565263	0.054948575936711	0.0161390826360819	0.0118473779182699	0.0225909352032384	Tropical Moist Broadleaf Forests
265.0	733.0	705.0	38.0	10.0	1.0465449726446223	8.024527050491727	1.364256480218281	5.184174624829468	0.0101881194548359	0.0037449308864236	0.0025496478244859	0.0050290865731763	Tropical Moist Broadleaf Forests
271.0	296.0	296.0	1.0	1.0	1.2402620141619511	-31.889366487210594	0.3378378378378378	0.3378378378378378	0.0007900480055692	0.0002533732437317	0.0007803252400514	0.0013234196154947	Tropical Moist Broadleaf Forests
517.0	1894.0	1715.0	242.0	63.0	1.498116928300428	0.2942521979949362	3.3262935586061246	12.777191129883844	0.0183000047526751	0.0062947986986588	0.0081982867683104	0.0164205125157451	Tropical Moist Broadleaf Forests
259.0	828.0	789.0	54.0	15.0	1.4972359484874604	0.0616767272714184	1.8115942028985508	6.521739130434782	0.0706633124792842	0.0248089077034897	0.0091067263549061	0.0146973629752107	Tropical Moist Broadleaf Forests
258.0	650.0	515.0	153.0	18.0	1.4992125994877803	0.0657178000656131	2.769230769230769	23.53846153846154	0.0579308901770177	0.0217635065044796	0.0411145650795488	0.0633358973456678	Tropical Moist Broadleaf Forests
270.0	297.0	296.0	2.0	1.0	1.2402620141619511	-31.999433366752758	0.3367003367003366	0.6734006734006733	0.008575054159871	0.0026839044503782	0.0014988859064075	0.0027526761738629	Tropical Moist Broadleaf Forests
516.0	3066.0	2946.0	136.0	16.0	1.434700436039695	7.977762663304091	0.5218525766470972	4.435746901500326	0.0140336625158544	0.0040539646348914	0.0064257549745736	0.0119875101650208	Tropical Moist Broadleaf Forests
502.0	2140.0	2039.0	113.0	12.0	1.0618164830799142	39.33988069850761	0.5607476635514018	5.280373831775701	0.0284537750571246	0.0097232928106969	0.0059591689072501	0.009424294319011	Tropical Moist Broadleaf Forests
264.0	503.0	500.0	41.0	38.0	1.0044753453280524	0.0515540853712508	7.5546719681908545	8.151093439363818	0.0227218836995835	0.0077051794272859	0.0096044229919058	0.0146505996526948	Tropical Moist Broadleaf Forests
714.0	33.0	62.0	0.0	29.0	5.998712545146674	-31.60410240664405	87.87878787878788	0.0	0.2263077179348816	0.0758032240617928	0.0438501050333632	0.0946640775512375	Boreal Forests
700.0	29.0	30.0	7.0	8.0	3.997929543756886	-63.88486530230162	27.58620689655172	24.13793103448276	0.1548987495658768	0.0571506477423432	0.0083581129302299	0.0132702542157883	Temperate Conifer Forests
648.0	166.0	165.0	3.0	2.0	4.999986300192852	-47.90386448439094	1.2048192771084338	1.8072289156626504	0.0122320115942153	0.0044981368178804	0.0018763579364284	0.003912197841806	Temperate Broadleaf Forests
33.0	87.0	101.0	42.0	56.0	0.9997849055357148	-32.04055207391093	64.36781609195403	48.27586206896552	0.4497598985998189	0.1672890196564922	0.0197769431547558	0.0298236403505577	Tropical Dry Broadleaf Forests
660.0	193.0	175.0	25.0	7.0	5.502081534668321	-23.882977639564565	3.6269430051813463	12.953367875647666	0.0143862225274998	0.0052451423946864	0.0132697040094068	0.0279947692529202	Temperate Broadleaf Forests
674.0	180.0	186.0	12.0	18.0	5.625301435162733	-16.056573729918497	10.0	6.666666666666667	0.0444205708388638	0.0163522302825597	0.0241202583535037	0.041029556822519	Temperate Broadleaf Forests
27.0	851.0	872.0	13.0	34.0	1.2501072010363763	40.00521382096901	3.99529964747356	1.527614571092832	0.0415133982518493	0.0146101869899722	0.0050758800579359	0.0083772526838949	Tropical Moist Broadleaf Forests
338.0	256.0	322.0	8.0	74.0	5.500102546014016	47.87073402752467	28.90625	3.125	0.2784875270677547	0.0984781095139028	0.0383271017332549	0.0663107322387074	Temperate Broadleaf Forests
338.0	256.0	322.0	8.0	74.0	5.500102546014016	47.87073402752467	28.90625	3.125	0.2784875270677547	0.0984781095139028	0.0383271017332549	0.0663107322387074	Temperate Broadleaf Forests
338.0	256.0	322.0	8.0	74.0	5.500102546014016	47.87073402752467	28.90625	3.125	0.2784875270677547	0.0984781095139028	0.0383271017332549	0.0663107322387074	Temperate Broadleaf Forests
338.0	256.0	322.0	8.0	74.0	5.500102546014016	47.87073402752467	28.90625	3.125	0.2784875270677547	0.0984781095139028	0.0383271017332549	0.0663107322387074	Temperate Broadleaf Forests
304.0	712.0	612.0	120.0	20.0	1.499365583182399	0.1832538988430485	2.808988764044944	16.853932584269664	0.0291592634075978	0.0105573394446665	0.0049228580638835	0.0101770089252971	Tropical Coniferous Forests
462.0	111.0	102.0	15.0	6.0	1.8721433599945008	-0.0426080029411934	5.405405405405405	13.513513513513514	0.0573694900935888	0.0207541405517753	0.0253885722093729	0.0552519432268137	Tropical Moist Broadleaf Forests
476.0	2650.0	2393.0	469.0	212.0	1.501189370721172	-15.978633102830996	8.0	17.69811320754717	0.0997004896003349	0.0342783240494206	0.0175353931363849	0.0347564051559638	Tropical Moist Broadleaf Forests
310.0	430.0	447.0	25.0	42.0	1.4999770890557684	0.0180627605255949	9.767441860465116	5.813953488372093	0.0253085871329031	0.0080013326653331	0.0123496882836902	0.0207398255110779	Temperate Conifer Forests
489.0	1360.0	1273.0	210.0	123.0	1.2516763223499452	31.804594816417747	9.044117647058822	15.441176470588236	0.0556689922808994	0.0196117904562839	0.050013047453409	0.0734075585347974	Tropical Moist Broadleaf Forests
499.0	2702.0	2767.0	27.0	92.0	1.3762982937803132	30.843180646885955	3.404885270170245	0.9992598075499628	0.0071752879844471	0.0022454453887041	0.0023696512473223	0.0037151564156884	Tropical Moist Broadleaf Forests
328.0	214.0	258.0	38.0	82.0	5.812068193878378	47.994944896511726	38.31775700934579	17.75700934579439	0.5642718513580195	0.1957616886131586	0.0772689963173347	0.1307963804335932	Temperate Broadleaf Forests
472.0	2403.0	2212.0	227.0	36.0	1.4957381353231542	31.348321405891674	1.49812734082397	9.446525176862256	0.0910575211825914	0.0304502926161307	0.0083519238663112	0.0170360054645851	Tropical Moist Broadleaf Forests
466.0	2956.0	2889.0	102.0	35.0	1.498936933496569	0.0613042699751673	1.1840324763193504	3.450608930987822	0.0062356319549993	0.0023574284746222	0.0082036452756113	0.0158705642020328	Tropical Moist Broadleaf Forests
300.0	1074.0	764.0	311.0	1.0	1.2517542910078068	0.04704793381498	0.0931098696461825	28.95716945996276	0.0520470689941947	0.0164057790404632	0.0093324378678464	0.0156329909258743	Tropical Dry Broadleaf Forests
658.0	170.0	157.0	15.0	2.0	5.498076051310925	-47.86108932654244	1.1764705882352942	8.823529411764707	0.0116079634074717	0.0040257317637385	0.0074737136844162	0.0147543451517337	Temperate Broadleaf Forests
23.0	933.0	936.0	6.0	9.0	1.1248378402087162	32.36782186101419	0.964630225080386	0.6430868167202572	0.0131034376207365	0.0048620460534696	0.0032699805880686	0.0063539880370214	Tropical Moist Broadleaf Forests
670.0	415.0	412.0	15.0	12.0	2.8089709543713437	16.01856393365898	2.891566265060241	3.614457831325301	0.1302317491959539	0.0441549047494318	0.0301030373994718	0.052268813421958	Temperate Broadleaf Forests
664.0	207.0	201.0	16.0	10.0	5.250700844072206	-47.90386448439094	4.830917874396135	7.729468599033816	0.0421880963594761	0.015614066167911	0.0149625704219022	0.0227090737234884	Temperate Broadleaf Forests
704.0	756.0	752.0	45.0	41.0	1.50062455666243	0.0877140168435062	5.423280423280423	5.952380952380952	0.0317429449508032	0.0097265933947025	0.0021156373814374	0.0034023785844258	Temperate Conifer Forests
710.0	70.0	103.0	4.0	37.0	5.8734713507048895	-0.1214954207257221	52.85714285714286	5.714285714285714	0.2350514476321985	0.0853355052850858	0.0250423618403305	0.0526720060119521	Boreal Forests
248.0	653.0	659.0	22.0	28.0	1.2484075571677664	8.126742227238765	4.287901990811639	3.3690658499234303	0.0020574171060094	0.0007393432685801	0.0080221760149643	0.0134384957155341	Tropical Moist Broadleaf Forests
260.0	805.0	629.0	185.0	9.0	1.4982803503814797	0.0744725179588527	1.1180124223602486	22.981366459627328	0.0440343980653272	0.0141255399844921	0.0243829686354718	0.0410064921294636	Tropical Moist Broadleaf Forests
506.0	3074.0	3098.0	45.0	69.0	1.2506031140264948	30.544339157345178	2.2446324007807417	1.4638906961613531	0.0121006487346137	0.0044096815593116	0.0034953696270345	0.005586823965929	Tropical Moist Broadleaf Forests
512.0	2955.0	2881.0	95.0	21.0	1.5000720526295308	0.2347324804716493	0.7106598984771574	3.214890016920473	0.0089182308984691	0.0031476124721266	0.0030250459709956	0.0043667499561236	Tropical Moist Broadleaf Forests
274.0	281.0	278.0	5.0	2.0	1.2432631912612775	-22.533892111554906	0.7117437722419928	1.7793594306049825	0.0322231275447828	0.0120713941547108	0.0017037373561471	0.0028164867099185	Tropical Moist Broadleaf Forests
513.0	3051.0	3006.0	72.0	27.0	1.4986632915687823	13.275969691247155	0.8849557522123894	2.359882005899705	0.0039133433334036	0.00138073671467	0.0021996953960249	0.0045051810194976	Tropical Moist Broadleaf Forests
275.0	276.0	275.0	3.0	2.0	1.2498969694722764	-16.070791867171238	0.7246376811594203	1.0869565217391304	0.0169717673680923	0.0059444400945607	0.000690774167349	0.0014630051837781	Tropical Moist Broadleaf Forests
261.0	457.0	358.0	114.0	15.0	1.266750832545334	0.0321936783086869	3.282275711159737	24.945295404814004	0.0935145574396392	0.0316037607899443	0.0464992035114188	0.0767737925466287	Tropical Moist Broadleaf Forests
507.0	2356.0	2352.0	313.0	309.0	1.4992838539641258	-0.695411439161802	13.115449915110355	13.285229202037351	0.0682718438076112	0.0206221002304575	0.0128016559702096	0.0232079160127895	Tropical Moist Broadleaf Forests
249.0	881.0	794.0	98.0	11.0	1.4482438750363222	0.0464380897150533	1.2485811577752552	11.12372304199773	0.0629589796174023	0.020891560282453	0.0148179498228501	0.0229092816305879	Tropical Moist Broadleaf Forests
711.0	54.0	57.0	0.0	3.0	5.995340802364826	0.0588254809861723	5.555555555555555	0.0	0.0138763211234691	0.0049023432077611	0.0033463118275906	0.0061806121784097	Boreal Forests
705.0	315.0	306.0	59.0	50.0	1.4995948442717744	31.991405952234004	15.873015873015872	18.73015873015873	0.0801203585263679	0.0247035035154409	0.0153028586847359	0.0296055831902742	Temperate Conifer Forests
665.0	185.0	169.0	19.0	3.0	5.001234834247786	-52.00604205091626	1.6216216216216215	10.27027027027027	0.0264085187868633	0.0091256687925552	0.0049902266525292	0.0084036456904951	Temperate Broadleaf Forests
671.0	506.0	514.0	5.0	13.0	2.248915102716527	7.952184283755059	2.569169960474309	0.9881422924901186	0.0653291072732747	0.0200093602192418	0.01491264312823	0.0261485555849103	Temperate Broadleaf Forests
22.0	852.0	883.0	8.0	39.0	1.2484034502042536	33.31666622816397	4.577464788732395	0.9389671361502347	0.0360991439504928	0.0108620692459666	0.0023471751362155	0.004469438371011	Tropical Moist Broadleaf Forests
659.0	643.0	681.0	47.0	85.0	1.6854153242711742	7.932159247113617	13.21928460342146	7.309486780715396	0.0858513029484677	0.0259796084251147	0.0329236928309166	0.0544709227407432	Temperate Broadleaf Forests
467.0	1853.0	1668.0	467.0	282.0	1.5021316354104202	-0.3871600005942213	15.21856449001619	25.20237452779277	0.0566967892831231	0.0176702434232914	0.0324542553368266	0.0534864364530043	Tropical Moist Broadleaf Forests
301.0	282.0	279.0	9.0	6.0	1.2480049171607217	-28.90978541419648	2.127659574468085	3.191489361702128	0.0305941665809294	0.0112610679117163	0.0032440196113697	0.0067736724961242	Tropical Dry Broadleaf Forests
473.0	2658.0	2808.0	170.0	320.0	1.4966869235848423	-0.036737967259981	12.039127163280662	6.3957863054928525	0.0307361498726875	0.0100743970628776	0.0100849339137093	0.0209813539089101	Tropical Moist Broadleaf Forests
329.0	324.0	322.0	43.0	41.0	4.4991508713257815	47.89774119814439	12.65432098765432	13.271604938271606	0.2855402333631094	0.0877491351486093	0.0700899733439783	0.1079337708218597	Temperate Broadleaf Forests
498.0	2695.0	2638.0	203.0	146.0	1.4964126629777197	-0.0534713208995896	5.417439703153989	7.532467532467532	0.0083701932752655	0.0029986403056108	0.0145476489379639	0.0302820773843933	Tropical Moist Broadleaf Forests
459.0	1803.0	1705.0	147.0	49.0	1.4916829711908404	32.12153734513817	2.717692734331669	8.153078202995008	0.0170254224802896	0.0061551402729196	0.0174136777160607	0.0276450955700725	Tropical Moist Broadleaf Forests
303.0	782.0	750.0	41.0	9.0	1.4948184217106937	0.0768693052366984	1.1508951406649617	5.242966751918159	0.0119219987090118	0.0036363448812612	0.0015255539646231	0.0025922230935902	Tropical Coniferous Forests
465.0	2572.0	2513.0	174.0	115.0	1.4985317972560437	-0.0933760264083645	4.471228615863142	6.765163297045102	0.0213994875242659	0.0060855107532747	0.0113229295097432	0.0231798081978662	Tropical Moist Broadleaf Forests
471.0	3107.0	3033.0	106.0	32.0	1.2506031140264948	23.85990127291356	1.0299324106855487	3.41165111039588	0.0042015684436811	0.0015595582320006	0.0068175919645574	0.0110702005463947	Tropical Moist Broadleaf Forests
698.0	304.0	361.0	5.0	62.0	3.499261842558809	7.952184283755059	20.394736842105264	1.644736842105263	0.1570606446567589	0.0456530651643829	0.0339240632848298	0.0714322731948112	Temperate Conifer Forests
667.0	581.0	587.0	83.0	89.0	1.5337956142083229	16.003316036214045	15.3184165232358	14.285714285714285	0.1810737624475213	0.0514200649238336	0.0470839798155537	0.0789141367743233	Temperate Broadleaf Forests
20.0	155.0	156.0	1.0	2.0	1.3866000752449592	32.59529234378216	1.2903225806451613	0.6451612903225806	0.004588011492316	0.0015385618867635	0.0013999013636356	0.0027786424005563	Tropical Moist Broadleaf Forests
673.0	394.0	368.0	103.0	77.0	2.000419374206764	23.952547542872026	19.543147208121827	26.14213197969543	0.1194844996436135	0.0406338184249488	0.0398763070810546	0.0784532249694621	Temperate Broadleaf Forests
713.0	167.0	224.0	0.0	57.0	4.001452294124896	-0.0379561774101659	34.13173652694611	0.0	0.130715805325515	0.0476207003378489	0.0167128184989007	0.0341816167617603	Boreal Forests
707.0	53.0	69.0	0.0	16.0	5.748230156263105	0.0004084256739247	30.18867924528302	0.0	0.1809122110569161	0.0630688310060226	0.024097163877543	0.0509033054369817	Temperate Conifer Forests
288.0	547.0	561.0	13.0	27.0	1.001072368603082	15.971795084398911	4.93601462522852	2.376599634369287	0.0187799394181923	0.0070904872651593	0.0045877471671121	0.0077385917173307	Tropical Moist Broadleaf Forests
539.0	2791.0	2469.0	344.0	22.0	1.4970777302198035	0.189189422044393	0.7882479398065209	12.325331422429237	0.0236145944714897	0.0087174093580034	0.0232007051701869	0.0444838535749472	Tropical Dry Broadleaf Forests
277.0	596.0	592.0	27.0	23.0	1.0074815405986317	0.0962917495303514	3.859060402684564	4.530201342281879	0.0031918551413841	0.0011851484029545	0.0087509419580343	0.0156914424654549	Tropical Moist Broadleaf Forests
511.0	2797.0	2719.0	270.0	192.0	1.499596453602937	-0.3849494392551662	6.864497676081516	9.653199856989632	0.020681023446639	0.0069136267222867	0.0111818039579972	0.0232262988418999	Tropical Moist Broadleaf Forests
505.0	3159.0	3201.0	99.0	141.0	1.5004257264525966	-0.0548375758112058	4.46343779677113	3.133903133903134	0.0120112258971762	0.0041019658079648	0.0042928291585672	0.0080040990101977	Tropical Moist Broadleaf Forests
263.0	668.0	670.0	26.0	28.0	1.247541122203115	8.371642643030384	4.191616766467066	3.892215568862276	0.0077167224338855	0.0024979044573865	0.0081298076216168	0.0135044418983402	Tropical Moist Broadleaf Forests
504.0	2263.0	2214.0	182.0	133.0	1.7481209236306854	-7.671024485740702	5.877154220061865	8.042421564295184	0.0087770774013852	0.0031546819417739	0.0042448569421095	0.0084670407988504	Tropical Moist Broadleaf Forests
262.0	583.0	561.0	31.0	9.0	1.1260044759397174	0.2147739210372279	1.5437392795883362	5.317324185248713	0.009289017752376	0.0033322908987807	0.013231034867827	0.0213998719630953	Tropical Moist Broadleaf Forests
276.0	460.0	429.0	42.0	11.0	0.9976681906676226	0.1394116621712413	2.391304347826087	9.130434782608695	0.0150593252968846	0.005547624416936	0.0072627587589582	0.0141149544085142	Tropical Moist Broadleaf Forests
510.0	1943.0	1642.0	368.0	67.0	1.4988156121412854	0.1303255591854224	3.4482758620689653	18.939783839423573	0.0310003655323964	0.0106241188184633	0.0135277620603673	0.02839768084823	Tropical Moist Broadleaf Forests
538.0	3029.0	2804.0	259.0	34.0	1.4976137722005038	0.3628779309842969	1.1224826675470452	8.550676791020138	0.0281316662838973	0.0105989068928813	0.0194651896211392	0.0353128638029899	Tropical Dry Broadleaf Forests
289.0	554.0	557.0	22.0	25.0	1.0015900967055495	9.206581092708657	4.512635379061372	3.9711191335740073	0.0020661306346127	0.000749706064725	0.0035957358998622	0.0056005081134248	Tropical Moist Broadleaf Forests
706.0	583.0	677.0	3.0	97.0	1.624410551524715	0.2588723561979833	16.638078902229847	0.5145797598627788	0.1165532963523584	0.0362637602694247	0.0471538483397112	0.0785770485462541	Temperate Conifer Forests
712.0	17.0	19.0	0.0	2.0	6.749221179141429	-72.18530249291442	11.76470588235294	0.0	0.1007040245570109	0.0366370516203143	0.0320618587096104	0.0515892843116634	Boreal Forests
672.0	99.0	117.0	5.0	23.0	5.995340802364826	-37.996126875452745	23.232323232323232	5.05050505050505	0.0504213269036415	0.0172655444198967	0.0244327994490907	0.0406317951306682	Temperate Broadleaf Forests
21.0	849.0	873.0	5.0	29.0	1.2497862972984517	32.96427033868895	3.415783274440518	0.5889281507656066	0.0147840148184886	0.0053972384091715	0.0027931130414016	0.0054732410111949	Tropical Moist Broadleaf Forests
666.0	318.0	372.0	4.0	58.0	3.498645676892945	7.9975727665487	18.238993710691823	1.257861635220126	0.1446276188936634	0.0417485553668963	0.0343227049652106	0.0665861238687822	Temperate Broadleaf Forests
699.0	371.0	384.0	2.0	15.0	3.2474415887045183	16.01602661999567	4.043126684636119	0.5390835579514826	0.0339932240129842	0.0110486485515195	0.0182197133999602	0.0316991485654959	Temperate Conifer Forests
470.0	3156.0	3156.0	84.0	84.0	1.2509221215123345	23.629417503676528	2.6615969581749046	2.6615969581749046	0.004327010803726	0.001462407213647	0.0048270863679849	0.0094731503723434	Tropical Moist Broadleaf Forests
302.0	680.0	650.0	65.0	35.0	1.4991471694451164	0.032578391775246	5.147058823529411	9.558823529411764	0.0679888190084903	0.0253680682776847	0.0169380124377664	0.0282711911094242	Tropical Coniferous Forests
464.0	2993.0	2995.0	99.0	101.0	1.499594276537585	0.0613042699751673	3.374540594721016	3.3077180086869364	0.0073239233552607	0.0023847337827364	0.0086867725569048	0.0174902412252575	Tropical Moist Broadleaf Forests
458.0	2708.0	2766.0	27.0	85.0	1.2502667383674648	32.04014560283295	3.1388478581979324	0.9970457902511078	0.007959944912389	0.0025615419307758	0.0033109004752607	0.0069715261519344	Tropical Moist Broadleaf Forests
365.0	84.0	101.0	12.0	29.0	5.186557903461974	32.023918986228324	34.523809523809526	14.285714285714285	0.2078874090539572	0.0723312020417647	0.0287170921408875	0.0620770635700046	Temperate Conifer Forests
371.0	50.0	57.0	1.0	8.0	6.505241413270696	-39.81204725261336	16.0	2.0	0.0543579110611065	0.0155754556780929	0.0156996310961141	0.0235381609228475	Boreal Forests
359.0	294.0	305.0	21.0	32.0	2.3000646762229167	36.08680888022266	10.884353741496598	7.142857142857142	0.1238798601585002	0.0375187469543952	0.0276179995785768	0.0401856902124221	Temperate Conifer Forests
198.0	430.0	458.0	19.0	47.0	0.8877914180793596	-24.037914641554394	10.930232558139537	4.418604651162791	0.0522353748647278	0.0193643688948591	0.008154981388986	0.0123112109345556	Mediterranean Forests
167.0	98.0	111.0	7.0	20.0	1.375616022006234	92.04183537029272	20.40816326530612	7.142857142857142	0.035300335110996	0.0129834784635855	0.0243700317264482	0.0456014489816552	Temperate Broadleaf Forests
173.0	137.0	135.0	5.0	3.0	1.4985372667448296	90.96259939851208	2.18978102189781	3.64963503649635	0.002295810214294	0.0007646748422792	0.003090894027164	0.0048126063082681	Temperate Broadleaf Forests
629.0	59.0	59.0	0.0	0.0	1.2527028105205482	32.163963929484744	0.0	0.0	1.1041830800545904e-13	3.9295504497331775e-14	0.0	0.0	Tropical Moist Broadleaf Forests
6.0	864.0	874.0	13.0	23.0	1.2473247091316253	33.09391870014463	2.662037037037037	1.5046296296296295	0.0557252844849834	0.0167209044600325	0.0042017023107938	0.0065605964076334	Tropical Moist Broadleaf Forests
563.0	226.0	238.0	6.0	18.0	1.4992867188849068	-0.1595146345720905	7.964601769911504	2.6548672566371683	0.0384666865043944	0.0126784718942499	0.0026679813231304	0.004493769237033	Temperate Broadleaf Forests
205.0	398.0	356.0	66.0	24.0	0.9541802709412188	-32.08774486789986	6.030150753768844	16.582914572864322	0.1565865180982838	0.0584566623507545	0.0120228092259493	0.0199338990434992	Mediterranean Forests
239.0	896.0	769.0	133.0	6.0	1.4948184217106937	0.0716503412127735	0.6696428571428571	14.84375	0.0247867969915091	0.0090715110331543	0.0054053717663622	0.010936073174042	Tropical Moist Broadleaf Forests
238.0	797.0	621.0	187.0	11.0	1.406222090771279	0.0566877531806255	1.3801756587202008	23.462986198243414	0.1032901719830792	0.0344540543720763	0.0383660512850205	0.0638807563167656	Tropical Moist Broadleaf Forests
562.0	3.0	3.0	0.0	0.0	0.9987663719715378	96.08589518622142	0.0	0.0	0.0402930103184704	0.0139584712465604	0.0	0.0	Temperate Broadleaf Forests
204.0	522.0	620.0	54.0	152.0	2.3753247506599653	24.02865703670767	29.118773946360157	10.344827586206897	0.0421818570158677	0.0142883391437117	0.0048204012613469	0.008636624258143	Mediterranean Forests
7.0	903.0	924.0	5.0	26.0	1.2484034502042536	32.70832061460058	2.8792912513842746	0.5537098560354374	0.0351725292082299	0.0103473144752648	0.0013321137330278	0.0029072070394973	Tropical Moist Broadleaf Forests
172.0	98.0	127.0	0.0	29.0	1.3740341995144971	101.05078198097335	29.59183673469388	0.0	0.0474181411627526	0.0173736118430096	0.0173855387370245	0.0366798568929367	Temperate Broadleaf Forests
166.0	871.0	821.0	55.0	5.0	0.625878698602037	16.016446698351725	0.5740528128587831	6.3145809414466125	0.0062466185750467	0.0022087127908824	0.0058544607313912	0.0108737306375633	Tropical Dry Broadleaf Forests
199.0	650.0	659.0	49.0	58.0	1.3751909833591718	-13.87543232179334	8.923076923076923	7.538461538461538	0.0186732756542511	0.0054903593694818	0.0035200678074397	0.0073836616058447	Mediterranean Forests
90.0	333.0	347.0	12.0	26.0	1.500645276432614	31.799771990955776	7.807807807807808	3.603603603603604	1.8428075368135943	0.6794962584334918	0.0062199842828127	0.0104902692818831	Mediterranean Forests
90.0	333.0	347.0	12.0	26.0	1.500645276432614	31.799771990955776	7.807807807807808	3.603603603603604	1.8428075368135943	0.6794962584334918	0.0062199842828127	0.0104902692818831	Mediterranean Forests
90.0	333.0	347.0	12.0	26.0	1.500645276432614	31.799771990955776	7.807807807807808	3.603603603603604	1.8428075368135943	0.6794962584334918	0.0062199842828127	0.0104902692818831	Mediterranean Forests
90.0	333.0	347.0	12.0	26.0	1.500645276432614	31.799771990955776	7.807807807807808	3.603603603603604	1.8428075368135943	0.6794962584334918	0.0062199842828127	0.0104902692818831	Mediterranean Forests
90.0	333.0	347.0	12.0	26.0	1.500645276432614	31.799771990955776	7.807807807807808	3.603603603603604	1.8428075368135943	0.6794962584334918	0.0062199842828127	0.0104902692818831	Mediterranean Forests
90.0	333.0	347.0	12.0	26.0	1.500645276432614	31.799771990955776	7.807807807807808	3.603603603603604	1.8428075368135943	0.6794962584334918	0.0062199842828127	0.0104902692818831	Mediterranean Forests
90.0	333.0	347.0	12.0	26.0	1.500645276432614	31.799771990955776	7.807807807807808	3.603603603603604	1.8428075368135943	0.6794962584334918	0.0062199842828127	0.0104902692818831	Mediterranean Forests
358.0	216.0	299.0	4.0	87.0	4.2524366374743465	47.98705961504256	40.27777777777778	1.851851851851852	0.2079350762337699	0.0788338749810204	0.0365022851758765	0.0563430908947287	Temperate Conifer Forests
370.0	70.0	210.0	6.0	146.0	6.312331606047373	32.16244928970434	208.57142857142856	8.571428571428571	0.4105263075275611	0.1239205928183943	0.0877256695992399	0.1808892291739648	Boreal Forests
364.0	229.0	244.0	36.0	51.0	4.063130149433356	31.825614606187173	22.270742358078603	15.72052401746725	0.1110396540927446	0.0368149749724269	0.0345300965751084	0.0552826497353265	Temperate Conifer Forests
372.0	45.0	75.0	0.0	30.0	6.249127890190657	-63.77082140106489	66.66666666666666	0.0	0.1305199124313321	0.0399960375214802	0.0634256749444482	0.1006610850683419	Boreal Forests
366.0	440.0	535.0	7.0	102.0	2.000218075717491	48.32471883005219	23.18181818181818	1.5909090909090908	0.1210387533965878	0.0353263374520829	0.0378082191045555	0.0593768119068244	Temperate Conifer Forests
170.0	129.0	130.0	0.0	1.0	1.3774037425175507	92.0302209646666	0.7751937984496124	0.0	0.0159360092710233	0.0058745715679915	0.0020029941755947	0.004229575904493	Temperate Broadleaf Forests
164.0	157.0	154.0	4.0	1.0	0.9917375313228654	31.978939687639865	0.6369426751592357	2.547770700636943	0.0105321936155182	0.0038911522940068	0.01317033966867	0.019399263171346	Tropical Dry Broadleaf Forests
158.0	483.0	492.0	52.0	61.0	0.5314408967766666	16.080609548229887	12.629399585921323	10.766045548654244	0.0214493591583936	0.0080610176810113	0.0125599872129724	0.0260923653363396	Tropical Moist Broadleaf Forests
789.0	125.0	102.0	24.0	1.0	3.999175754235005	-80.03202466383777	0.8	19.2	0.0862881081540281	0.0313900190875438	0.0316035148676479	0.050605978698423	Mediterranean Forests
5.0	929.0	936.0	18.0	25.0	1.247518466134348	32.66525376677134	2.6910656620021527	1.9375672766415504	0.0204759521439067	0.0061824809088209	0.0021623896619856	0.004589849499052	Tropical Moist Broadleaf Forests
206.0	265.0	321.0	20.0	76.0	0.7503028596524004	-24.031680785346797	28.67924528301887	7.547169811320755	0.0526071667252223	0.0187811071611917	0.0114341037773828	0.0167934964519088	Mediterranean Forests
560.0	20.0	22.0	1.0	3.0	0.9997459483782762	31.28483196159749	15.0	5.0	0.0542243920544871	0.0175621832506176	0.0093162990594313	0.0136931388435712	Temperate Broadleaf Forests
548.0	1395.0	1057.0	409.0	71.0	1.4993940178483585	15.93604318421982	5.089605734767025	29.31899641577061	0.0574779237668801	0.0190080951270388	0.0233970810692736	0.0427193208622056	Tropical Dry Broadleaf Forests
549.0	2518.0	2312.0	336.0	130.0	1.744490831925022	7.921913506474823	5.162827640984909	13.343923749007146	0.0158514416003921	0.0058193013259256	0.0097007858979096	0.0209861076353768	Tropical Dry Broadleaf Forests
561.0	39.0	43.0	0.0	4.0	1.246802815755352	0.0031890574875887	10.256410256410255	0.0	0.5755178585362233	0.1798085803983641	0.0240647411054242	0.0402260907533626	Temperate Broadleaf Forests
4.0	696.0	690.0	13.0	7.0	1.2494329346521802	31.91632529958531	1.0057471264367817	1.8678160919540232	0.0012275371295866	0.0004603834336036	0.0014557051984137	0.0025094475555241	Tropical Moist Broadleaf Forests
788.0	151.0	143.0	14.0	6.0	4.500727303895943	-64.0957655471803	3.9735099337748343	9.271523178807946	0.0510074871042151	0.0184730481888071	0.0045805490312018	0.0093773747459911	Mediterranean Forests
159.0	216.0	211.0	8.0	3.0	0.7457489006005722	31.765105894574155	1.3888888888888888	3.7037037037037033	0.0042235577314072	0.0015334130705641	0.0147211856185396	0.0316741734255109	Tropical Moist Broadleaf Forests
165.0	655.0	630.0	64.0	39.0	0.7494717023062614	16.013505368234966	5.954198473282442	9.770992366412214	0.0178164529544855	0.0061257617479774	0.0236178183065728	0.0488442598159777	Tropical Dry Broadleaf Forests
171.0	130.0	130.0	0.0	0.0	1.3904459166131211	91.98541322810804	0.0	0.0	3.321990447166534e-05	1.2248704721658736e-05	0.0	0.0	Temperate Broadleaf Forests
367.0	291.0	378.0	11.0	98.0	4.501092217968534	47.81946373166845	33.67697594501718	3.7800687285223367	0.0826400140793897	0.0231482477298639	0.0249330473822686	0.0508471607773624	Temperate Conifer Forests
373.0	134.0	234.0	4.0	104.0	6.125392875426687	32.24882992665053	77.61194029850746	2.985074626865672	0.1488922117334102	0.0443827349646311	0.0675198905223625	0.1343236248874724	Boreal Forests
439.0	2764.0	2694.0	150.0	80.0	1.506537525998013	-16.0653048330836	2.894356005788712	5.426917510853835	0.0112856562730922	0.004108015282517	0.0102951879132568	0.0189633549199469	Tropical Moist Broadleaf Forests
377.0	77.0	203.0	5.0	131.0	6.187831293568348	32.13727457746458	170.12987012987014	6.493506493506493	0.3409755601496883	0.1069875107019125	0.0558625572132261	0.1178957640835303	Boreal Forests
363.0	530.0	644.0	76.0	190.0	2.3751698463217217	32.6496583802445	35.84905660377358	14.339622641509434	0.164364592167079	0.059277274376787	0.0769126637830897	0.1114434563963001	Temperate Conifer Forests
149.0	558.0	550.0	51.0	43.0	0.7479515702918258	16.079787339194567	7.706093189964158	9.13978494623656	0.0268833100230184	0.009982945890216	0.0085407966934142	0.0168616410462218	Tropical Moist Broadleaf Forests
175.0	128.0	130.0	0.0	2.0	1.3765098822618924	91.98541322810804	1.5625	0.0	0.008308918213264	0.0030629821339048	0.0025538588228047	0.004643395965347	Temperate Broadleaf Forests
161.0	657.0	676.0	41.0	60.0	0.7493119265778805	15.951774894725467	9.1324200913242	6.240487062404871	0.0290972264097971	0.0109426571343126	0.0132427894144794	0.0268292266296315	Tropical Moist Broadleaf Forests
798.0	194.0	162.0	32.0	0.0	4.253480238137723	-47.99885588309915	0.0	16.49484536082474	0.2199005840445876	0.0643923638723502	0.0219922186209169	0.0350802806647813	Mediterranean Forests
559.0	1781.0	1735.0	71.0	25.0	1.0015095296882564	32.54889653916075	1.403705783267827	3.9865244244806286	0.0282548083410773	0.0092024715886264	0.0117351534271285	0.0179996739636708	Tropical Coniferous Forests
203.0	598.0	647.0	61.0	110.0	1.8777480339881047	15.781059219394905	18.39464882943144	10.200668896321073	0.0303893762126337	0.0109906231610459	0.0082470300734215	0.0178063467459081	Mediterranean Forests
202.0	210.0	234.0	12.0	36.0	0.6265944070149416	-16.97850494779383	17.142857142857142	5.714285714285714	0.0262632989609207	0.0095985688545298	0.0040524284328835	0.0077454779659909	Mediterranean Forests
558.0	1823.0	1658.0	183.0	18.0	0.9998422878940244	33.58842691960383	0.9873834339001646	10.038398244651674	0.064834763437019	0.0208405314056457	0.0086100834659058	0.0173552694973263	Tropical Coniferous Forests
1.0	882.0	888.0	14.0	20.0	1.498775181731371	32.39902158514013	2.2675736961451247	1.5873015873015872	0.0198583141428122	0.0073778352841976	0.001599610948622	0.0026627504560223	Tropical Moist Broadleaf Forests
1.0	882.0	888.0	14.0	20.0	1.498775181731371	32.39902158514013	2.2675736961451247	1.5873015873015872	0.0198583141428122	0.0073778352841976	0.001599610948622	0.0026627504560223	Tropical Moist Broadleaf Forests
1.0	882.0	888.0	14.0	20.0	1.498775181731371	32.39902158514013	2.2675736961451247	1.5873015873015872	0.0198583141428122	0.0073778352841976	0.001599610948622	0.0026627504560223	Tropical Moist Broadleaf Forests
1.0	882.0	888.0	14.0	20.0	1.498775181731371	32.39902158514013	2.2675736961451247	1.5873015873015872	0.0198583141428122	0.0073778352841976	0.001599610948622	0.0026627504560223	Tropical Moist Broadleaf Forests
799.0	174.0	175.0	0.0	1.0	4.754892687227098	-47.86266150803619	0.5747126436781609	0.0	0.0762236964669256	0.0244359714747601	0.0018938482970213	0.0032517232611611	Mediterranean Forests
160.0	502.0	525.0	18.0	41.0	0.7479032547791173	16.023035057693985	8.167330677290837	3.5856573705179287	0.0108847618896623	0.0039437421569306	0.0135553532822616	0.0274955145137695	Tropical Moist Broadleaf Forests
174.0	75.0	123.0	0.0	48.0	1.3754190522784668	127.92589614266984	64.0	0.0	0.0818692942548257	0.030011653197414	0.0203745050259759	0.041386752470384	Temperate Broadleaf Forests
148.0	756.0	666.0	113.0	23.0	0.7523777019292357	16.03539798453643	3.0423280423280423	14.947089947089948	0.0536242622172981	0.0199716124085916	0.004962811787618	0.0088842228354567	Tropical Moist Broadleaf Forests
362.0	206.0	273.0	8.0	75.0	4.782664255779245	48.02709547486165	36.40776699029127	3.883495145631068	0.1428906174610484	0.0413891429586523	0.0304027569404034	0.0554574044976996	Temperate Conifer Forests
376.0	107.0	179.0	9.0	81.0	5.812068193878378	8.305850335253268	75.70093457943925	8.411214953271028	0.221275316759401	0.0638713351252507	0.0243955882176201	0.0522227873216207	Boreal Forests
348.0	241.0	314.0	12.0	85.0	4.063130149433356	48.025030388524414	35.26970954356847	4.979253112033195	0.1038270525633376	0.0331799224111277	0.0209490592388359	0.0442452435696092	Temperate Conifer Forests
360.0	98.0	159.0	3.0	64.0	5.49967836080193	15.848754399436416	65.3061224489796	3.061224489795918	0.1913634241787409	0.055026593510339	0.0388672398343505	0.0849864747702287	Temperate Conifer Forests
374.0	43.0	148.0	0.0	105.0	6.003055563230163	24.38903555363555	244.1860465116279	0.0	0.3536252419906906	0.1041903725420446	0.0702771023177984	0.1485935227998449	Boreal Forests
638.0	42.0	42.0	0.0	0.0	1.01545078127444	32.725758251725274	0.0	0.0	3.591271703685517e-11	1.2209689464158339e-11	0.0	0.0	Tropical Dry Broadleaf Forests
162.0	422.0	401.0	29.0	8.0	0.7494717023062614	16.16508290098117	1.895734597156398	6.872037914691943	0.0087699170879124	0.003232259014483	0.0097984633329622	0.0142623406874007	Tropical Moist Broadleaf Forests
176.0	984.0	1047.0	12.0	75.0	2.487619343747924	32.6173196902452	7.621951219512195	1.2195121951219512	0.021971693675886	0.0082553825338993	0.0037964346077941	0.007476102602806	Temperate Broadleaf Forests
3.0	821.0	840.0	59.0	78.0	1.2531527092355987	47.92688074553641	9.500609013398297	7.186358099878197	0.0377799981683832	0.0110308473487454	0.005694061802026	0.0087868601027071	Tropical Moist Broadleaf Forests
228.0	566.0	447.0	127.0	8.0	1.251647804118278	-0.1568575399812175	1.413427561837456	22.43816254416961	0.1021091152065834	0.035314214901775	0.0607796228963066	0.1071463473383289	Tropical Moist Broadleaf Forests
200.0	664.0	640.0	84.0	60.0	1.971369129015022	15.899401938624592	9.036144578313252	12.650602409638552	0.0499672351268209	0.0146178771490417	0.0079241709546315	0.014550979570135	Mediterranean Forests
201.0	247.0	256.0	48.0	57.0	0.8254254815999857	-37.96885084018066	23.07692307692308	19.4331983805668	0.0804180771203312	0.0226992189314658	0.0146519628717722	0.0217535603936177	Mediterranean Forests
229.0	560.0	572.0	12.0	24.0	0.999451078224366	15.959249504905102	4.285714285714286	2.142857142857143	0.002965348441361	0.0011250407363311	0.0019212019674514	0.0034124728388848	Tropical Moist Broadleaf Forests
2.0	944.0	936.0	10.0	2.0	1.2071798136198586	32.48590165851908	0.211864406779661	1.059322033898305	0.0057721822895245	0.0016865759614227	0.000924308861571	0.0019787727372107	Tropical Moist Broadleaf Forests
177.0	492.0	681.0	15.0	204.0	2.370322491412047	48.07562533775848	41.46341463414634	3.048780487804878	0.0333452174660091	0.0121839636841659	0.0096439264139049	0.0156942420276557	Temperate Broadleaf Forests
163.0	969.0	893.0	88.0	12.0	0.7384614345525353	16.031211804781805	1.238390092879257	9.081527347781218	0.0117350604625471	0.0043586508703988	0.0034323805811339	0.0070622988260562	Tropical Dry Broadleaf Forests
375.0	46.0	70.0	0.0	24.0	6.186923401628391	-51.933899605125845	52.17391304347826	0.0	0.122600609512103	0.0375908215680593	0.004717531800557	0.0099480364057008	Boreal Forests
361.0	270.0	321.0	7.0	58.0	5.001266183023695	48.00667264479927	21.48148148148148	2.592592592592593	0.0741031822364703	0.0220456190799077	0.0120619691173175	0.0176199599846982	Temperate Conifer Forests
349.0	195.0	261.0	6.0	72.0	5.127572573392733	31.93695658395768	36.92307692307693	3.076923076923077	0.1360319770170241	0.0383489683699727	0.045742835851855	0.0888828178945502	Temperate Conifer Forests
344.0	205.0	306.0	26.0	127.0	5.501609245565852	47.79004299832465	61.95121951219512	12.682926829268292	0.2994405264275904	0.0917981892938316	0.0373401961919066	0.0754851863303806	Temperate Broadleaf Forests
422.0	646.0	627.0	79.0	60.0	0.8786999930323809	64.0208583433373	9.287925696594428	12.229102167182662	0.1117438311712888	0.0330097724256426	0.0431324168642475	0.066502494380326	Mediterranean Forests
350.0	135.0	205.0	4.0	74.0	5.875927284671271	39.70762331463686	54.81481481481482	2.9629629629629632	0.1901798070604345	0.0535711594462511	0.0442795254972309	0.0895748125480089	Temperate Conifer Forests
378.0	44.0	122.0	4.0	82.0	6.002148205983296	-39.95451253090008	186.36363636363637	9.090909090909092	0.3227744171851127	0.1132851557290437	0.0667238368820324	0.1219476492912155	Boreal Forests
620.0	22.0	20.0	2.0	0.0	1.4417086405624782	40.40127185422119	0.0	9.090909090909092	0.0962530897915434	0.0363725692635603	0.0176566742648204	0.0313721719381919	Tropical Moist Broadleaf Forests
146.0	182.0	180.0	3.0	1.0	0.9782613770776508	31.94395728464454	0.5494505494505495	1.6483516483516485	0.0032770303193383	0.0011972600235657	0.0036583951608581	0.006591276601964	Tropical Moist Broadleaf Forests
152.0	349.0	343.0	10.0	4.0	0.5057054555941297	24.901277910319635	1.146131805157593	2.865329512893983	0.0127469571391059	0.0046618616885156	0.0034325693468384	0.0068573281424738	Tropical Moist Broadleaf Forests
634.0	60.0	59.0	1.0	0.0	1.2527028105205482	32.163963929484744	0.0	1.6666666666666667	0.0121234130138423	0.0039695036311056	0.0109377892522508	0.0235858195408668	Tropical Moist Broadleaf Forests
797.0	120.0	55.0	65.0	0.0	1.9991252721494208	-15.87354586891496	0.0	54.16666666666666	0.5217188335094204	0.1779930538067212	0.0892432381297291	0.1447993012826352	Mediterranean Forests
230.0	549.0	571.0	21.0	43.0	1.0008639462896156	8.371642643030384	7.832422586520947	3.825136612021858	0.0304259990327853	0.0114536906153152	0.012989000891431	0.0218338203850668	Tropical Moist Broadleaf Forests
556.0	416.0	451.0	78.0	113.0	0.7502700062589884	72.29746826515458	27.163461538461537	18.75	0.1284188526783508	0.0398128645017971	0.0890947008462074	0.1310805209355593	Tropical Coniferous Forests
542.0	2813.0	2764.0	183.0	134.0	1.499670337173142	8.492064080299954	4.763597582651973	6.505510131532172	0.0191854682694087	0.0070788760451659	0.0137710032621999	0.0239754185972458	Tropical Dry Broadleaf Forests
224.0	695.0	640.0	75.0	20.0	1.2132967102724257	0.0395563593875465	2.877697841726619	10.79136690647482	0.0169576276975159	0.006231599807544	0.0095464027267834	0.0209482476254609	Tropical Moist Broadleaf Forests
218.0	485.0	444.0	53.0	12.0	1.2490921631246128	-0.0120764345460528	2.4742268041237114	10.927835051546392	0.0106333653463162	0.0036799583070008	0.0143541338420213	0.0286718870110309	Tropical Moist Broadleaf Forests
219.0	779.0	776.0	14.0	11.0	1.0052368740162891	16.05728561039284	1.4120667522464698	1.797175866495507	0.0022139286965353	0.000713464345501	0.0077210470572947	0.0119888730979288	Tropical Moist Broadleaf Forests
543.0	1352.0	1045.0	324.0	17.0	1.6193640018616833	23.734771275544038	1.257396449704142	23.96449704142012	0.0447176709269165	0.0152903757190623	0.0247058195226267	0.0525788291216297	Tropical Dry Broadleaf Forests
225.0	762.0	653.0	125.0	16.0	1.2495471986093598	0.0078695832994526	2.099737532808399	16.404199475065617	0.0330948567512968	0.0117204993000934	0.0273818281897465	0.047632071898124	Tropical Moist Broadleaf Forests
231.0	551.0	557.0	13.0	19.0	0.999451078224366	16.00784914508503	3.4482758620689653	2.35934664246824	0.0015285143964325	0.0005780586548891	0.0028046650106529	0.0048722777108855	Tropical Moist Broadleaf Forests
557.0	1763.0	1748.0	66.0	51.0	1.0008943363802878	32.7512318887093	2.892796369824163	3.743618831537152	0.0048663479535125	0.0017671710080033	0.004042566167636	0.008457705249373	Tropical Coniferous Forests
796.0	94.0	62.0	33.0	1.0	2.1246318710033663	-56.10821961744159	1.0638297872340423	35.1063829787234	0.1406904770821829	0.0491529780934795	0.0755909919104931	0.1201923162476311	Mediterranean Forests
153.0	837.0	810.0	62.0	35.0	0.7589010356131078	16.103684558659637	4.181600955794504	7.4074074074074066	0.0130337669613563	0.0048047083969327	0.0028441149237191	0.0045005049637097	Tropical Moist Broadleaf Forests
635.0	111.0	112.0	0.0	1.0	1.247518466134348	32.00318256619188	0.9009009009009008	0.0	0.0010476318661342	0.0003436893226103	0.0047674532723147	0.0085866794926515	Tropical Dry Broadleaf Forests
621.0	21.0	21.0	0.0	0.0	1.4935195952218714	32.34973797536831	0.0	0.0	2.3227699334847523e-13	8.161983729836314e-14	0.0	0.0	Tropical Moist Broadleaf Forests
147.0	192.0	206.0	3.0	17.0	1.749112337820527	64.15522874661144	8.854166666666668	1.5625	0.0785288665947794	0.0289896065355207	0.0055139669516669	0.0089181888257878	Tropical Moist Broadleaf Forests
806.0	175.0	153.0	24.0	2.0	4.494030699606213	-64.14094998608655	1.1428571428571428	13.714285714285715	0.0933436753814409	0.0321791241419134	0.0127418115791931	0.0235365466826208	Mediterranean Forests
379.0	24.0	78.0	0.0	54.0	6.3773387713825045	-95.72504765774784	225.0	0.0	0.3255064001616822	0.1004511455920516	0.1957477016080899	0.3091337474376561	Boreal Forests
351.0	193.0	227.0	20.0	54.0	4.115992549453509	31.624374826518675	27.979274611398964	10.362694300518134	0.1607990907994541	0.0514132243524268	0.0402013484149766	0.065792785171892	Temperate Conifer Forests
345.0	112.0	174.0	6.0	68.0	5.750720796825789	16.03768462432572	60.71428571428571	5.357142857142857	0.1978750794804195	0.0569496919638258	0.017800044502511	0.03756917869664	Temperate Conifer Forests
423.0	486.0	550.0	26.0	90.0	1.6263474896793184	63.83684642441439	18.51851851851852	5.349794238683128	0.1072594896593142	0.030086911298728	0.0452001154081094	0.0701851585046212	Mediterranean Forests
353.0	299.0	459.0	13.0	173.0	3.3183437983327337	32.419419353393806	57.859531772575245	4.3478260869565215	0.1334008720539428	0.0373533399279047	0.0450230413428294	0.090006997170025	Temperate Conifer Forests
347.0	280.0	264.0	46.0	30.0	4.5008536826779455	47.9607755407904	10.714285714285714	16.428571428571427	0.5750437304301969	0.2029878222263255	0.0393093283372053	0.064305758999863	Temperate Conifer Forests
347.0	280.0	264.0	46.0	30.0	4.5008536826779455	47.9607755407904	10.714285714285714	16.428571428571427	0.5750437304301969	0.2029878222263255	0.0393093283372053	0.064305758999863	Temperate Conifer Forests
347.0	280.0	264.0	46.0	30.0	4.5008536826779455	47.9607755407904	10.714285714285714	16.428571428571427	0.5750437304301969	0.2029878222263255	0.0393093283372053	0.064305758999863	Temperate Conifer Forests
804.0	177.0	119.0	60.0	2.0	4.494030699606213	-65.0044649552828	1.1299435028248588	33.89830508474576	0.0769536320020899	0.0291564611993304	0.0403607459970411	0.0634012578121222	Mediterranean Forests
637.0	31.0	26.0	5.0	0.0	1.49778127787548	32.73953334976062	0.0	16.129032258064516	0.079310318321104	0.0223112812350203	0.0629156331470153	0.1332054871004865	Tropical Dry Broadleaf Forests
151.0	570.0	619.0	13.0	62.0	0.7514554470630602	16.001774323076432	10.87719298245614	2.280701754385965	0.0256204454149196	0.0094020792647977	0.0144549220937105	0.0286777834548473	Tropical Moist Broadleaf Forests
145.0	450.0	493.0	23.0	66.0	0.745822960932184	16.16508290098117	14.666666666666666	5.111111111111112	0.0049973084374482	0.0017472695111209	0.0071137310489737	0.0112466095494726	Tropical Moist Broadleaf Forests
623.0	34.0	34.0	0.0	0.0	2.2469669247420203	36.71068046340249	0.0	0.0	2.983724378680108e-16	1.1102230246251563e-16	0.0	0.0	Tropical Moist Broadleaf Forests
179.0	581.0	695.0	12.0	126.0	2.7503556922098085	55.999072388543766	21.686746987951807	2.0654044750430294	0.0453749808472454	0.0162692143890098	0.0102784590637251	0.0226618406160176	Temperate Broadleaf Forests
794.0	174.0	131.0	49.0	6.0	4.497678523976347	-80.05038025558454	3.4482758620689653	28.160919540229884	0.0768508207642929	0.0281856573023035	0.0167056662093474	0.0284509367022442	Mediterranean Forests
596.0	505.0	552.0	78.0	125.0	1.505950831618678	-0.2052095844571226	24.752475247524757	15.445544554455443	0.0382917289457736	0.0134829155060499	0.0221818537771317	0.0404397624912561	Mediterranean Forests
227.0	264.0	253.0	35.0	24.0	1.2506958700393938	0.0182194094903849	9.090909090909092	13.257575757575758	0.0208174729403635	0.0070712214721333	0.0144653766295715	0.0254329819005441	Tropical Moist Broadleaf Forests
541.0	2821.0	2659.0	211.0	49.0	1.2507841107908635	15.64943644995715	1.7369727047146404	7.479617157036513	0.0130515686229991	0.0047627003549575	0.0111668315763413	0.022755357652041	Tropical Dry Broadleaf Forests
555.0	1560.0	1481.0	126.0	47.0	1.7468476926195846	31.816048307682507	3.0128205128205128	8.076923076923077	0.01001528260624	0.0036261037371004	0.0041395029042445	0.0070531355701536	Tropical Coniferous Forests
233.0	740.0	659.0	99.0	18.0	1.499095109422214	0.0573152694337295	2.4324324324324325	13.378378378378375	0.0483388898488473	0.0182475141794914	0.0059540731889138	0.0095156644913101	Tropical Moist Broadleaf Forests
554.0	1459.0	1309.0	214.0	64.0	1.432057496532682	31.5295282613304	4.386566141192598	14.667580534612748	0.0296064118931373	0.0108192594467075	0.0291536479758426	0.0518456060201006	Tropical Coniferous Forests
232.0	701.0	650.0	63.0	12.0	1.499365583182399	0.0467430117650167	1.7118402282453635	8.98716119828816	0.028714708972481	0.010668334340756	0.0216948090067721	0.0358764278140784	Tropical Moist Broadleaf Forests
226.0	838.0	652.0	209.0	23.0	1.4886178048558876	0.0464380897150533	2.7446300715990453	24.94033412887828	0.0798237833191471	0.0272670844815092	0.0160805593109985	0.0266714172923876	Tropical Moist Broadleaf Forests
540.0	2348.0	2198.0	244.0	94.0	1.6249299947644973	-23.570339220943865	4.003407155025554	10.391822827938672	0.0193208272044832	0.0064342539816788	0.0071876023143188	0.0115874411212353	Tropical Dry Broadleaf Forests
795.0	182.0	178.0	5.0	1.0	4.874795353749349	-48.024519510892205	0.5494505494505495	2.7472527472527477	0.0690124484329242	0.0220633543536912	0.007175631976466	0.0118765605697477	Mediterranean Forests
178.0	692.0	786.0	16.0	110.0	2.5765520894471674	48.06857494569678	15.895953757225437	2.312138728323699	0.0225128753419442	0.0083329183381124	0.0066966704279638	0.013619585275591	Temperate Broadleaf Forests
144.0	533.0	529.0	30.0	26.0	0.6256397128790674	15.961384278915318	4.878048780487805	5.628517823639775	0.002020352574706	0.0007118451422638	0.0046290853771162	0.0073547680852928	Tropical Moist Broadleaf Forests
622.0	120.0	120.0	0.0	0.0	1.3132408167608525	32.12088202616124	0.0	0.0	1.0408340855860844e-16	0.0	0.0	0.0	Tropical Moist Broadleaf Forests
636.0	34.0	34.0	0.0	0.0	2.2469669247420203	36.71068046340249	0.0	0.0	1.522336443171716	0.5560630526025209	0.0	0.0	Tropical Dry Broadleaf Forests
150.0	1226.0	1177.0	141.0	92.0	1.0066040792294415	16.10993767998997	7.504078303425775	11.500815660685156	0.0258279510640091	0.0095266990421854	0.0138317489596293	0.0231855837364959	Tropical Moist Broadleaf Forests
150.0	1226.0	1177.0	141.0	92.0	1.0066040792294415	16.10993767998997	7.504078303425775	11.500815660685156	0.0258279510640091	0.0095266990421854	0.0138317489596293	0.0231855837364959	Tropical Moist Broadleaf Forests
150.0	1226.0	1177.0	141.0	92.0	1.0066040792294415	16.10993767998997	7.504078303425775	11.500815660685156	0.0258279510640091	0.0095266990421854	0.0138317489596293	0.0231855837364959	Tropical Moist Broadleaf Forests
150.0	1226.0	1177.0	141.0	92.0	1.0066040792294415	16.10993767998997	7.504078303425775	11.500815660685156	0.0258279510640091	0.0095266990421854	0.0138317489596293	0.0231855837364959	Tropical Moist Broadleaf Forests
805.0	115.0	98.0	18.0	1.0	4.124809982512716	-96.02955010513452	0.8695652173913043	15.65217391304348	0.1346392782221792	0.0500262827100726	0.0222104504259281	0.0336746261688447	Mediterranean Forests
346.0	412.0	536.0	15.0	139.0	2.1241935834119445	63.674722761989415	33.737864077669904	3.640776699029126	0.1355920862194017	0.039141662198787	0.0492410115923079	0.0810575719082632	Temperate Conifer Forests
352.0	293.0	367.0	15.0	89.0	3.2500458834511967	43.81781547293887	30.37542662116041	5.119453924914676	0.234806504123221	0.066055895593665	0.0423995856587847	0.0609810424583633	Temperate Conifer Forests
381.0	25.0	65.0	0.0	40.0	6.749419373836062	-95.94577920728932	160.0	0.0	0.3017918959293639	0.1057329338323515	0.2022028470767098	0.3080483207577198	Boreal Forests
356.0	195.0	303.0	13.0	121.0	2.999663253114125	32.237387633692265	62.05128205128205	6.666666666666667	0.2250469926932844	0.0668482756548948	0.0182931136841737	0.03699758758218	Temperate Conifer Forests
342.0	258.0	293.0	41.0	76.0	5.001266183023695	48.02683015865139	29.457364341085277	15.891472868217054	0.5229828551117862	0.1791927383764266	0.0707251231592195	0.1135494322621189	Temperate Broadleaf Forests
424.0	537.0	578.0	41.0	82.0	1.3766940262780452	64.00832857956777	15.27001862197393	7.635009310986965	0.1468203999186726	0.0414487716201825	0.0528268883304063	0.0813886097857448	Mediterranean Forests
801.0	170.0	139.0	32.0	1.0	5.182783636812495	-41.931203251739205	0.5882352941176471	18.823529411764707	0.0643963055415796	0.0186983227880844	0.018173520492836	0.0268787907997091	Mediterranean Forests
197.0	356.0	324.0	65.0	33.0	0.970688409984838	-33.95689032253719	9.269662921348315	18.25842696629213	0.030203623201177	0.0109576670798328	0.0103832518853817	0.0171003593514494	Mediterranean Forests
168.0	1315.0	1373.0	12.0	70.0	1.87486623119754	31.872856544874335	5.323193916349809	0.9125475285171104	0.0021465575690288	0.0007702989435848	0.0028293444011052	0.0051043048487207	Temperate Broadleaf Forests
154.0	741.0	773.0	35.0	67.0	0.7474124789737174	15.945189516587329	9.041835357624832	4.723346828609987	0.0134479388882477	0.0048659774419564	0.0097439575630749	0.0181680821005704	Tropical Moist Broadleaf Forests
632.0	21.0	20.0	1.0	0.0	1.4417086405624782	40.40127185422119	0.0	4.761904761904762	0.1035821943106996	0.0389532706496183	0.0084729779007479	0.0137223907271449	Tropical Moist Broadleaf Forests
626.0	234.0	227.0	7.0	0.0	2.248636790784211	16.047879594114193	0.0	2.9914529914529915	0.0249940024341045	0.0084279553507292	0.0030706112629575	0.0057488546370762	Tropical Moist Broadleaf Forests
140.0	591.0	565.0	31.0	5.0	0.7510626505033535	24.367094934677095	0.8460236886632826	5.245346869712352	0.0126439797528777	0.0046574581684293	0.0039728537476455	0.0067877346000656	Tropical Moist Broadleaf Forests
785.0	202.0	199.0	4.0	1.0	4.754892687227098	-47.80773359907335	0.495049504950495	1.98019801980198	0.0091640332655899	0.003272725297605	0.0028061535882868	0.0045571527182902	Mediterranean Forests
791.0	199.0	120.0	80.0	1.0	3.249901933787271	-64.04135238239351	0.5025125628140703	40.20100502512563	0.1602767931289996	0.0591623483813944	0.0201790447259596	0.030765223682963	Mediterranean Forests
9.0	806.0	788.0	31.0	13.0	1.494903643468672	32.124232286177175	1.6129032258064515	3.8461538461538463	0.0192134877294292	0.0069779379315251	0.0032068330131239	0.0066889786289979	Tropical Moist Broadleaf Forests
544.0	494.0	479.0	95.0	80.0	0.9903776331968644	64.06788027202583	16.194331983805668	19.230769230769237	0.0566573272584135	0.0178830349720189	0.0670743736745914	0.1047042950887271	Tropical Dry Broadleaf Forests
222.0	718.0	588.0	149.0	19.0	1.498630824778072	0.0573639997176087	2.6462395543175488	20.75208913649025	0.0984479130741535	0.0338579659707844	0.0340682463985756	0.0539883581255259	Tropical Moist Broadleaf Forests
236.0	994.0	988.0	48.0	42.0	1.499223315157492	0.1322553384099194	4.225352112676056	4.82897384305835	0.070461795026117	0.0244622692722775	0.0227493613241253	0.0357080559656931	Tropical Moist Broadleaf Forests
550.0	1401.0	1054.0	388.0	41.0	0.9914825331495134	32.06126298177552	2.926481084939329	27.69450392576731	0.1029661920657003	0.0361995021735687	0.0399093293688344	0.0828547654578191	Tropical Dry Broadleaf Forests
237.0	919.0	697.0	233.0	11.0	1.2537587558083831	0.0454968866188849	1.1969532100108813	25.35364526659412	0.0766663865534272	0.0230081598766031	0.0323621061386995	0.0568006222541051	Tropical Moist Broadleaf Forests
551.0	1069.0	956.0	189.0	76.0	0.9967530418680756	31.95983081615715	7.109448082319925	17.680074836295603	0.0591771803055237	0.0196634141405265	0.028803005031541	0.0426748017945363	Tropical Dry Broadleaf Forests
545.0	1574.0	1422.0	175.0	23.0	0.9990095865752552	32.75653941520916	1.4612452350698857	11.118170266836088	0.058667275116249	0.0173045633073215	0.0225837828230099	0.0350254512772413	Tropical Dry Broadleaf Forests
223.0	829.0	744.0	97.0	12.0	1.2497139608898622	0.0836140907599087	1.4475271411338964	11.700844390832328	0.0301783732091607	0.0109343853749872	0.0289638869092967	0.0475952998116327	Tropical Moist Broadleaf Forests
8.0	871.0	866.0	8.0	3.0	1.495241819869014	32.26582106736146	0.3444316877152698	0.9184845005740528	0.0021641692792427	0.0007123503960543	0.0007081444755874	0.0014678227868187	Tropical Moist Broadleaf Forests
790.0	118.0	74.0	44.0	0.0	3.369609128433965	-72.49844771442271	0.0	37.28813559322034	0.1386112776191352	0.0497547786900218	0.0690147394697902	0.1066389592267271	Mediterranean Forests
627.0	358.0	358.0	13.0	13.0	0.7514554470630602	15.961384278915318	3.6312849162011176	3.6312849162011176	0.0040255566826578	0.0012087657174	0.0047483786187975	0.008735014473231	Tropical Moist Broadleaf Forests
141.0	568.0	542.0	51.0	25.0	0.7506226595765035	16.103004097320422	4.401408450704225	8.97887323943662	0.0254192549125108	0.0093394612053398	0.0031818725483633	0.0047815946074014	Tropical Moist Broadleaf Forests
155.0	595.0	595.0	51.0	51.0	0.7392464584902712	15.95414333391485	8.571428571428571	8.571428571428571	0.0357127359810307	0.0135720838768607	0.0095729789861537	0.0157798498007521	Tropical Moist Broadleaf Forests
633.0	21.0	21.0	0.0	0.0	1.4935195952218714	32.82086328914834	0.0	0.0	1.0883076492115516e-10	4.0015294140761194e-11	0.0	0.0	Tropical Moist Broadleaf Forests
169.0	99.0	127.0	2.0	30.0	1.2540492040421256	103.9784868351486	30.303030303030305	2.0202020202020203	0.0393714121230398	0.014413878978063	0.0193094537148472	0.0404562031865924	Temperate Broadleaf Forests
800.0	161.0	158.0	4.0	1.0	4.998766596832667	-47.97319225530609	0.6211180124223602	2.484472049689441	0.0838342327827803	0.0270503847406251	0.0044048830649822	0.0076238816263401	Mediterranean Forests
343.0	194.0	268.0	38.0	112.0	5.375032785975396	43.95864326129802	57.73195876288659	19.587628865979383	0.309444378636363	0.0932362303611287	0.0606127304075156	0.1124553817138652	Temperate Broadleaf Forests
425.0	328.0	345.0	26.0	43.0	1.93766829842612	48.05987017613461	13.109756097560975	7.926829268292683	0.1020932284178181	0.0300337303863705	0.0450874473610536	0.0663672521253187	Mediterranean Forests
357.0	293.0	355.0	18.0	80.0	3.186951690731739	39.743047355840645	27.303754266211605	6.143344709897611	0.2773857718205636	0.1011951340747667	0.0577764559021303	0.08204722389068	Temperate Conifer Forests
380.0	100.0	174.0	1.0	75.0	5.999038243037646	8.334384248844856	75.0	1.0	0.1872590588278603	0.0527103240824605	0.0268915747102644	0.0563969900512693	Boreal Forests
382.0	39.0	174.0	1.0	136.0	6.280544080601267	-3.772872727340797	348.7179487179488	2.564102564102564	0.4878880189072771	0.165151989365853	0.1016411773474414	0.2065153095954991	Boreal Forests
369.0	45.0	46.0	2.0	3.0	6.749419373836062	-40.0969778091868	6.666666666666667	4.444444444444445	0.0474762648997233	0.0145050263354383	0.0077033156216616	0.0142266750643802	Boreal Forests
341.0	292.0	312.0	44.0	64.0	3.625226074183061	48.00173294229984	21.91780821917808	15.068493150684931	0.1912242640607686	0.0551951238278844	0.0834740276582072	0.1199946229234411	Temperate Broadleaf Forests
355.0	148.0	233.0	3.0	88.0	4.873586473375276	32.04670933594531	59.45945945945946	2.027027027027027	0.1966107255459489	0.0552611032720248	0.0462997517357419	0.0898527218214797	Temperate Conifer Forests
802.0	173.0	155.0	22.0	4.0	4.5017862363472645	-63.98749547856707	2.312138728323699	12.716763005780344	0.0303012370397782	0.0106780601330572	0.0030858536737908	0.0066433993431573	Mediterranean Forests
89.0	384.0	402.0	5.0	23.0	1.5000841949123007	31.85631374395029	5.989583333333334	1.3020833333333337	0.0314128567649783	0.0117222279592171	0.0066181742404296	0.0106231777424884	Mediterranean Forests
89.0	384.0	402.0	5.0	23.0	1.5000841949123007	31.85631374395029	5.989583333333334	1.3020833333333337	0.0314128567649783	0.0117222279592171	0.0066181742404296	0.0106231777424884	Mediterranean Forests
89.0	384.0	402.0	5.0	23.0	1.5000841949123007	31.85631374395029	5.989583333333334	1.3020833333333337	0.0314128567649783	0.0117222279592171	0.0066181742404296	0.0106231777424884	Mediterranean Forests
89.0	384.0	402.0	5.0	23.0	1.5000841949123007	31.85631374395029	5.989583333333334	1.3020833333333337	0.0314128567649783	0.0117222279592171	0.0066181742404296	0.0106231777424884	Mediterranean Forests
89.0	384.0	402.0	5.0	23.0	1.5000841949123007	31.85631374395029	5.989583333333334	1.3020833333333337	0.0314128567649783	0.0117222279592171	0.0066181742404296	0.0106231777424884	Mediterranean Forests
89.0	384.0	402.0	5.0	23.0	1.5000841949123007	31.85631374395029	5.989583333333334	1.3020833333333337	0.0314128567649783	0.0117222279592171	0.0066181742404296	0.0106231777424884	Mediterranean Forests
89.0	384.0	402.0	5.0	23.0	1.5000841949123007	31.85631374395029	5.989583333333334	1.3020833333333337	0.0314128567649783	0.0117222279592171	0.0066181742404296	0.0106231777424884	Mediterranean Forests
89.0	384.0	402.0	5.0	23.0	1.5000841949123007	31.85631374395029	5.989583333333334	1.3020833333333337	0.0314128567649783	0.0117222279592171	0.0066181742404296	0.0106231777424884	Mediterranean Forests
89.0	384.0	402.0	5.0	23.0	1.5000841949123007	31.85631374395029	5.989583333333334	1.3020833333333337	0.0314128567649783	0.0117222279592171	0.0066181742404296	0.0106231777424884	Mediterranean Forests
180.0	111.0	128.0	1.0	18.0	1.356162189345156	92.03602816747966	16.216216216216218	0.9009009009009008	0.0218846553790462	0.0079327137236804	0.0039540942829447	0.0080605021694153	Temperate Broadleaf Forests
619.0	21.0	21.0	0.0	0.0	1.389897685903085	32.82086328914834	0.0	0.0	5.184009707069933e-10	1.9122089698205536e-10	0.0	0.0	Tropical Moist Broadleaf Forests
143.0	365.0	380.0	29.0	44.0	0.5743414628545609	16.072382975353676	12.054794520547944	7.945205479452055	0.0489362976467048	0.0183345001947619	0.0240960757526116	0.0450996974692132	Tropical Moist Broadleaf Forests
625.0	14.0	13.0	1.0	0.0	1.4935195952218714	32.82086328914834	0.0	7.142857142857142	0.1106381975089444	0.0413426757050006	0.010487762414554	0.017046041548778	Tropical Moist Broadleaf Forests
631.0	71.0	70.0	1.0	0.0	1.3802160750916217	32.26239202692615	0.0	1.4084507042253522	0.0523808435425621	0.0197922761483421	0.0021747382995354	0.0034533148529839	Tropical Moist Broadleaf Forests
157.0	725.0	702.0	27.0	4.0	0.8745073814628078	21.1811801918913	0.5517241379310345	3.724137931034482	0.0092690389241204	0.0033971347458602	0.0023757806698189	0.0050446340254127	Tropical Moist Broadleaf Forests
792.0	161.0	143.0	18.0	0.0	4.751311211160804	-63.83838284968847	0.0	11.180124223602483	0.0153249292363641	0.0055216525361534	0.0068934880841712	0.0113568485505463	Mediterranean Forests
786.0	186.0	129.0	61.0	4.0	4.496403352473763	-64.04135238239351	2.1505376344086025	32.795698924731184	0.0423719724072913	0.0140607834343311	0.0239373482063265	0.0378970100973638	Mediterranean Forests
553.0	2671.0	2562.0	127.0	18.0	1.2448093971529046	32.038232825273326	0.6739049045301385	4.754773493073755	0.0059371814764386	0.0022166494975759	0.0039795294291701	0.0072927407576358	Tropical Coniferous Forests
235.0	901.0	653.0	256.0	8.0	1.251142709408331	0.0657178000656131	0.8879023307436182	28.412874583795784	0.067819704064227	0.0228042724357954	0.0337397563225738	0.0654112741465918	Tropical Moist Broadleaf Forests
221.0	691.0	679.0	31.0	19.0	1.0001730617570357	16.013187696758585	2.7496382054992763	4.486251808972503	0.0066236840969792	0.0023445226110027	0.0059310903382915	0.009705246872056	Tropical Moist Broadleaf Forests
547.0	1946.0	1648.0	309.0	11.0	0.9983597885704044	32.26785637891584	0.5652620760534429	15.878725590955806	0.0300980146484748	0.0111342356499778	0.0244253866017655	0.0441034222981084	Tropical Dry Broadleaf Forests
220.0	700.0	691.0	17.0	8.0	1.0037138166398156	16.059267358801378	1.1428571428571428	2.4285714285714284	0.0251754112780136	0.0092564183891529	0.0007988621831601	0.0014999325479275	Tropical Moist Broadleaf Forests
546.0	3008.0	2904.0	140.0	36.0	1.372281145138302	15.927535157497688	1.196808510638298	4.654255319148936	0.0056922687261633	0.0019263999282064	0.0052353675048216	0.0110982074442975	Tropical Dry Broadleaf Forests
552.0	694.0	693.0	55.0	54.0	1.6384128569494738	32.02724048662638	7.780979827089338	7.92507204610951	0.0408832649768237	0.0150934256445421	0.0160649609563678	0.0243119744000139	Tropical Coniferous Forests
234.0	357.0	389.0	11.0	43.0	1.2478405349044237	0.0120788345601567	12.044817927170868	3.081232492997199	0.0217247609048842	0.0067807493864816	0.0120432791990598	0.0226303417369377	Tropical Moist Broadleaf Forests
787.0	88.0	86.0	3.0	1.0	3.0020497809654785	-64.0957655471803	1.1363636363636365	3.4090909090909087	0.2508126303997561	0.0767403405861581	0.0012668083020359	0.0024736860207718	Mediterranean Forests
793.0	167.0	148.0	22.0	3.0	4.7481589899164405	-63.83838284968847	1.7964071856287425	13.17365269461078	0.0879075897320692	0.0283417498239897	0.0197933195951011	0.0372305690004305	Mediterranean Forests
630.0	24.0	24.0	0.0	0.0	1.387963214834926	32.73953334976062	0.0	0.0	2.5039185917144662e-11	8.608139023500002e-12	0.0	0.0	Tropical Moist Broadleaf Forests
156.0	822.0	854.0	23.0	55.0	0.7514554470630602	16.10993767998997	6.690997566909976	2.798053527980535	0.0135753007152293	0.0049665992100938	0.0095514128120044	0.0201172506697282	Tropical Moist Broadleaf Forests
142.0	22.0	24.0	0.0	2.0	1.4961685842829708	28.06637280831081	9.090909090909092	0.0	0.0564340357070727	0.0204581511426128	0.0261359084429026	0.0570063035312917	Tropical Moist Broadleaf Forests
624.0	116.0	113.0	8.0	5.0	1.5048368233340774	83.98253715959615	4.310344827586207	6.896551724137931	0.0605859390615466	0.0180654375871241	0.0094039875235636	0.0163514625148012	Tropical Moist Broadleaf Forests
618.0	163.0	154.0	11.0	2.0	0.7387013802673701	32.01793245289258	1.2269938650306749	6.748466257668712	0.0221290549000581	0.0079496632620647	0.0029850202095315	0.0050968401096795	Tropical Moist Broadleaf Forests
88.0	447.0	451.0	7.0	11.0	1.4998444298622622	31.957327255631355	2.460850111856823	1.5659955257270697	0.027160973293017	0.0095688241457053	0.0016784009962805	0.0028708204375912	Mediterranean Forests
88.0	447.0	451.0	7.0	11.0	1.4998444298622622	31.957327255631355	2.460850111856823	1.5659955257270697	0.027160973293017	0.0095688241457053	0.0016784009962805	0.0028708204375912	Mediterranean Forests
88.0	447.0	451.0	7.0	11.0	1.4998444298622622	31.957327255631355	2.460850111856823	1.5659955257270697	0.027160973293017	0.0095688241457053	0.0016784009962805	0.0028708204375912	Mediterranean Forests
88.0	447.0	451.0	7.0	11.0	1.4998444298622622	31.957327255631355	2.460850111856823	1.5659955257270697	0.027160973293017	0.0095688241457053	0.0016784009962805	0.0028708204375912	Mediterranean Forests
88.0	447.0	451.0	7.0	11.0	1.4998444298622622	31.957327255631355	2.460850111856823	1.5659955257270697	0.027160973293017	0.0095688241457053	0.0016784009962805	0.0028708204375912	Mediterranean Forests
88.0	447.0	451.0	7.0	11.0	1.4998444298622622	31.957327255631355	2.460850111856823	1.5659955257270697	0.027160973293017	0.0095688241457053	0.0016784009962805	0.0028708204375912	Mediterranean Forests
88.0	447.0	451.0	7.0	11.0	1.4998444298622622	31.957327255631355	2.460850111856823	1.5659955257270697	0.027160973293017	0.0095688241457053	0.0016784009962805	0.0028708204375912	Mediterranean Forests
88.0	447.0	451.0	7.0	11.0	1.4998444298622622	31.957327255631355	2.460850111856823	1.5659955257270697	0.027160973293017	0.0095688241457053	0.0016784009962805	0.0028708204375912	Mediterranean Forests
803.0	76.0	47.0	29.0	0.0	3.0000194229359494	-104.12782417125266	0.0	38.15789473684211	0.1675431040159023	0.0592458598269422	0.0555453836924527	0.0871887580448038	Mediterranean Forests
354.0	265.0	324.0	7.0	66.0	3.2565735257029798	39.72533533523875	24.90566037735849	2.6415094339622645	0.1266378313229225	0.0361461426491703	0.010989785321252	0.0156792337904388	Temperate Conifer Forests
340.0	257.0	275.0	50.0	68.0	4.188133244871715	48.02251224152292	26.4591439688716	19.45525291828794	0.3748909952583547	0.1346915368131362	0.0743457478132639	0.1105080745452399	Temperate Broadleaf Forests
368.0	206.0	360.0	5.0	159.0	3.874462620204476	63.83789546479216	77.18446601941747	2.4271844660194173	0.1507667199170944	0.0445623875798419	0.0392958006687573	0.0806956741476774	Temperate Conifer Forests
383.0	45.0	109.0	0.0	64.0	6.005258168928947	-40.0969778091868	142.22222222222223	0.0	0.2578591397989781	0.0861996739033518	0.0812360541696253	0.1374296558440652	Boreal Forests
482.0	1793.0	1963.0	355.0	525.0	1.498114441503214	-0.1974795733838732	29.280535415504737	19.79921918572225	0.1716164176804628	0.0571183364423377	0.0220124343304926	0.0325689766531845	Tropical Moist Broadleaf Forests
496.0	2736.0	2861.0	140.0	265.0	1.4966081948071326	0.0328380912471146	9.685672514619885	5.116959064327485	0.0363208886260053	0.0128743040455566	0.0066867254676275	0.0137413447531332	Tropical Moist Broadleaf Forests
441.0	2038.0	2020.0	74.0	56.0	1.7491391638035636	-31.84590852843965	2.747791952894995	3.631010794896958	0.0132268729516128	0.0048823533931179	0.0033835317686307	0.0050435932844146	Tropical Moist Broadleaf Forests
327.0	1485.0	1590.0	77.0	182.0	1.0083233708591974	48.04944473489064	12.255892255892256	5.185185185185185	0.0327055657956964	0.0104741784729041	0.024990907894651	0.0370972432828769	Tropical Coniferous Forests
333.0	163.0	250.0	16.0	103.0	5.875927284671271	47.98915302021737	63.19018404907976	9.8159509202454	0.2297007464726554	0.0661266796769087	0.0673473712438399	0.1291872937063468	Temperate Broadleaf Forests
455.0	1519.0	1523.0	81.0	85.0	1.3746942037144916	31.40303206416633	5.595786701777485	5.332455562870309	0.2494313282654358	0.0909551553763466	0.006780639778265	0.0130053800717246	Tropical Moist Broadleaf Forests
469.0	2268.0	2244.0	215.0	191.0	1.2578598981585238	-0.053486949196241	8.421516754850087	9.479717813051144	0.0319286142369175	0.0094425454866056	0.0130785257627902	0.0258845838251	Tropical Moist Broadleaf Forests
680.0	650.0	643.0	87.0	80.0	1.500812546900594	7.792662976347515	12.307692307692308	13.384615384615383	0.1380375252596777	0.0410130625210571	0.0257437893921045	0.0426753458486914	Temperate Broadleaf Forests
694.0	94.0	120.0	5.0	31.0	1.5002574965505673	32.10495249725432	32.97872340425532	5.319148936170213	0.3300354839399768	0.1025980779277647	0.027438764977858	0.0549366267416398	Temperate Conifer Forests
10.0	789.0	836.0	27.0	74.0	1.2587396719358586	48.01022862537258	9.37896070975919	3.4220532319391634	0.0371777345539616	0.0121916390797231	0.006137574315307	0.0102855077946207	Tropical Moist Broadleaf Forests
643.0	785.0	734.0	86.0	35.0	1.501756746144114	0.2036974660843498	4.45859872611465	10.955414012738856	0.0278122093776401	0.0101122282345346	0.0125945949020442	0.0221810179537652	Tropical Moist Broadleaf Forests
657.0	759.0	866.0	25.0	132.0	1.749408446421194	7.9975727665487	17.391304347826086	3.293807641633729	0.1652749588937888	0.0534250265204507	0.0677671593150991	0.1133976361332154	Temperate Broadleaf Forests
290.0	309.0	267.0	58.0	16.0	1.2607318118804969	0.0273883061234982	5.177993527508091	18.77022653721683	0.047608194608952	0.0177438599555473	0.0192102093528128	0.0334108853782757	Tropical Dry Broadleaf Forests
284.0	961.0	780.0	186.0	5.0	1.2491644928939287	0.0573152694337295	0.5202913631633715	19.35483870967742	0.0847725839714835	0.0276478450171468	0.0576830865349662	0.0938354297844314	Tropical Moist Broadleaf Forests
535.0	1959.0	1548.0	468.0	57.0	1.497030222403053	16.02486639026057	2.909647779479326	23.889739663093412	0.0397816818010134	0.0141433677815306	0.0264974369943693	0.0521607265979275	Tropical Dry Broadleaf Forests
253.0	337.0	303.0	38.0	4.0	1.237294580408122	-32.25136450440088	1.1869436201780417	11.275964391691394	0.114911345117103	0.0369042746753612	0.0479795964768664	0.0755438042755987	Tropical Moist Broadleaf Forests
247.0	666.0	654.0	18.0	6.0	0.8744201870790773	24.201719551687432	0.9009009009009008	2.702702702702702	0.0264008631408385	0.0097415781690115	0.0027956559263683	0.0056542134625314	Tropical Moist Broadleaf Forests
521.0	1078.0	1019.0	156.0	97.0	0.7503054584184099	39.88633432195765	8.998144712430427	14.471243042671611	0.1389219382552236	0.0465023946950256	0.0312323470862474	0.053114004013022	Tropical Dry Broadleaf Forests
508.0	2170.0	2400.0	94.0	324.0	1.4980429886530366	-0.5239116179453163	14.930875576036868	4.331797235023042	0.0518622165373372	0.0173310577032792	0.0098949386924166	0.0140140045382293	Tropical Moist Broadleaf Forests
246.0	632.0	635.0	16.0	19.0	0.8755493539749354	24.367094934677095	3.0063291139240507	2.5316455696202533	0.00568902352448	0.0020762592152416	0.0018804756994128	0.0033284784493495	Tropical Moist Broadleaf Forests
520.0	3038.0	2924.0	164.0	50.0	1.4975378505547787	0.3851295707496547	1.6458196181698488	5.398288347597104	0.0080333129757874	0.0029515673514568	0.0064550044476379	0.0141341311548436	Tropical Dry Broadleaf Forests
534.0	1496.0	1334.0	170.0	8.0	0.8784972354005394	32.41181779278766	0.53475935828877	11.363636363636363	0.0840363611134395	0.0284818660738596	0.015055436379258	0.0288588266266517	Tropical Dry Broadleaf Forests
252.0	458.0	460.0	24.0	26.0	1.089447324653504	0.0071162270574944	5.676855895196507	5.240174672489083	0.0138371402661272	0.0050413804453109	0.0059195415129281	0.0117036522165721	Tropical Moist Broadleaf Forests
285.0	571.0	433.0	162.0	24.0	1.2538954356382075	0.0094009720025951	4.203152364273205	28.37127845884413	0.0779460526518541	0.0291730025845096	0.0438630351961874	0.0795446029276099	Tropical Moist Broadleaf Forests
291.0	941.0	727.0	221.0	7.0	1.250421259842849	0.0515540853712508	0.7438894792773645	23.485653560042508	0.0657309616683306	0.0239376997726345	0.0241812174017406	0.043458218724815	Tropical Dry Broadleaf Forests
656.0	380.0	419.0	24.0	63.0	2.440253966590205	0.2193445705030114	16.57894736842105	6.315789473684211	0.0970448967985747	0.0276672469695372	0.0289085182029354	0.0539275263594406	Temperate Broadleaf Forests
642.0	647.0	755.0	9.0	117.0	1.625262423935439	1.2175016741321656	18.083462132921174	1.3910355486862442	0.1218292517111997	0.0380238191269376	0.0636485054007985	0.1051229765929257	Tropical Moist Broadleaf Forests
11.0	909.0	890.0	20.0	1.0	1.1260953702301677	32.364034854740225	0.11001100110011	2.2002200220022003	0.0419690292506469	0.0154159595578459	0.0011510418926024	0.0024017396027472	Tropical Moist Broadleaf Forests
695.0	132.0	82.0	55.0	5.0	4.261433181932162	-0.0822401596746544	3.787878787878788	41.66666666666667	0.1429056696087613	0.0525511844676889	0.0267206252487274	0.0541350685775255	Temperate Conifer Forests
681.0	583.0	622.0	16.0	55.0	1.9991541781387951	0.2036974660843498	9.433962264150944	2.74442538593482	0.1066044320480925	0.0343705915810665	0.0369064943377308	0.062444288095939	Temperate Broadleaf Forests
468.0	1768.0	1620.0	162.0	14.0	1.6221901348295784	30.922643122538943	0.7918552036199095	9.16289592760181	0.0139611997999862	0.0046057811801941	0.0087172147626466	0.0166488512499648	Tropical Moist Broadleaf Forests
332.0	389.0	543.0	68.0	222.0	2.523256849049827	48.27837686314274	57.0694087403599	17.480719794344473	0.2715970667355591	0.0996100813124727	0.1139899754967333	0.1657156403928125	Temperate Broadleaf Forests
454.0	3104.0	3065.0	83.0	44.0	1.4378977507544164	15.929450940044036	1.4175257731958764	2.6739690721649483	0.0134593833539786	0.0046884555013653	0.008572680542922	0.0134379149482547	Tropical Moist Broadleaf Forests
440.0	1512.0	1768.0	74.0	330.0	1.750020474163656	-31.794859364050325	21.825396825396822	4.894179894179894	0.0742180788703919	0.0246468331890936	0.0202433341453363	0.0297613836475024	Tropical Moist Broadleaf Forests
326.0	1664.0	1592.0	141.0	69.0	1.1199836233325993	39.884039514510846	4.146634615384615	8.473557692307693	0.051866673862611	0.0147935429789549	0.0223418533642819	0.0337761218151353	Tropical Coniferous Forests
497.0	2127.0	2136.0	351.0	360.0	1.4981529286970288	-0.1430259466216625	16.92524682651622	16.502115655853313	0.0863240631089106	0.0280497260232982	0.0115297261378306	0.0189508477305506	Tropical Moist Broadleaf Forests
483.0	2936.0	2893.0	121.0	78.0	1.4981504418998148	5.418428788676351	2.656675749318801	4.12125340599455	0.0092432235515446	0.0033703244227614	0.0069533058482577	0.0125556569620317	Tropical Moist Broadleaf Forests
495.0	1414.0	1348.0	98.0	32.0	1.5082825275332912	21.55718953389973	2.263083451202263	6.930693069306932	0.0104806697876452	0.0039698064087485	0.0046942619799351	0.0101207614064244	Tropical Moist Broadleaf Forests
481.0	2627.0	2498.0	358.0	229.0	1.500139147044571	-8.153128173041466	8.717167872097448	13.627712219261516	0.0880110627083204	0.029760805819616	0.0116292996926396	0.0221746866326516	Tropical Moist Broadleaf Forests
456.0	2675.0	2459.0	282.0	66.0	1.5061301679661634	0.3864382320402342	2.4672897196261685	10.542056074766355	0.0188122208287823	0.0067592607724404	0.0068671340622898	0.0130344286140667	Tropical Moist Broadleaf Forests
330.0	307.0	333.0	25.0	51.0	3.859714494304928	47.90449237076581	16.612377850162865	8.143322475570033	0.3654150781325402	0.1181122255852878	0.0730239212388332	0.1068207736932494	Temperate Broadleaf Forests
324.0	747.0	770.0	140.0	163.0	1.0008943363802878	56.01746481971546	21.82061579651941	18.741633199464523	0.1166197849499515	0.0331481478843571	0.07204197298764	0.1071551620529714	Tropical Dry Broadleaf Forests
442.0	2060.0	2056.0	25.0	21.0	1.7487809582929916	-31.774633344392385	1.019417475728155	1.2135922330097086	0.0057548842524504	0.0020880402809012	0.0006148519754019	0.0012224004603149	Tropical Moist Broadleaf Forests
697.0	718.0	598.0	140.0	20.0	1.5007466551651871	0.1011255275810754	2.785515320334262	19.498607242339837	0.0219373667507451	0.0081349370729767	0.0280982249857792	0.0481112962675085	Temperate Conifer Forests
683.0	548.0	558.0	13.0	23.0	2.0008517495490423	7.836518580001268	4.197080291970803	2.3722627737226274	0.1328808488797964	0.0417661378167698	0.029710069546106	0.0523147849200992	Temperate Broadleaf Forests
654.0	180.0	183.0	21.0	24.0	5.49914459737434	-32.150118158324375	13.333333333333334	11.666666666666666	0.0655040871628177	0.0243983126834859	0.0256038482629245	0.0513354668607409	Temperate Broadleaf Forests
13.0	556.0	568.0	4.0	16.0	1.2480994979110585	32.04800911879244	2.877697841726619	0.7194244604316548	0.0041044565378925	0.0015000043476778	0.0012059753114364	0.0024075239939945	Tropical Moist Broadleaf Forests
668.0	81.0	73.0	9.0	1.0	3.8734885593616175	-70.08118684096353	1.2345679012345678	11.11111111111111	0.0285923182605542	0.0104618243519144	0.0134770515473014	0.0210444611048341	Temperate Broadleaf Forests
720.0	32.0	70.0	2.0	40.0	5.8734713507048895	-63.95037212206466	125.0	6.25	0.4203346257072815	0.151322169652661	0.0348977466236989	0.0552529710812075	Boreal Forests
708.0	156.0	167.0	4.0	15.0	6.000407951064556	-31.91647458706385	9.615384615384617	2.564102564102564	0.0396573715986229	0.0143210292636722	0.0062554640160241	0.0115308939679537	Temperate Conifer Forests
287.0	313.0	349.0	15.0	51.0	1.253531186834886	0.1428854346485764	16.293929712460063	4.792332268370607	0.0941131752490324	0.0283740469954113	0.0441576463401106	0.0752891602088471	Tropical Moist Broadleaf Forests
293.0	291.0	249.0	47.0	5.0	1.2514607591759064	-22.533892111554906	1.718213058419244	16.151202749140893	0.0899787503307742	0.0289647078407882	0.0872817974170442	0.1371620449520357	Tropical Dry Broadleaf Forests
522.0	1585.0	1454.0	153.0	22.0	0.9954137101176728	32.7370563395404	1.38801261829653	9.652996845425868	0.0344590867927828	0.0098805532605462	0.0113731737126819	0.0208861404848797	Tropical Dry Broadleaf Forests
244.0	738.0	597.0	155.0	14.0	1.498630824778072	0.0217196334527045	1.8970189701897016	21.00271002710027	0.0844182003533844	0.0294251467909896	0.0417187427328068	0.0661191199520064	Tropical Moist Broadleaf Forests
250.0	945.0	700.0	249.0	4.0	1.2246955968006557	0.0573396345756691	0.4232804232804233	26.34920634920635	0.0816165221527331	0.0274071862948561	0.0332580646938907	0.0606208496948699	Tropical Moist Broadleaf Forests
536.0	2172.0	1672.0	547.0	47.0	1.4993578440451978	0.1494860309634873	2.1639042357274403	25.1841620626151	0.1003179261378472	0.0358465400330634	0.0214558650161397	0.0426657696382097	Tropical Dry Broadleaf Forests
278.0	677.0	674.0	18.0	15.0	1.0098354659415492	8.679193877941373	2.2156573116691285	2.658788774002954	0.0250678232700236	0.0092162814972867	0.0048510634715091	0.0095339092745275	Tropical Moist Broadleaf Forests
279.0	629.0	645.0	9.0	25.0	1.010069857582126	8.601584808903993	3.97456279809221	1.4308426073131957	0.0098526017017856	0.0036292350678389	0.0016402448880692	0.002869285053549	Tropical Moist Broadleaf Forests
251.0	843.0	792.0	60.0	9.0	1.5008413560984302	0.0609664353204948	1.0676156583629894	7.11743772241993	0.0908127159332783	0.031450886466138	0.0150628403939042	0.0251827594820861	Tropical Moist Broadleaf Forests
537.0	1707.0	1359.0	422.0	74.0	1.501189370721172	0.4194804888426517	4.335090802577621	24.72173403632103	0.0440390907646262	0.0135037353914855	0.0135705179037899	0.0218507108131845	Tropical Dry Broadleaf Forests
523.0	2612.0	2650.0	97.0	135.0	1.509712367503539	-0.2739484672333958	5.168453292496172	3.713629402756508	0.0134710197446711	0.00494751328744	0.0026991655454625	0.0043468882865604	Tropical Dry Broadleaf Forests
245.0	483.0	481.0	34.0	32.0	1.00111283554998	0.0833679602025085	6.625258799171843	7.039337474120083	0.0104993495771533	0.0039121661943503	0.0010661338484212	0.0018493566490375	Tropical Moist Broadleaf Forests
292.0	549.0	316.0	258.0	25.0	1.25827296193569	0.0716503412127735	4.553734061930783	46.99453551912568	0.1547284251612883	0.0550283432856466	0.0732865555309251	0.1360664903991128	Tropical Dry Broadleaf Forests
286.0	597.0	540.0	88.0	31.0	1.2517788089434818	0.0129741929391258	5.192629815745393	14.74036850921273	0.0392522782449034	0.0143499052183588	0.0186895726228446	0.0352813157298651	Tropical Moist Broadleaf Forests
709.0	38.0	69.0	1.0	32.0	2.748219713287781	64.57923410253076	84.21052631578947	2.631578947368421	0.2901679489748546	0.1021145828905737	0.0525292011362617	0.0951054118080392	Temperate Conifer Forests
669.0	433.0	491.0	25.0	83.0	2.248775946750369	7.940762808357249	19.168591224018478	5.773672055427252	0.1041498831016488	0.0304603111123084	0.04505306818084	0.0856807633651912	Temperate Broadleaf Forests
12.0	740.0	734.0	22.0	16.0	1.499684118792093	32.15890885360392	2.1621621621621623	2.972972972972973	0.054348601448393	0.0198991117838644	0.0015679818260231	0.0026790371156029	Tropical Moist Broadleaf Forests
12.0	740.0	734.0	22.0	16.0	1.499684118792093	32.15890885360392	2.1621621621621623	2.972972972972973	0.054348601448393	0.0198991117838644	0.0015679818260231	0.0026790371156029	Tropical Moist Broadleaf Forests
12.0	740.0	734.0	22.0	16.0	1.499684118792093	32.15890885360392	2.1621621621621623	2.972972972972973	0.054348601448393	0.0198991117838644	0.0015679818260231	0.0026790371156029	Tropical Moist Broadleaf Forests
12.0	740.0	734.0	22.0	16.0	1.499684118792093	32.15890885360392	2.1621621621621623	2.972972972972973	0.054348601448393	0.0198991117838644	0.0015679818260231	0.0026790371156029	Tropical Moist Broadleaf Forests
655.0	513.0	548.0	17.0	52.0	1.93740629648028	0.0712935526511557	10.1364522417154	3.313840155945419	0.1158807972872777	0.0395083523313418	0.0376841553650182	0.0657510293551316	Temperate Broadleaf Forests
682.0	592.0	596.0	17.0	21.0	2.0008517495490423	0.2260415691521871	3.5472972972972974	2.871621621621622	0.1662235849087284	0.0465196140549569	0.0315296726257127	0.0523165180358197	Temperate Broadleaf Forests
696.0	87.0	122.0	4.0	39.0	2.8048957419895544	95.63886185918	44.82758620689656	4.597701149425287	0.1183241919319935	0.0338226863278928	0.0540008464236376	0.103620977086182	Temperate Conifer Forests
443.0	2118.0	2087.0	84.0	53.0	1.7492889876489732	-31.772563136372327	2.502360717658168	3.966005665722379	0.0098632746079183	0.0036288456298987	0.0027328879648167	0.0059505615492007	Tropical Moist Broadleaf Forests
457.0	3163.0	3168.0	21.0	26.0	1.498656875528425	8.648571819362914	0.8220044261776794	0.663926651912741	0.0012727942700835	0.0003972942386446	0.0013343820413571	0.0022447287006339	Tropical Moist Broadleaf Forests
331.0	355.0	359.0	38.0	42.0	4.499841668753774	44.208740152474434	11.830985915492958	10.704225352112676	0.1498301641473249	0.0499881575325184	0.0596857706874909	0.090820499624772	Temperate Broadleaf Forests
480.0	2029.0	2077.0	91.0	139.0	1.253202848281353	-0.2398114732426393	6.850665352390341	4.48496796451454	0.0126137726878654	0.0038774166061423	0.0081258660960765	0.0129230533918838	Tropical Moist Broadleaf Forests
494.0	2338.0	2281.0	96.0	39.0	1.1251882143456542	32.199209974019226	1.6680923866552608	4.106073567151412	0.036255833769413	0.0117740408823071	0.0126759297950578	0.0195443190331849	Tropical Moist Broadleaf Forests
490.0	2861.0	2890.0	73.0	102.0	1.499760398564196	0.135835886917377	3.5651869975533037	2.551555400209717	0.0047361239779373	0.0017202042431292	0.0050729866471661	0.0103365919996048	Tropical Moist Broadleaf Forests
484.0	2779.0	2766.0	220.0	207.0	1.497696184877494	0.0330325987326034	7.448722562072688	7.916516732637639	0.0257221581133724	0.0096253583117546	0.0134194006095429	0.0281915622513656	Tropical Moist Broadleaf Forests
309.0	732.0	753.0	32.0	53.0	1.5006526600461054	0.0584998692718414	7.240437158469945	4.371584699453552	0.0585291759266232	0.0184032961922681	0.0145253666032365	0.0246721902783812	Temperate Conifer Forests
335.0	127.0	227.0	19.0	119.0	5.998740994902587	47.99751979129397	93.7007874015748	14.960629921259844	0.2540155707552984	0.0762765552142456	0.0765571725024952	0.1581776488582755	Temperate Broadleaf Forests
453.0	1604.0	1617.0	81.0	94.0	1.0007072381365254	32.55573161682719	5.860349127182045	5.049875311720698	0.0509434551268508	0.0151033025240274	0.0134886642009097	0.0215188140209806	Tropical Moist Broadleaf Forests
447.0	2986.0	2735.0	257.0	6.0	1.4973583196818332	0.3270900319783152	0.2009377093101138	8.606831882116543	0.0210104150762555	0.0078145158946108	0.0180276087782598	0.0329634350645737	Tropical Moist Broadleaf Forests
692.0	165.0	184.0	3.0	22.0	5.749077824361127	-0.0879489328702192	13.333333333333334	1.818181818181818	0.0431903241146513	0.0158162739309558	0.0250741940137136	0.0495119170731923	Temperate Conifer Forests
686.0	223.0	219.0	9.0	5.0	5.498016568710696	-32.1516287684607	2.242152466367713	4.035874439461884	0.0252942609186125	0.0092515520615444	0.0063876622701905	0.0139729976447567	Temperate Broadleaf Forests
679.0	172.0	187.0	6.0	21.0	6.000407951064556	-32.03615351869291	12.209302325581394	3.488372093023256	0.0620308587858676	0.0229995310586855	0.0050785199983893	0.0098804480258958	Temperate Broadleaf Forests
651.0	140.0	149.0	6.0	15.0	5.5007238386296	-47.93852836984851	10.714285714285714	4.285714285714286	0.0359415925653601	0.0124587677874923	0.0194974442208762	0.0304775641558083	Temperate Broadleaf Forests
137.0	408.0	385.0	28.0	5.0	0.7510626505033535	16.098505856885268	1.2254901960784317	6.862745098039216	0.0173150865705791	0.0063678729593231	0.007740884972281	0.0111893534326827	Tropical Moist Broadleaf Forests
16.0	507.0	506.0	9.0	8.0	1.4998944812531807	31.978109120785746	1.5779092702169626	1.7751479289940828	0.0694635830616314	0.0218303262244727	0.0043989976125502	0.0072980248616769	Tropical Moist Broadleaf Forests
645.0	35.0	32.0	3.0	0.0	4.736566899369784	-49.91593362879147	0.0	8.571428571428571	0.1620909498125319	0.0603395915576939	0.0510710639479599	0.0760727245174511	Temperate Broadleaf Forests
719.0	35.0	66.0	1.0	32.0	5.502081534668321	-0.1214954207257221	91.42857142857144	2.857142857142857	0.2702709079121169	0.0926848747224762	0.0224074117797052	0.0453414306454523	Boreal Forests
282.0	451.0	399.0	84.0	32.0	1.5025525737503358	16.080609548229887	7.095343680709535	18.625277161862527	0.1177507190110823	0.0435057931321764	0.0178189777896216	0.0381596918358175	Tropical Moist Broadleaf Forests
296.0	353.0	328.0	38.0	13.0	1.1196649298773875	-16.070791867171238	3.68271954674221	10.764872521246458	0.043560820272156	0.0162019085984306	0.0326961236996876	0.0518147743118382	Tropical Dry Broadleaf Forests
269.0	814.0	644.0	170.0	0.0	1.497837387072071	0.0829460727447326	0.0	20.884520884520885	0.0613872815245104	0.0210346126020881	0.0190184322681039	0.031633511811916	Tropical Moist Broadleaf Forests
241.0	1054.0	974.0	84.0	4.0	1.2484454891781338	0.299502737526609	0.3795066413662239	7.969639468690702	0.0287000605146544	0.0090934372968218	0.0061441011611433	0.013122790278882	Tropical Moist Broadleaf Forests
527.0	2718.0	2485.0	263.0	30.0	1.1286186799375866	31.72444884720284	1.1037527593818983	9.676232523914644	0.0118822022748849	0.0036649069488601	0.0141162475560122	0.0263205174614576	Tropical Dry Broadleaf Forests
255.0	855.0	675.0	182.0	2.0	1.4978938152720005	0.0611530343801973	0.2339181286549707	21.28654970760234	0.0511794730322605	0.0151301145063839	0.0217372436580399	0.035927906081731	Tropical Moist Broadleaf Forests
532.0	1652.0	1349.0	334.0	31.0	1.6237859436716358	31.4767335069686	1.876513317191284	20.217917675544797	0.040706138809472	0.0154778606981235	0.0161475717866062	0.0339598275356537	Tropical Dry Broadleaf Forests
254.0	324.0	299.0	28.0	3.0	1.1814997082637717	-31.988118762644906	0.9259259259259258	8.641975308641975	0.0668347645610063	0.0215512890292953	0.0389471204678791	0.0606892138076535	Tropical Moist Broadleaf Forests
240.0	976.0	913.0	74.0	11.0	1.2496197498434969	0.106797755818917	1.1270491803278688	7.581967213114754	0.0139854926976567	0.0042592267688076	0.0043621125082898	0.0090175822984933	Tropical Moist Broadleaf Forests
526.0	3006.0	2911.0	159.0	64.0	1.4986632915687823	8.366476378410567	2.1290751829673984	5.289421157684631	0.0154576238740615	0.0054344169999665	0.0176447113800775	0.0289633329397264	Tropical Dry Broadleaf Forests
268.0	969.0	943.0	56.0	30.0	1.2507473799362796	0.0768693052366984	3.095975232198142	5.779153766769865	0.0317195336334096	0.0112031109339724	0.0151338818345075	0.0243220966603384	Tropical Moist Broadleaf Forests
297.0	491.0	329.0	179.0	17.0	1.0188067219305197	-15.93035864875914	3.462321792260693	36.456211812627295	0.167940233853757	0.0575914021975308	0.0896219227070238	0.1628460895577798	Tropical Dry Broadleaf Forests
283.0	840.0	826.0	19.0	5.0	1.499094638804266	0.1075628028129358	0.5952380952380952	2.261904761904762	0.0169926357552398	0.0057496497890071	0.0025854743688152	0.0052559890168673	Tropical Moist Broadleaf Forests
718.0	65.0	100.0	3.0	38.0	5.249790003811633	31.764621343810177	58.46153846153847	4.615384615384616	0.1868616243797223	0.0683149430761171	0.0467537542191981	0.089565223429641	Boreal Forests
644.0	171.0	167.0	9.0	5.0	5.000131073169204	-47.85041237200504	2.923976608187134	5.263157894736842	0.0057721284186423	0.0020244062762333	0.0050796747680022	0.0094173091300498	Temperate Broadleaf Forests
17.0	531.0	542.0	3.0	14.0	1.1247324844031272	32.04985630240094	2.6365348399246704	0.5649717514124294	0.0166433362529713	0.0051911742691315	0.0025962979256219	0.0053729273760335	Tropical Moist Broadleaf Forests
650.0	160.0	119.0	46.0	5.0	5.502081534668321	-15.938276699176342	3.125	28.75	0.0581364922596635	0.0217775551985336	0.0348882713640894	0.0624797212599529	Temperate Broadleaf Forests
136.0	588.0	618.0	34.0	64.0	0.7467813113044226	8.956143462741078	10.884353741496598	5.782312925170068	0.0283821602379357	0.0103454501088034	0.0200725057173646	0.0366457878864314	Tropical Moist Broadleaf Forests
678.0	160.0	149.0	19.0	8.0	5.745911620266433	-31.60410240664405	5.0	11.875	0.0198330667742914	0.0073543901467475	0.0094590406749739	0.0144933911171332	Temperate Broadleaf Forests
687.0	33.0	48.0	1.0	16.0	5.873730975245763	-48.08307119468336	48.48484848484848	3.0303030303030303	0.2305311710435754	0.0791472953882673	0.0461485607460322	0.0812061742011837	Temperate Broadleaf Forests
693.0	90.0	115.0	17.0	42.0	5.498932754720165	0.0105162900600817	46.66666666666666	18.88888888888889	0.143134505750816	0.0527086836090604	0.0315963837400339	0.0643999857816155	Temperate Conifer Forests
446.0	2826.0	2708.0	224.0	106.0	1.4971269042897322	0.0856219473157722	3.750884642604388	7.926397735314933	0.013712386961561	0.0049378312099751	0.0133184976177046	0.0262175218965162	Tropical Moist Broadleaf Forests
334.0	196.0	255.0	25.0	84.0	5.7502838828900735	47.99803967406064	42.85714285714285	12.755102040816327	0.5194444736577511	0.1810085167349362	0.0443430530512162	0.0800617700057661	Temperate Broadleaf Forests
452.0	1866.0	1840.0	126.0	100.0	1.1264525843737014	39.7830414989085	5.359056806002144	6.752411575562702	0.0155955355333804	0.0047842560320937	0.0087511063718128	0.015073752674493	Tropical Moist Broadleaf Forests
308.0	452.0	470.0	21.0	39.0	1.4994971355375952	0.0266396119967282	8.628318584070795	4.646017699115045	0.0229703897952871	0.006806487569172	0.0109080853827985	0.0174715449152523	Temperate Broadleaf Forests
485.0	1810.0	1552.0	296.0	38.0	1.5021316354104202	-15.894906162081751	2.0994475138121547	16.353591160220997	0.0377027675401628	0.0138697967184363	0.0089410178998123	0.0176923695248889	Tropical Moist Broadleaf Forests
491.0	1790.0	1573.0	235.0	18.0	1.7503229786172092	-31.97036486669458	1.005586592178771	13.128491620111731	0.0184887057102191	0.0051989132520715	0.0125490006335495	0.0272105176300548	Tropical Moist Broadleaf Forests
487.0	1649.0	1660.0	64.0	75.0	1.010270999660941	47.78492298986673	4.548211036992116	3.8811400848999393	0.0101072389789287	0.003002928811567	0.0099405241440303	0.0147006456655704	Tropical Moist Broadleaf Forests
493.0	3182.0	3166.0	43.0	27.0	1.499910964051704	0.0691719145268905	0.8485229415461975	1.351351351351351	0.0026696709625421	0.0008855920223764	0.0008275750354924	0.0015950032474489	Tropical Moist Broadleaf Forests
478.0	3076.0	3009.0	119.0	52.0	1.3861158209880138	7.816272619832063	1.6905071521456438	3.868660598179454	0.0097202518810953	0.0030965116414042	0.0054142769872343	0.0115558797496349	Tropical Moist Broadleaf Forests
444.0	2840.0	2889.0	15.0	64.0	1.500639152176558	-0.1795257451983616	2.2535211267605635	0.528169014084507	0.0037710551928359	0.0013787187586089	0.0017171669476755	0.0024349019443531	Tropical Moist Broadleaf Forests
450.0	2560.0	2520.0	141.0	101.0	1.2487037529429672	31.77804776361681	3.9453125	5.5078125	0.0129060365317749	0.0043005193673514	0.0095312411147301	0.0206644819051395	Tropical Moist Broadleaf Forests
336.0	255.0	270.0	40.0	55.0	4.250686566018274	48.01968717496197	21.568627450980397	15.68627450980392	0.2001061194981161	0.0664782131073811	0.0873075234871608	0.1315815628636785	Temperate Broadleaf Forests
685.0	168.0	268.0	2.0	102.0	4.000677343821341	0.0001346861830029	60.71428571428571	1.1904761904761905	0.1920039470650653	0.0673660121185789	0.0634222081316007	0.1382941448810281	Temperate Broadleaf Forests
691.0	96.0	116.0	1.0	21.0	5.995400467632173	-32.150118158324375	21.875	1.0416666666666663	0.0943963925672427	0.0339920569285087	0.0093309163066715	0.0134342575527284	Temperate Conifer Forests
29.0	818.0	878.0	13.0	73.0	1.2532597524320437	47.90867815906461	8.924205378973104	1.5892420537897312	0.0107046001255221	0.0033910615573014	0.0033786162236533	0.0062903141751287	Tropical Moist Broadleaf Forests
15.0	379.0	391.0	1.0	13.0	1.4999881132886037	31.978109120785746	3.430079155672823	0.2638522427440633	0.0424192707510101	0.0155921074303282	0.0040947553575948	0.007693688361217	Tropical Moist Broadleaf Forests
646.0	187.0	167.0	25.0	5.0	5.50050229341306	-32.09364066509863	2.6737967914438503	13.368983957219251	0.0280721104780512	0.0105259443232869	0.0045953342854462	0.009998923194988	Temperate Broadleaf Forests
652.0	44.0	46.0	11.0	13.0	3.252621602478861	-16.029864452040556	29.545454545454547	25.0	0.3086189877424635	0.1166064859738037	0.0616200926535425	0.1001169607584242	Temperate Broadleaf Forests
295.0	246.0	295.0	35.0	84.0	1.2579851308847791	0.0560602369275216	34.14634146341464	14.227642276422763	0.1141214075538094	0.0356524352703079	0.0860828381719883	0.1391798767240354	Tropical Dry Broadleaf Forests
281.0	657.0	631.0	45.0	19.0	0.999007070160442	16.00160372395833	2.89193302891933	6.849315068493151	0.0201597424153837	0.0076671962483902	0.0050450368524793	0.0072935655696835	Tropical Moist Broadleaf Forests
518.0	2433.0	2267.0	355.0	189.0	1.5009727268503306	-15.894906162081751	7.768187422934648	14.591039868475134	0.0896808268996491	0.0289134490240818	0.0140020798277226	0.0269243666163355	Tropical Moist Broadleaf Forests
256.0	907.0	870.0	50.0	13.0	1.4982818146224872	0.0877140168435062	1.4332965821389196	5.512679162072767	0.0154014121316294	0.0048745569424548	0.0111626274809781	0.0183449239408961	Tropical Moist Broadleaf Forests
530.0	1629.0	1456.0	231.0	58.0	1.3743341111204597	31.68480237417836	3.560466543891958	14.1804788213628	0.0291061519071741	0.0110190785094237	0.0224066539480463	0.0408752681925637	Tropical Dry Broadleaf Forests
524.0	2084.0	1693.0	447.0	56.0	1.9924133306153229	-32.103388833521194	2.687140115163148	21.44913627639156	0.113876372835993	0.0399937266510725	0.0136542754962428	0.0246275898802985	Tropical Dry Broadleaf Forests
242.0	306.0	304.0	5.0	3.0	1.2476761526481257	-31.999433366752758	0.9803921568627452	1.6339869281045754	0.0061043615964212	0.0021544438249272	0.0039027107188848	0.0061190422346135	Tropical Moist Broadleaf Forests
525.0	2425.0	2117.0	328.0	20.0	1.7499684913283593	-31.039872146789776	0.8247422680412372	13.52577319587629	0.0279057063837377	0.0104101434056845	0.0118859724041118	0.0226558559601656	Tropical Dry Broadleaf Forests
243.0	513.0	487.0	53.0	27.0	1.2490921631246128	-0.0011133825078388	5.263157894736842	10.33138401559454	0.0129991335170875	0.0047148163194431	0.0051748669583189	0.0078927917314636	Tropical Moist Broadleaf Forests
257.0	658.0	380.0	297.0	19.0	1.4482438750363222	0.0321936783086869	2.8875379939209727	45.13677811550152	0.1451751452047104	0.0515494809397802	0.0716303206095232	0.1229585413070055	Tropical Moist Broadleaf Forests
531.0	2765.0	2372.0	506.0	113.0	1.4980075361994605	0.1525748332497016	4.086799276672695	18.300180831826403	0.017165783085162	0.0063968999650925	0.0211663392631699	0.0439932903204876	Tropical Dry Broadleaf Forests
519.0	1214.0	1146.0	198.0	130.0	1.1761670676500704	31.310164120014115	10.70840197693575	16.30971993410214	0.0381005124284607	0.0135351642710635	0.0390361460449002	0.0600172387313965	Tropical Moist Broadleaf Forests
280.0	570.0	577.0	26.0	33.0	1.0011650549068478	0.2320502378409585	5.789473684210527	4.56140350877193	0.0109511800970135	0.0037396837400663	0.0040070860232564	0.0078425967132999	Tropical Moist Broadleaf Forests
294.0	98.0	133.0	15.0	50.0	1.500812546900594	0.04704793381498	51.02040816326531	15.306122448979592	0.7192871954095603	0.26532978391715	0.0497914521274301	0.0849078519238567	Tropical Dry Broadleaf Forests
135.0	375.0	355.0	35.0	15.0	0.7457489006005722	17.03323814593634	4.0	9.333333333333334	0.0212884047110084	0.0078431981753648	0.0184261657126813	0.0292510831458858	Tropical Moist Broadleaf Forests
653.0	422.0	380.0	95.0	53.0	1.7512181733205985	31.907688146103965	12.559241706161137	22.511848341232227	0.1656382328500871	0.0501418274534339	0.0070495938630412	0.0101556503717265	Temperate Broadleaf Forests
647.0	162.0	172.0	13.0	23.0	5.745911620266433	-47.90386448439094	14.19753086419753	8.024691358024691	0.0826911182477026	0.0309574439978007	0.027455954381828	0.0544540334249982	Temperate Broadleaf Forests
14.0	707.0	690.0	24.0	7.0	1.373871350135971	47.92601486227079	0.99009900990099	3.3946251768033946	0.0980216159279783	0.033908501853684	0.0036536748587541	0.0062666548442163	Tropical Moist Broadleaf Forests
28.0	908.0	889.0	23.0	4.0	1.2488003646128725	31.990020276084124	0.4405286343612335	2.5330396475770924	0.0026439680891905	0.0009519764757196	0.0034256906144705	0.0055559950224824	Tropical Moist Broadleaf Forests
690.0	81.0	88.0	21.0	28.0	4.002122813347061	31.764621343810177	34.5679012345679	25.925925925925924	0.1881650465462103	0.0695538560647163	0.0192416362327297	0.0420346814325635	Temperate Conifer Forests
684.0	38.0	24.0	15.0	1.0	2.999377401009124	31.98827541944894	2.631578947368421	39.47368421052632	0.2129246559630383	0.0648864056752587	0.0882128259421392	0.1884850660205605	Temperate Broadleaf Forests
451.0	2417.0	2412.0	105.0	100.0	1.2437376401745	32.16482618493764	4.137360364087712	4.344228382292098	0.0077518266178065	0.0027651992375204	0.0057612172158187	0.0125413426669543	Tropical Moist Broadleaf Forests
337.0	561.0	686.0	64.0	189.0	2.266210500512667	32.16834526293394	33.68983957219251	11.40819964349376	0.1976875868790267	0.0716858435155354	0.0681269583160107	0.0978162371736874	Temperate Broadleaf Forests
445.0	1744.0	1293.0	509.0	58.0	1.7487809582929916	-31.979269661441265	3.325688073394496	29.18577981651376	0.0656307159130589	0.0244487306856403	0.0227445180625936	0.047738482510787	Tropical Moist Broadleaf Forests
479.0	2306.0	2508.0	67.0	269.0	1.5020584269794028	0.3838209094590752	11.665221162185604	2.9054640069384217	0.0341867692650269	0.012521498226226	0.0077287447674432	0.0113058565091333	Tropical Moist Broadleaf Forests
492.0	1809.0	1625.0	215.0	31.0	1.7506950162591557	-32.03657891929507	1.7136539524599224	11.885019347705915	0.0257462872407732	0.007292889675503	0.0100113897889342	0.021457739279486	Tropical Moist Broadleaf Forests
486.0	3124.0	3118.0	55.0	49.0	1.495502583942316	15.981938152368173	1.5685019206145967	1.7605633802816902	0.0027752971132894	0.0009977886125804	0.0045896091539989	0.0070306992191738	Tropical Moist Broadleaf Forests
