# Supplementary material for: Regional uniqueness of tree species composition and response to forest loss and climate change
Source: Nat Commun. 2024 May 31;15:4375. doi: 10.1038/s41467-024-48276-3 (PMC11143270; doi:10.1038/s41467-024-48276-3)
Supplement: Supplementary file 4 — Source data [file 41467_2024_48276_MOESM4_ESM.zip › README_source_data.md]

source_data_fig1.csv
- x			longitude
- y			latitude
- NMDS1-3		3-axis taxonomic composition ordination
- evoPCA1-3 		3 first axes of phylogenetic composition ordination
- envPC1-2		2 first axes of PCA of environmental varaibles

source_data_fig2ab.csv
- species		species name
- min_tree_cover	minimum tree cover in % to restrict SDM, possible values: 0, 10
- area			SDM range size in million km2 for a given species restricted to area with at least min_tree_cover % tree cover
- range_restriction	relative range reduction betweem SDM range size restricted to minimum 10% tree cover and unrestricted SDM range size 
- biome_name		biome to which species is assigned

source_data_fig2d.csv
- species		species name
- area			SDM range size in million km2
- median_lat		SDM median latitude

source_data_fig3.csv
- ECO_ID		ecoregion id number
- n_current		number of species in ecoregion according to SDMs with current climatic varaibles
- n_future		number of species in ecoregion according to SDMs with future climatic varaibles
- n_lost		number of lost species, ie. number of species in ecoregion according to SDMs with current climatic varaibles *but not* with future climatic variables
- n_gained		number of gained species, ie. number of species in ecoregion according to SDMs with future climatic varaibles *but not* with current climatic variables
- median_abs_lat_shift	median shift in SDM median absolute latitude over all species in ecoregion according to SDMs with current *and* future climatic variables 
- median_elev_shift	median shift in SDM median elevation over all species in ecoregion according to SDMs with current *and* future climatic variables
- frac_gained		fraction of gained species relative to current number of species (n_gained / n_current * 100)
- frac_lost		fraction of lost species relative to current number of species (n_lost / n_current * 100)
- NMDS_eucl_dist	euclidean distance between taxonomic ordination (NMDS) of community matrix constructed with SDMs with current and future climatic variables
- NMDS_eucl_dist_scaled	NMDS_eucl_dist after min-max scaling
- evoPCA_eucl_dist	euclidean distance between phylogenetic ordination (evoPCA) of community matrix constructed with SDMs with current and future climatic variables
- evoPCA_eucl_dist_scaled evoPCA_eucl_dist after min-max scaling
- BIOME_NAME		biome in which ecoregion is
